# Supplementary material for: Crystal structure, Hirshfeld surface analysis and energy framework calculation of the first oxoanion salt containing 1,3-cyclo­hexa­nebis(methyl­ammonium): [3-(aza­niumylmeth­yl)cyclo­hex­yl]methanaminium dinitrate
Source: Acta Crystallogr E Crystallogr Commun. 2018 Jun 12;74(Pt 7):949–54. doi: 10.1107/S2056989018008381 (PMC6038639; doi:10.1107/S2056989018008381)
Supplement: Supplementary file 1 [file e-74-00949-sup1.cif]

##############################################################################
#                                                                            #
# This CIF contains the data in a paper accepted for publication in          #
# Acta Crystallographica Section E. It conforms to the requirements of       #
# Notes for Authors for Acta Crystallographica Section E, and has been       #
# peer reviewed under the auspices of the IUCr Commission on Journals.       #
#                                                                            #
# Full details of the Crystallographic Information File format               #
# are given in the paper "The Crystallographic Information File (CIF):       #
# a New Standard Archive File for Crystallography" by S. R. Hall, F. H.      #
# Allen and I. D. Brown [Acta Cryst. (1991), A47, 655-685].                  #
#                                                                            #
# The current version of the core CIF dictionary is obtainable from          #
# ftp://ftp.iucr.org/pub/cif_core.dic.                                       #
#                                                                            #
# Software is freely available for graphical display of the structure(s)     #
# in this CIF. For information consult the CIF software page                 #
# http://www.iucr.org/resources/cif/software.                                #
#                                                                            #
# This file may be used for bona fide research purposes within the           #
# scientific community so long as proper attribution is given to the journal # 
# article from which it was obtained.                                        #
#                                                                            #
##############################################################################
data_I
_database_code_depnum_ccdc_archive 'CCDC 1847743'
_audit_creation_method     SHELXL-2013
_chemical_name_systematic
;
[3-(Azaniumylmethyl)cyclohexyl]methanaminium dinitrate
;
_chemical_name_common     ?
_chemical_formula_moiety     'C8 H20 N2 2+, 2(N O3 -)'
_chemical_formula_sum     'C8 H20 N4 O6'
_chemical_formula_iupac     'C8 H20 N2 2+, 2N O3 -'
_chemical_formula_weight     268.28
_chemical_melting_point     ?
_shelx_space_group_comment
;
The symmetry employed for this shelxl refinement is uniquely defined
by the following loop, which should always be used as a source of
symmetry information in preference to the above space-group names.
They are only intended as comments.
;
_space_group_crystal_system     orthorhombic
_space_group_name_H-M_alt     'P b c a'
_space_group_name_Hall     '-P 2ac 2ab'
loop_
    _symmetry_equiv_pos_as_xyz
    'x, y, z'
    '-x+1/2, -y, z+1/2'
    'x+1/2, -y+1/2, -z'
    '-x, y+1/2, -z+1/2'
    '-x, -y, -z'
    'x-1/2, y, -z-1/2'
    '-x-1/2, y-1/2, z'
    'x, -y-1/2, z-1/2'
_cell_length_a     10.475(4)
_cell_length_b     16.884(4)
_cell_length_c     15.514(2)
_cell_angle_alpha     90
_cell_angle_beta     90
_cell_angle_gamma     90
_cell_volume     2743.8(13)
_cell_formula_units_Z     8
_cell_measurement_reflns_used     25
_cell_measurement_theta_min     11
_cell_measurement_theta_max     15
_cell_measurement_temperature     293(2)
_exptl_crystal_description     plate
_exptl_crystal_colour     colorless
_exptl_crystal_size_max     0.52
_exptl_crystal_size_mid     0.40
_exptl_crystal_size_min     0.15
_exptl_crystal_density_diffrn     1.299
_exptl_crystal_density_meas     ?
_exptl_crystal_density_method     ?
_exptl_crystal_F_000     1152
_exptl_absorpt_coefficient_mu     0.110
_exptl_absorpt_correction_type     psi-scan
_exptl_absorpt_process_details
;
(North <i>et al.</i>, 1968)
;
_shelx_estimated_absorpt_T_min     ?
_shelx_estimated_absorpt_T_max     ?
_exptl_absorpt_correction_T_min     0.9460
_exptl_absorpt_correction_T_max     0.9996
_exptl_special_details     ?
_diffrn_ambient_temperature     293(2)
_diffrn_radiation_type     MoK\a
_diffrn_radiation_wavelength     0.71073
_diffrn_radiation_monochromator     graphite
_diffrn_measurement_device_type     'Enraf--Nonius CAD-4'
_diffrn_measurement_method     \w/2\q
_diffrn_detector_area_resol_mean     ?
_diffrn_reflns_number     3798
_diffrn_reflns_av_R_equivalents     0.0360
_diffrn_reflns_theta_min     2.413
_diffrn_reflns_theta_max     26.969
_diffrn_reflns_theta_full     25.242
_diffrn_measured_fraction_theta_max     1.000
_diffrn_measured_fraction_theta_full     1.000
_diffrn_reflns_limit_h_min     -13
_diffrn_reflns_limit_h_max     2
_diffrn_reflns_limit_k_min     -1
_diffrn_reflns_limit_k_max     19
_diffrn_reflns_limit_l_min     -1
_diffrn_reflns_limit_l_max     21
_diffrn_standards_number     2
_diffrn_standards_interval_count     120
_diffrn_standards_decay_%     1
loop_
    _diffrn_standard_refln_index_h
    _diffrn_standard_refln_index_k
    _diffrn_standard_refln_index_l
    0 4 -2
    2 2 2
_refine_special_details
;
Refinement of F^2^ against ALL reflections.  The weighted R-factor wR and
 goodness of fit S are based on F^2^, conventional R-factors R are based
 on F, with F set to zero for negative F^2^. The threshold expression of
 F^2^ > 2sigma(F^2^) is used only for calculating R-factors(gt) etc. and is
 not relevant to the choice of reflections for refinement.  R-factors based
 on F^2^ are statistically about twice as large as those based on F, and R-
 factors based on ALL data will be even larger.
;
_reflns_number_total     2980
_reflns_number_gt     991
_reflns_threshold_expression     'I > 2\s(I)'
_refine_ls_structure_factor_coef     Fsqd
_refine_ls_matrix_type     full
_refine_ls_R_factor_all     0.2211
_refine_ls_R_factor_gt     0.0622
_refine_ls_wR_factor_gt     0.1211
_refine_ls_wR_factor_ref     0.1725
_refine_ls_goodness_of_fit_ref     0.975
_refine_ls_restrained_S_all     0.975
_refine_ls_number_reflns     2980
_refine_ls_number_parameters     187
_refine_ls_number_restraints     0
_refine_ls_hydrogen_treatment     mixed
_refine_ls_weighting_scheme     calc
_refine_ls_weighting_details
                      'w=1/[\s^2^(Fo^2^)+(0.0630P)^2^] where P=(Fo^2^+2Fc^2^)/3'
_atom_sites_solution_hydrogens     mixed
_atom_sites_solution_primary     ?
_atom_sites_solution_secondary     ?
_refine_ls_shift/su_max     0.000
_refine_ls_shift/su_mean     0.000
_refine_diff_density_max     0.171
_refine_diff_density_min     -0.131
_refine_ls_extinction_method     none
_refine_ls_extinction_coef     .
loop_
    _atom_type_symbol
    _atom_type_description
    _atom_type_scat_dispersion_real
    _atom_type_scat_dispersion_imag
    _atom_type_scat_source
    'C' 'C' 0.0033 0.0016
                         'International Tables Vol C Tables 4.2.6.8 and 6.1.1.4'
    'H' 'H' 0.0000 0.0000
                         'International Tables Vol C Tables 4.2.6.8 and 6.1.1.4'
    'N' 'N' 0.0061 0.0033
                         'International Tables Vol C Tables 4.2.6.8 and 6.1.1.4'
    'O' 'O' 0.0106 0.0060
                         'International Tables Vol C Tables 4.2.6.8 and 6.1.1.4'
_computing_data_collection
;
CAD-4 EXPRESS (Duisenberg, 1992; Mac\'i\<cek & Yordanov, 1992)
;
_computing_cell_refinement
;
CAD-4 EXPRESS (Duisenberg, 1992; Mac\'i\<cek & Yordanov, 1992)
;
_computing_data_reduction
;
XCAD4 (Harms & Wocadlo, 1995)
;
_computing_structure_solution
;
SHELXS97 (Sheldrick, 2008)
;
_computing_structure_refinement
;
SHELXL2014 (Sheldrick, 2015)
;
_computing_molecular_graphics
;
DIAMOND (Brandenburg, 2006) and Mercury (Macrae <i>et al.</i>,
2006)
;
_computing_publication_material
;
WinGX (Farrugia, 2012) and publCIF (Westrip, 2010)
;
loop_
    _atom_site_type_symbol
    _atom_site_label
    _atom_site_fract_x
    _atom_site_fract_y
    _atom_site_fract_z
    _atom_site_U_iso_or_equiv
    _atom_site_adp_type
    _atom_site_calc_flag
    _atom_site_occupancy
    _atom_site_disorder_assembly
    _atom_site_disorder_group
    N N1 0.5381(5) 0.0463(2) 0.6598(3) 0.0659(10) Uani d 1 . .
    H H1A 0.601(4) 0.058(2) 0.694(3) 0.081(16) Uiso d 1 . .
    H H1B 0.550(3) 0.080(2) 0.611(2) 0.085(13) Uiso d 1 . .
    H H1C 0.471(4) 0.059(3) 0.690(3) 0.096(19) Uiso d 1 . .
    N N2 0.4634(5) -0.1776(3) 1.0032(3) 0.0674(10) Uani d 1 . .
    H H2D 0.534(4) -0.178(3) 1.016(3) 0.081(19) Uiso d 1 . .
    H H2E 0.431(4) -0.155(2) 1.057(3) 0.098(15) Uiso d 1 . .
    H H2F 0.426(5) -0.230(3) 1.002(3) 0.16(2) Uiso d 1 . .
    C C1 0.5681(4) -0.0935(2) 0.7032(2) 0.0606(10) Uani d 1 . .
    H H1 0.6549 -0.0819 0.7232 0.073 Uiso calc 1 . .
    C C2 0.4800(4) -0.0856(2) 0.7804(2) 0.0652(11) Uani d 1 . .
    H H2A 0.4832 -0.0316 0.8016 0.078 Uiso calc 1 . .
    H H2B 0.3930 -0.0965 0.7626 0.078 Uiso calc 1 . .
    C C3 0.5166(4) -0.1416(2) 0.8520(2) 0.0601(10) Uani d 1 . .
    H H3 0.6037 -0.1279 0.8695 0.072 Uiso calc 1 . .
    C C4 0.5197(4) -0.2269(2) 0.8201(2) 0.0652(11) Uani d 1 . .
    H H4A 0.5512 -0.2610 0.8657 0.078 Uiso calc 1 . .
    H H4B 0.4338 -0.2437 0.8058 0.078 Uiso calc 1 . .
    C C5 0.6040(4) -0.2355(2) 0.7419(2) 0.0784(12) Uani d 1 . .
    H H5A 0.6920 -0.2259 0.7583 0.094 Uiso calc 1 . .
    H H5B 0.5979 -0.2893 0.7204 0.094 Uiso calc 1 . .
    C C6 0.5673(4) -0.1791(2) 0.6718(2) 0.0741(12) Uani d 1 . .
    H H6A 0.4826 -0.1923 0.6510 0.089 Uiso calc 1 . .
    H H6B 0.6264 -0.1845 0.6241 0.089 Uiso calc 1 . .
    C C7 0.5393(4) -0.0372(2) 0.6311(2) 0.0701(11) Uani d 1 . .
    H H7A 0.6030 -0.0436 0.5862 0.084 Uiso calc 1 . .
    H H7B 0.4568 -0.0503 0.6066 0.084 Uiso calc 1 . .
    C C8 0.4321(4) -0.1278(2) 0.9289(2) 0.0710(11) Uani d 1 . .
    H H8A 0.4386 -0.0727 0.9458 0.085 Uiso calc 1 . .
    H H8B 0.3442 -0.1377 0.9123 0.085 Uiso calc 1 . .
    N N3 0.2781(4) -0.09045(18) 0.1598(2) 0.0718(9) Uani d 1 . .
    O O1 0.2195(3) -0.10116(18) 0.0922(2) 0.1032(11) Uani d 1 . .
    O O2 0.2248(3) -0.06216(17) 0.22373(18) 0.0826(9) Uani d 1 . .
    O O3 0.3922(3) -0.1097(2) 0.16492(19) 0.1031(11) Uani d 1 . .
    N N4 0.7872(4) -0.1535(2) 0.0224(2) 0.0685(9) Uani d 1 . .
    O O4 0.7259(3) -0.09475(18) 0.0414(3) 0.1171(12) Uani d 1 . .
    O O5 0.9065(3) -0.15214(15) 0.02450(17) 0.0747(8) Uani d 1 . .
    O O6 0.7335(3) -0.21487(18) 0.0004(2) 0.1000(11) Uani d 1 . .
loop_
    _atom_site_aniso_label
    _atom_site_aniso_U_11
    _atom_site_aniso_U_22
    _atom_site_aniso_U_33
    _atom_site_aniso_U_12
    _atom_site_aniso_U_13
    _atom_site_aniso_U_23
    N1 0.070(3) 0.063(3) 0.065(2) -0.009(2) 0.001(3) 0.010(2)
    N2 0.071(3) 0.078(3) 0.054(2) 0.000(2) 0.001(2) 0.0046(19)
    C1 0.064(3) 0.059(2) 0.058(2) -0.004(2) 0.004(2) -0.001(2)
    C2 0.073(3) 0.056(2) 0.066(2) 0.009(2) 0.005(2) 0.0013(19)
    C3 0.062(2) 0.058(2) 0.060(2) 0.005(2) 0.000(2) 0.009(2)
    C4 0.072(3) 0.054(2) 0.069(2) 0.003(2) 0.000(2) 0.0053(19)
    C5 0.098(3) 0.058(2) 0.080(3) 0.013(2) 0.011(3) -0.001(2)
    C6 0.091(3) 0.062(2) 0.070(3) 0.003(2) 0.016(2) 0.000(2)
    C7 0.084(3) 0.063(3) 0.063(2) 0.000(2) 0.007(2) 0.000(2)
    C8 0.076(3) 0.071(2) 0.066(2) 0.012(2) 0.007(2) 0.007(2)
    N3 0.074(3) 0.068(2) 0.074(3) 0.001(2) 0.005(2) -0.0120(19)
    O1 0.092(2) 0.140(3) 0.078(2) 0.009(2) -0.0104(19) -0.0334(19)
    O2 0.081(2) 0.0903(19) 0.0764(18) 0.0065(17) 0.0102(17) -0.0262(16)
    O3 0.074(2) 0.140(3) 0.096(2) 0.028(2) -0.0052(19) -0.033(2)
    N4 0.070(3) 0.075(2) 0.060(2) -0.003(2) -0.016(2) 0.0003(19)
    O4 0.091(2) 0.095(2) 0.165(3) 0.024(2) -0.026(2) -0.042(2)
    O5 0.071(2) 0.082(2) 0.0709(18) -0.0077(16) -0.0064(16) -0.0090(14)
    O6 0.084(2) 0.0728(17) 0.143(3) -0.0103(17) -0.033(2) -0.0060(18)
_geom_special_details
;
 All esds (except the esd in the dihedral angle between two l.s. planes)
 are estimated using the full covariance matrix.  The cell esds are taken
 into account individually in the estimation of esds in distances, angles
 and torsion angles; correlations between esds in cell parameters are only
 used when they are defined by crystal symmetry.  An approximate (isotropic)
 treatment of cell esds is used for estimating esds involving l.s. planes.
;
loop_
    _geom_bond_atom_site_label_1
    _geom_bond_atom_site_label_2
    _geom_bond_site_symmetry_2
    _geom_bond_distance
    _geom_bond_publ_flag
    N1 C7 . 1.479(5) ?
    N1 H1A . 0.87(4) ?
    N1 H1B . 0.95(4) ?
    N1 H1C . 0.87(5) ?
    N2 C8 . 1.464(5) ?
    N2 H2D . 0.77(4) ?
    N2 H2E . 0.99(4) ?
    N2 H2F . 0.96(6) ?
    C1 C7 . 1.499(5) ?
    C1 C2 . 1.518(5) ?
    C1 C6 . 1.524(5) ?
    C1 H1 . 0.9800 ?
    C2 C3 . 1.508(4) ?
    C2 H2A . 0.9700 ?
    C2 H2B . 0.9700 ?
    C3 C8 . 1.503(5) ?
    C3 C4 . 1.523(5) ?
    C3 H3 . 0.9800 ?
    C4 C5 . 1.507(5) ?
    C4 H4A . 0.9700 ?
    C4 H4B . 0.9700 ?
    C5 C6 . 1.496(5) ?
    C5 H5A . 0.9700 ?
    C5 H5B . 0.9700 ?
    C6 H6A . 0.9700 ?
    C6 H6B . 0.9700 ?
    C7 H7A . 0.9700 ?
    C7 H7B . 0.9700 ?
    C8 H8A . 0.9700 ?
    C8 H8B . 0.9700 ?
    N3 O1 . 1.229(4) ?
    N3 O2 . 1.234(4) ?
    N3 O3 . 1.241(4) ?
    N4 O4 . 1.218(4) ?
    N4 O6 . 1.227(4) ?
    N4 O5 . 1.250(4) ?
loop_
    _geom_angle_atom_site_label_1
    _geom_angle_atom_site_label_2
    _geom_angle_atom_site_label_3
    _geom_angle_site_symmetry_1
    _geom_angle_site_symmetry_3
    _geom_angle
    _geom_angle_publ_flag
    C7 N1 H1A . . 113(3) ?
    C7 N1 H1B . . 109(2) ?
    H1A N1 H1B . . 104(3) ?
    C7 N1 H1C . . 114(3) ?
    H1A N1 H1C . . 103(4) ?
    H1B N1 H1C . . 113(4) ?
    C8 N2 H2D . . 115(3) ?
    C8 N2 H2E . . 112(2) ?
    H2D N2 H2E . . 96(4) ?
    C8 N2 H2F . . 114(3) ?
    H2D N2 H2F . . 113(5) ?
    H2E N2 H2F . . 104(4) ?
    C7 C1 C2 . . 114.3(3) ?
    C7 C1 C6 . . 111.2(3) ?
    C2 C1 C6 . . 109.4(3) ?
    C7 C1 H1 . . 107.2 ?
    C2 C1 H1 . . 107.2 ?
    C6 C1 H1 . . 107.2 ?
    C3 C2 C1 . . 111.9(3) ?
    C3 C2 H2A . . 109.2 ?
    C1 C2 H2A . . 109.2 ?
    C3 C2 H2B . . 109.2 ?
    C1 C2 H2B . . 109.2 ?
    H2A C2 H2B . . 107.9 ?
    C8 C3 C2 . . 109.8(3) ?
    C8 C3 C4 . . 114.6(3) ?
    C2 C3 C4 . . 111.0(3) ?
    C8 C3 H3 . . 107.0 ?
    C2 C3 H3 . . 107.0 ?
    C4 C3 H3 . . 107.0 ?
    C5 C4 C3 . . 111.5(3) ?
    C5 C4 H4A . . 109.3 ?
    C3 C4 H4A . . 109.3 ?
    C5 C4 H4B . . 109.3 ?
    C3 C4 H4B . . 109.3 ?
    H4A C4 H4B . . 108.0 ?
    C6 C5 C4 . . 111.9(3) ?
    C6 C5 H5A . . 109.2 ?
    C4 C5 H5A . . 109.2 ?
    C6 C5 H5B . . 109.2 ?
    C4 C5 H5B . . 109.2 ?
    H5A C5 H5B . . 107.9 ?
    C5 C6 C1 . . 111.7(3) ?
    C5 C6 H6A . . 109.3 ?
    C1 C6 H6A . . 109.3 ?
    C5 C6 H6B . . 109.3 ?
    C1 C6 H6B . . 109.3 ?
    H6A C6 H6B . . 107.9 ?
    N1 C7 C1 . . 112.4(3) ?
    N1 C7 H7A . . 109.1 ?
    C1 C7 H7A . . 109.1 ?
    N1 C7 H7B . . 109.1 ?
    C1 C7 H7B . . 109.1 ?
    H7A C7 H7B . . 107.9 ?
    N2 C8 C3 . . 113.8(3) ?
    N2 C8 H8A . . 108.8 ?
    C3 C8 H8A . . 108.8 ?
    N2 C8 H8B . . 108.8 ?
    C3 C8 H8B . . 108.8 ?
    H8A C8 H8B . . 107.7 ?
    O1 N3 O2 . . 121.1(4) ?
    O1 N3 O3 . . 119.8(4) ?
    O2 N3 O3 . . 119.1(4) ?
    O4 N4 O6 . . 120.9(4) ?
    O4 N4 O5 . . 120.3(4) ?
    O6 N4 O5 . . 118.8(4) ?
loop_
    _geom_hbond_atom_site_label_D
    _geom_hbond_atom_site_label_H
    _geom_hbond_atom_site_label_A
    _geom_hbond_site_symmetry_A
    _geom_hbond_distance_DH
    _geom_hbond_distance_HA
    _geom_hbond_distance_DA
    _geom_hbond_angle_DHA
    N1 H1A O2 5_656 0.87(4) 2.22(4) 3.084(6) 169(4)
    N1 H1A O3 5_656 0.87(4) 2.36(4) 3.013(5) 132(3)
    N1 H1B O4 2_655 0.95(4) 2.59(4) 3.187(6) 121(3)
    N1 H1B O5 2_655 0.95(4) 1.87(4) 2.818(5) 172(3)
    N1 H1C O2 2 0.87(5) 2.12(5) 2.939(6) 157(4)
    N2 H2D O4 1_556 0.77(4) 2.48(4) 3.142(6) 145(4)
    N2 H2D O6 1_556 0.77(4) 2.19(4) 2.899(6) 153(4)
    N2 H2E O1 1_556 0.99(4) 2.46(4) 3.178(6) 130(3)
    N2 H2E O3 1_556 0.99(4) 1.88(4) 2.858(5) 173(4)
    N2 H2F O5 3_446 0.96(6) 2.05(6) 2.967(5) 159(5)
    N2 H2F O6 3_446 0.96(6) 2.23(6) 3.016(6) 139(4)
_shelx_hkl_file
;
 -13   1  -1-4.08743  7.8123   1-0.48354-0.39849 0.10109-0.05919 0.86940-0.91531
 -13   0  -1-0.58295 7.25764   1-0.48733-0.39471 0.08879-0.08899 0.86863-0.91454
 -13  -1  -1 4.08764 6.88466   1-0.49200-0.39004 0.07857-0.12086 0.86698-0.91289
 -13  -2  -1    0.00 7.32994   1-0.49794-0.38412 0.07126-0.15565 0.86422-0.91014
 -13  -3  -1-3.55041 6.79852   1-0.50571-0.37635 0.06825-0.19473 0.85993-0.90585
 -13  -4  -1-7.18218 6.71832   1-0.51637-0.36571 0.07192-0.24050 0.85328-0.89920
 -13  -5   0-0.60609  6.4428   1-0.43148-0.45060-0.14541-0.06526 0.89029-0.89040
 -13  -4   0 3.58412 7.01731   1-0.43487-0.44720-0.11656-0.05202 0.89287-0.89298
 -13  -3   0 9.44924 6.25008   1-0.43716-0.44490-0.09026-0.03622 0.89480-0.89491
 -13  -2   0 6.44281 6.85556   1-0.43881-0.44324-0.06543-0.01896 0.89615-0.89626
 -13  -1   0 11.0725 7.01743   1-0.44005-0.44199-0.04152-0.00077 0.89697-0.89707
 -13   0   0 8.14514 6.42614   1-0.44102-0.44102-0.01823 0.01804 0.89726-0.89737
 -13   1   0-6.99319 6.99319   1-0.44179-0.44023 0.00462 0.03728 0.89705-0.89715
 -13   1   1 5.25527 6.93365   1-0.40019-0.48183-0.09125 0.13316 0.91183-0.86612
 -13   0   1-3.49769 7.55587   1-0.39493-0.48710-0.12444 0.12424 0.91021-0.86450
 -13  -1   1 1.75176 6.47597   1-0.38843-0.49361-0.16043 0.11815 0.90737-0.86166
 -13  -2   1 1.76059  6.6655   1-0.38022-0.50183-0.20036 0.11598 0.90290-0.85719
 -13  -3   1 2.95852 7.36667   1-0.36951-0.51255-0.24601 0.11953 0.89604-0.85033
 -13  -4   1-2.39406 7.08173   1-0.35499-0.52707-0.30037 0.13180 0.88527-0.83957
 -13  -4   2 10.2331 7.49415   1-0.28748-0.59458-0.45490 0.28634 0.84284-0.75133
 -13  -3   2 5.35637 7.50459   1-0.30955-0.57250-0.38345 0.25698 0.87011-0.77860
 -13  -2   2 2.36121 6.24718   1-0.32670-0.55534-0.32316 0.23878 0.88813-0.79662
 -13  -1   2 4.11167 7.07301   1-0.34032-0.54171-0.27090 0.22862 0.90041-0.80889
 -13   0   2-7.03691 7.73526   1-0.35135-0.53067-0.22454 0.22435 0.90888-0.81736
 -13   1   2 5.28616  7.8142   1-0.36046-0.52155-0.18258 0.22448 0.91470-0.82317
 -13   1   3 -11.269 8.06713   1-0.32396-0.55805-0.26624 0.30814 0.90781-0.77047
 -13   0   3 8.88198 6.40488   1-0.31203-0.56999-0.31461 0.31442 0.89644-0.75911
 -13  -1   3 1.18622 8.26103   1-0.29792-0.58411-0.36793 0.32565 0.88081-0.74348
 -13  -2   3  7.7485 7.60971   1-0.28107-0.60097-0.42746 0.34308 0.85921-0.72188
 -13  -3   3 1.80262 7.71835   1-0.26078-0.62127-0.49475 0.36828 0.82896-0.69164
 -13  -2   4-1.20812 8.32641   1-0.24409-0.63794-0.51165 0.42727 0.82377-0.64063
 -13  -1   4-5.41033 8.39458   1-0.26218-0.61984-0.44942 0.40714 0.85395-0.67081
 -13   0   4-7.20202 7.63889   1-0.27789-0.60412-0.39256 0.39237 0.87671-0.69357
 -13   1   4-9.01676 7.99735   1-0.29155-0.59045-0.34032 0.38223 0.89394-0.71080
 -12   1   8 13.0517 6.44445   1-0.15682-0.65731-0.56940 0.61133 0.80694-0.44054
 -12   0   8 2.96157 7.37426   1-0.14293-0.67121-0.62179 0.62163 0.77001-0.40361
 -12  -1   8 15.4256 6.71232   1-0.12867-0.68548-0.67488 0.63262 0.72660-0.36021
 -12  -2   8 0.59619 7.02899   1-0.11435-0.69981-0.72798 0.64363 0.67597-0.30958
 -12  -3   8-0.60106 7.33683   1-0.10039-0.71378-0.78010 0.65365 0.61753-0.25114
 -12  -5   7  7.1921  7.3404   1-0.07985-0.73435-0.86755 0.65691 0.49088-0.17030
 -12  -4   7 -7.6783 8.16278   1-0.09404-0.72015-0.81535 0.64681 0.57125-0.25068
 -12  -3   7 3.50296 6.23357   1-0.10970-0.70447-0.75954 0.63309 0.64112-0.32054
 -12  -2   7-5.78949 7.81045   1-0.12596-0.68820-0.70215 0.61780 0.70078-0.38020
 -12  -1   7-10.3683 7.85582   1-0.14216-0.67200-0.64472 0.60246 0.75106-0.43048
 -12   0   7-18.9757 7.90522   1-0.15784-0.65630-0.58829 0.58813 0.79307-0.47249
 -12   1   7-2.30395 7.37623   1-0.17277-0.64137-0.53348 0.57541 0.82795-0.50737
 -12   1   6-8.97533 6.49356   1-0.19255-0.62159-0.48874 0.53067 0.85089-0.57611
 -12   0   6 5.60001 6.23591   1-0.17687-0.63729-0.54537 0.54521 0.81930-0.54452
 -12  -1   6    0.00 6.59012   1-0.15991-0.65425-0.60478 0.56252 0.78015-0.50537
 -12  -2   6 7.89491  6.9525   1-0.14185-0.67232-0.66657 0.58221 0.73180-0.45703
 -12  -3   6 7.96341 7.28438   1-0.12306-0.69112-0.72980 0.60336 0.67246-0.39770
 -12  -4   6-2.30262 7.23586   1-0.10424-0.70995-0.79285 0.62431 0.60040-0.32564
 -12  -5   6 1.16887 7.06175   1-0.08649-0.72771-0.85315 0.64251 0.51442-0.23966
 -12  -6   6 4.16585 7.59801   1-0.07131-0.74289-0.90723 0.65450 0.41451-0.13975
 -12  -7   5 16.6626 6.12684   1-0.06193-0.75230-0.94835 0.65352 0.31111-0.08216
 -12  -6   5 8.73694 7.06198   1-0.07719-0.73702-0.89465 0.64192 0.44002-0.21108
 -12  -5   5-1.14347 6.81299   1-0.09735-0.71685-0.82927 0.61864 0.55027-0.32132
 -12  -4   5 4.50347 6.51643   1-0.11966-0.69453-0.75853 0.58999 0.64053-0.41158
 -12  -3   5 13.3462 7.07789   1-0.14209-0.67210-0.68715 0.56070 0.71246-0.48351
 -12  -2   5 4.40945 6.92824   1-0.16341-0.65076-0.61800 0.53364 0.76898-0.54003
 -12  -1   5 7.12678 6.46335   1-0.18305-0.63111-0.55249 0.51023 0.81315-0.58419
 -12   0   5-4.37789 6.79102   1-0.20083-0.61333-0.49110 0.49093 0.84761-0.61865
 -12   1   5 0.54821 6.32231   1-0.21676-0.59739-0.43379 0.47572 0.87453-0.64556
 -12   1   4 15.5942 6.82305   1-0.24590-0.56825-0.36743 0.40936 0.89693-0.71377
 -12   0   4 2.68381 6.81074   1-0.23053-0.58363-0.42356 0.42339 0.87602-0.69287
 -12  -1   4-2.15093 7.01116   1-0.21281-0.60136-0.48496 0.44270 0.84822-0.66507
 -12  -2   4 7.02917 6.77502   1-0.19240-0.62178-0.55239 0.46803 0.81105-0.62791
 -12  -3   4 10.9127 6.98757   1-0.16909-0.64510-0.62625 0.49980 0.76104-0.57790
 -12  -4   4 -14.918  7.7155   1-0.14303-0.67117-0.70612 0.53757 0.69348-0.51033
 -12  -5   4 6.73581 6.14892   1-0.11518-0.69903-0.78964 0.57900 0.60264-0.41950
 -12  -6   4-10.2977 7.14547   1-0.08796-0.72626-0.87113 0.61839 0.48309-0.29996
 -12  -7   4-1.75431 6.94374   1-0.06569-0.74854-0.94057 0.64574 0.33315-0.15002
 -12  -8   4 1.19862 7.53322   1-0.05375-0.76049-0.98569 0.64877 0.15978 0.02335
 -12  -8   3 2.95639 7.07066   1-0.05386-0.76038-0.98589 0.64896 0.15852-0.02119
 -12  -7   3-3.46009 7.06287   1-0.07425-0.73999-0.92222 0.62739 0.37945-0.24212
 -12  -6   3 15.2275 6.69692   1-0.10830-0.70593-0.82606 0.57332 0.55306-0.41573
 -12  -5   3 9.40445 7.52437   1-0.14504-0.66917-0.72265 0.51201 0.67580-0.53847
 -12  -4   3-2.72183 7.56257   1-0.17853-0.63567-0.62595 0.45740 0.75913-0.62180
 -12  -3   3  6.4496 6.84084   1-0.20703-0.60717-0.54025 0.41379 0.81562-0.67829
 -12  -2   3-4.79282 6.71502   1-0.23069-0.58350-0.46535 0.38099 0.85451-0.71718
 -12  -1   3  2.6479 6.96555   1-0.25026-0.56392-0.39965 0.35739 0.88182-0.74448
 -12   0   3 7.92881 6.40878   1-0.26654-0.54763-0.34141 0.34124 0.90130-0.76396
 -12   1   3-3.17731 7.45145   1-0.28019-0.53397-0.28911 0.33103 0.91534-0.77800
 -12   1   2 -16.759 6.86852   1-0.31937-0.49479-0.19934 0.24126 0.92639-0.83486
 -12   0   2 4.70458 6.95449   1-0.30881-0.50536-0.24464 0.24447 0.91909-0.82756
 -12  -1   2-3.14232 7.02644   1-0.29584-0.51834-0.29543 0.25316 0.90838-0.81685
 -12  -2   2-4.21352 7.37367   1-0.27959-0.53460-0.35368 0.26931 0.89258-0.80105
 -12  -3   2 15.4181 6.61908   1-0.25881-0.55540-0.42224 0.29579 0.86873-0.77720
 -12  -4   2 1.61567 7.04252   1-0.23165-0.58256-0.50524 0.33669 0.83128-0.73976
 -12  -5   2-16.4224 7.46573   1-0.19574-0.61848-0.60797 0.39732 0.76943-0.67792
 -12  -6   2 4.46567 7.14856   1-0.14913-0.66510-0.73446 0.48172 0.66204-0.57052
 -12  -7   2-9.13473 8.07404   1-0.09544-0.71880-0.87566 0.58083 0.47338-0.38186
 -12  -8   2-1.75658 7.65677   1-0.05561-0.75864-0.98268 0.64575 0.17678-0.08527
 -12  -9   2 9.63259  7.7567   1-0.06099-0.75326-0.98440 0.60538-0.16517 0.25668
 -12  -9   1 5.98607 6.82517   1-0.08112-0.73314-0.93475 0.55572-0.34603 0.39173
 -12  -8   1 6.98518 7.12922   1-0.06506-0.74919-0.96304 0.62611 0.26136-0.21566
 -12  -7   1 2.26985 7.04202   1-0.15969-0.65455-0.73161 0.43677 0.66273-0.61703
 -12  -6   1 3.32832 5.76483   1-0.23423-0.58001-0.54140 0.28866 0.80746-0.76175
 -12  -5   1-5.98315 6.54969   1-0.27878-0.53545-0.41863 0.20798 0.86428-0.81858
 -12  -4   1 4.28046 6.05349   1-0.30664-0.50758-0.33379 0.16523 0.89135-0.84564
 -12  -3   1  3.1689 6.20435   1-0.32535-0.48885-0.26983 0.14337 0.90625-0.86054
 -12  -2   1 12.0335 6.99989   1-0.33869-0.47550-0.21815 0.13379 0.91522-0.86951
 -12  -1   1 6.24281 6.11137   1-0.34865-0.46554-0.17422 0.13195 0.92088-0.87517
 -12   0   1-3.11532 7.30606   1-0.35636-0.45782-0.13543 0.13526 0.92444-0.87873
 -12   1   1-5.20205  7.5743   1-0.36250-0.45167-0.10023 0.14215 0.92654-0.88082
 -12   1   0 3.11427 6.35698   1-0.40794-0.40624 0.00447 0.03744 0.91295-0.91304
 -12   0   0 10.8793 6.65461   1-0.40709-0.40709-0.01855 0.01837 0.91315-0.91325
 -12  -1   0-1.03809 6.56546   1-0.40601-0.40818-0.04209-0.00018 0.91285-0.91295
 -12  -2   0 7.30847 6.04298   1-0.40460-0.40961-0.06640-0.01797 0.91204-0.91214
 -12  -3   0 13.1746 6.60307   1-0.40266-0.41155-0.09191-0.03455 0.91068-0.91078
 -12  -4   0 2.66942 6.38433   1-0.39984-0.41438-0.11943-0.04913 0.90873-0.90883
 -12  -5   0 6.51325 7.03511   1-0.39537-0.41886-0.15075-0.05990 0.90603-0.90613
 -12  -6   0 1.66068 6.43178   1-0.38719-0.42705-0.19062-0.06213 0.90204-0.90215
 -12  -7   0 1.69887 6.72434   1-0.36736-0.44689-0.25729-0.03755 0.89375-0.89386
 -12  -8   0  11.038 6.39042   1-0.25731-0.55695-0.53070 0.19377 0.80754-0.80765
 -12  -9   0 11.3514 8.29997   1-0.29881-0.51545-0.42230 0.04327-0.85588 0.85576
 -12  -9  -1    0.00 6.87747   1-0.70496-0.10931 0.50764-0.88667-0.49521 0.44928
 -12  -8  -1    0.00 6.98518   1-0.74325-0.07102 0.60116-0.93810 0.29319-0.33912
 -12  -7  -1 10.7818 6.08536   1-0.62374-0.19051 0.33799-0.63283 0.70466-0.75058
 -12  -6  -1 9.98551 6.65701   1-0.55375-0.26049 0.19534-0.44809 0.80936-0.85528
 -12  -5  -1 5.98315 5.93349   1-0.51710-0.29714 0.13104-0.34169 0.84576-0.89168
 -12  -4  -1 2.14023 6.37595   1-0.49539-0.31884 0.10163-0.27019 0.86264-0.90855
 -12  -3  -1 5.28149 6.92661   1-0.48118-0.33303 0.08970-0.21617 0.87196-0.91787
 -12  -2  -1 -0.5232 7.67157   1-0.47119-0.34301 0.08758-0.17195 0.87761-0.92352
 -12  -1  -1-4.68211 7.26467   1-0.46379-0.35041 0.09148-0.13376 0.88115-0.92706
 -12   0  -1-2.59624 5.85163   1-0.45809-0.35610 0.09932-0.09950 0.88328-0.92919
 -12   1  -1 2.60103 6.08884   1-0.45354-0.36064 0.10987-0.06796 0.88438-0.93028
 -11   1  -1-10.5951  6.7859   1-0.42409-0.32224 0.11993-0.07800 0.89759-0.94349
 -11   0  -1-1.37901  6.3194   1-0.42958-0.31676 0.11158-0.11175 0.89605-0.94195
 -11  -1  -1-1.84274 6.21497   1-0.43663-0.30972 0.10685-0.14912 0.89322-0.93912
 -11  -2  -1 6.95566 5.95647   1-0.44602-0.30034 0.10756-0.19192 0.88848-0.93438
 -11  -3  -1 12.6559  6.6455   1-0.45913-0.28724 0.11694-0.24339 0.88058-0.92648
 -11  -4  -1 1.90296 6.12947   1-0.47867-0.26771 0.14129-0.30983 0.86649-0.91239
 -11  -5  -1 3.39328 5.95676   1-0.51052-0.23587 0.19434-0.40498 0.83754-0.88345
 -11  -6  -1 1.48716 6.25078   1-0.56891-0.17748 0.30964-0.56237 0.76178-0.80769
 -11  -7  -1 15.2589 5.70935   1-0.67976-0.06665 0.55009-0.84492 0.48490-0.53081
 -11  -8  -1 6.28185 6.28185   1-0.71684-0.02958 0.63046-0.96738-0.29748 0.25156
 -11  -9  -1 3.24158 6.74789   1-0.58741-0.15901 0.31959-0.69861-0.74351 0.69759
 -11 -10  -1    0.00 7.24451   1-0.51022-0.23621 0.12251-0.54362-0.85131 0.80539
 -11 -11  -1-5.79433 7.00132   1-0.47031-0.27613 0.00992-0.47313-0.88250 0.83658
 -11 -12  -1 9.62818 6.86113   1-0.44693-0.29952-0.06491-0.44039-0.89227 0.84635
 -11 -12   0 19.8207 7.42935   1-0.35154-0.39491-0.28469-0.22061-0.89192 0.89180
 -11 -11   0-1.15657 7.71526   1-0.34721-0.39923-0.27353-0.18967-0.89709 0.89698
 -11 -10   0 0.55776 7.50391   1-0.33923-0.40720-0.27081-0.15030-0.90096 0.90085
 -11  -9   0 -12.399 7.37188   1-0.31949-0.42693-0.29533-0.08368-0.90047 0.90036
 -11  -8   0 4.70092 6.70938   1-0.19721-0.54920-0.55852 0.22160-0.80579 0.80569
 -11  -7   0-0.50745  6.6745   1-0.29296-0.45344-0.35064 0.05581 0.88948-0.88958
 -11  -6   0-0.49453 6.50448   1-0.34458-0.40181-0.21091-0.04182 0.91472-0.91482
 -11  -5   0 5.80289 6.80449   1-0.35816-0.38822-0.15862-0.05202 0.92005-0.92015
 -11  -4   0  6.1694 5.59508   1-0.36440-0.38197-0.12321-0.04533 0.92302-0.92311
 -11  -3   0-3.74038 6.34212   1-0.36799-0.37837-0.09391-0.03254 0.92504-0.92513
 -11  -2   0 4.62499 5.73946   1-0.37032-0.37603-0.06750-0.01686 0.92641-0.92650
 -11  -1   0 8.73006 5.29894   1-0.37196-0.37439-0.04268 0.00042 0.92723-0.92732
 -11   0   0 5.96001 5.74451   1-0.37317-0.37317-0.01883 0.01867 0.92753-0.92762
 -11   1   0 4.13529 6.31676   1-0.37410-0.37223 0.00438 0.03755 0.92734-0.92742
 -11   1   1 1.38197 5.91725   1-0.32431-0.42202-0.11036 0.15229 0.93946-0.89373
 -11   0   1-12.8707 6.69288   1-0.31707-0.42926-0.14806 0.14790 0.93674-0.89101
 -11  -1   1  3.2246 6.49837   1-0.30781-0.43853-0.19041 0.14816 0.93217-0.88644
 -11  -2   1 5.10051 6.70339   1-0.29554-0.45081-0.23965 0.15530 0.92475-0.87903
 -11  -3   1 0.46871  6.8084   1-0.27857-0.46778-0.29962 0.17318 0.91245-0.86673
 -11  -4   1 1.42722  6.3293   1-0.25377-0.49260-0.37751 0.20897 0.89053-0.84481
 -11  -5   1-1.45418 6.66388   1-0.21488-0.53150-0.48746 0.27683 0.84626-0.80055
 -11  -6   1 8.42722 6.05102   1-0.14976-0.59663-0.65671 0.40398 0.73910-0.69339
 -11  -7   1 0.50863 6.95541   1-0.05102-0.69537-0.89956 0.60473 0.43378-0.38807
 -11  -8   1 16.7516  6.0598   1-0.01891-0.72749-0.98220 0.64528-0.18696 0.23267
 -11  -9   1-4.32211 7.44702   1-0.10970-0.63671-0.78509 0.40608-0.60967 0.65538
 -11 -10   1-6.14818 7.64319   1-0.18564-0.56078-0.62787 0.20677-0.75595 0.80165
 -11 -11   1-0.57943 7.62125   1-0.23124-0.51519-0.54260 0.07940-0.80763 0.85333
 -11 -12   1 12.0352  8.1182   1-0.25974-0.48670-0.49746-0.00783-0.82778 0.87348
 -11 -12   2 11.4987 7.72663   1-0.18715-0.55929-0.66673 0.16144-0.72151 0.81302
 -11 -11   2-15.1551 8.28438   1-0.15065-0.59578-0.73109 0.26789-0.66554 0.75705
 -11 -10   2-7.31113 8.36059   1-0.10353-0.64289-0.82091 0.39981-0.56168 0.65319
 -11  -9   2 3.26247 6.65949   1-0.05014-0.69627-0.92695 0.54794-0.37190 0.46341
 -11  -8   2 7.37775 6.87101   1-0.01308-0.73332-0.99759 0.66068-0.06825 0.15976
 -11  -7   2 1.02428 6.67748   1-0.02373-0.72266-0.95904 0.66422 0.28223-0.19071
 -11  -6   2 2.99548 6.11449   1-0.07278-0.67360-0.83020 0.57747 0.55267-0.46115
 -11  -5   2-0.97655  6.7304   1-0.12683-0.61954-0.68763 0.47700 0.71487-0.62335
 -11  -4   2 12.9407 6.79505   1-0.17109-0.57528-0.56624 0.39770 0.80627-0.71474
 -11  -3   2 2.83356 6.44077   1-0.20470-0.54165-0.46863 0.34219 0.85932-0.76780
 -11  -2   2 10.2794   6.338   1-0.23013-0.51621-0.38952 0.30518 0.89178-0.80024
 -11  -1   2    0.00 6.82282   1-0.24969-0.49665-0.32374 0.28148 0.91258-0.82105
 -11   0   2 18.0654 7.56899   1-0.26506-0.48127-0.26747 0.26731 0.92636-0.83483
 -11   1   2 9.74834 5.74192   1-0.27740-0.46892-0.21811 0.26004 0.93564-0.84410
 -11   1   3 9.40301 7.22259   1-0.23537-0.51094-0.31435 0.35629 0.91964-0.78229
 -11   0   3-2.34577 6.41557   1-0.21968-0.52664-0.37127 0.37111 0.90214-0.76479
 -11  -1   3 8.93339 7.99303   1-0.20085-0.54548-0.43531 0.39306 0.87756-0.74022
 -11  -2   3 10.4099  6.5223   1-0.17809-0.56825-0.50822 0.42388 0.84259-0.70524
 -11  -3   3 3.82556  6.7627   1-0.15056-0.59578-0.59180 0.46536 0.79187-0.65453
 -11  -4   3 7.27806 6.45522   1-0.11781-0.62855-0.68696 0.51843 0.71705-0.57972
 -11  -5   3-2.47093  6.6486   1-0.08078-0.66559-0.79128 0.58065 0.60607-0.46873
 -11  -6   3 8.58722 6.52772   1-0.04396-0.70242-0.89411 0.64138 0.44565-0.30832
 -11  -7   3 5.18003 7.47074   1-0.01729-0.72909-0.97242 0.67760 0.23255-0.09522
 -11  -8   3 4.79546 6.46021   1-0.01240-0.73399-0.99988 0.66297-0.00928 0.14661
 -11  -9   3 5.49548 7.20726   1-0.03169-0.71471-0.97188 0.59287-0.23344 0.37077
 -11 -10   3-3.97728 6.93556   1-0.06556-0.68085-0.91122 0.49012-0.40676 0.54408
 -11 -11   3 5.88629 7.71979   1-0.10266-0.64377-0.84423 0.38104-0.52615 0.66347
 -11 -11   4 1.78995 7.80221   1-0.07504-0.67138-0.90992 0.44672-0.40805 0.59118
 -11 -10   4 12.6777 7.01049   1-0.04726-0.69915-0.95534 0.53424-0.29180 0.47494
 -11  -9   4    0.00 6.83006   1-0.02466-0.72174-0.98946 0.61046-0.14276 0.32590
 -11  -8   4   5.951 6.86453   1-0.01278-0.73361-0.99939 0.66248 0.03248 0.15066
 -11  -7   4    0.00 6.94099   1-0.01533-0.73105-0.97616 0.68135 0.21646-0.03332
 -11  -6   4-2.56661 6.67318   1-0.03149-0.71488-0.92124 0.66852 0.38767-0.20452
 -11  -5   4 3.01448 6.02895   1-0.05654-0.68982-0.84526 0.63463 0.53133-0.34818
 -11  -4   4 15.7904 6.08365   1-0.08506-0.66129-0.76063 0.59209 0.64356-0.46041
 -11  -3   4-10.7024 7.18265   1-0.11321-0.63313-0.67627 0.54983 0.72788-0.54472
 -11  -2   4-3.37029 7.25407   1-0.13907-0.60727-0.59678 0.51244 0.79024-0.60708
 -11  -1   4 2.87085 6.08999   1-0.16197-0.58436-0.52378 0.48153 0.83629-0.65313
 -11   0   4 12.4142 7.04974   1-0.18192-0.56439-0.45734 0.45719 0.87046-0.68730
 -11   1   4  7.1767 6.47231   1-0.19922-0.54708-0.39686 0.43880 0.89597-0.71281
 -11   1   5-3.42365 6.08916   1-0.16909-0.57721-0.46541 0.50735 0.86877-0.63980
 -11   0   5-7.80969 7.20679   1-0.15153-0.59478-0.52636 0.52621 0.83662-0.60765
 -11  -1   5 7.82549 6.18659   1-0.13203-0.61429-0.59160 0.54935 0.79532-0.56635
 -11  -2   5 2.95254 6.60207   1-0.11070-0.63563-0.66084 0.57650 0.74229-0.51333
 -11  -3   5  2.9825 7.50579   1-0.08797-0.65837-0.73300 0.60657 0.67449-0.44552
 -11  -4   5-0.50404 6.85572   1-0.06486-0.68149-0.80568 0.63715 0.58875-0.35979
 -11  -5   5-2.56488 7.23641   1-0.04318-0.70317-0.87465 0.66402 0.48279-0.25384
 -11  -6   5 8.38184 5.69063   1-0.02557-0.72080-0.93383 0.68111 0.35677-0.12782
 -11  -7   5-12.3442  7.3393   1-0.01498-0.73139-0.97646 0.68165 0.21512 0.01384
 -11  -8   5 1.65435 7.58117   1-0.01362-0.73276-0.99766 0.66075 0.06697 0.16198
 -11  -9   5-1.13619 6.62505   1-0.02183-0.72456-0.99688 0.61787-0.07604 0.30499
 -11 -10   5-17.5986 8.85779   1-0.03789-0.70852-0.97829 0.55719-0.20386 0.43281
 -11 -10   6  -2.397 7.81326   1-0.03300-0.71340-0.99053 0.56944-0.13339 0.40814
 -11  -9   6-10.4543 7.79219   1-0.02095-0.72544-0.99953 0.62053-0.02264 0.29740
 -11  -8   6    0.00 7.18137   1-0.01480-0.73158-0.99510 0.65820 0.09773 0.17703
 -11  -7   6    0.00 6.99423   1-0.01545-0.73092-0.97503 0.68022 0.22149 0.05327
 -11  -6   6  1.6102 6.63901   1-0.02276-0.72360-0.93953 0.68682 0.34167-0.06690
 -11  -5   6-5.25874 7.21043   1-0.03558-0.71077-0.89112 0.68049 0.45234-0.17757
 -11  -4   6-8.78833 6.95499   1-0.05221-0.69413-0.83362 0.66509 0.54983-0.27506
 -11  -3   6 2.55005 6.70812   1-0.07094-0.67539-0.77101 0.64458 0.63283-0.35806
 -11  -2   6 3.03027   6.308   1-0.09034-0.65599-0.70656 0.62222 0.70183-0.42706
 -11  -1   6-6.52691  7.1534   1-0.10942-0.63689-0.64259 0.60034 0.75833-0.48355
 -11   0   6 4.00857 5.92875   1-0.12759-0.61872-0.58051 0.58036 0.80417-0.52939
 -11   1   6 5.02042 6.46835   1-0.14453-0.60176-0.52108 0.56302 0.84116-0.56637
 -11   1   7-2.58654 6.60454   1-0.12484-0.62145-0.56555 0.60749 0.81519-0.49459
 -11   0   7 -2.0653 6.10923   1-0.10900-0.63730-0.62237 0.62222 0.77507-0.45448
 -11  -1   7 8.79473 6.05527   1-0.09253-0.65378-0.68048 0.63824 0.72687-0.40628
 -11  -2   7 13.5276 6.53997   1-0.07580-0.67051-0.73899 0.65465 0.66941-0.34882
 -11  -3   7-2.62631 7.18286   1-0.05943-0.68690-0.79648 0.67005 0.60170-0.28112
 -11  -4   7-1.59647 6.83566   1-0.04424-0.70210-0.85102 0.68250 0.52323-0.20264
 -11  -5   7 1.62309 6.69217   1-0.03128-0.71507-0.90021 0.68959 0.43429-0.11371
 -11  -6   7-5.51835 6.80348   1-0.02168-0.72468-0.94146 0.68875 0.33639-0.01581
 -11  -7   7-11.2916 7.78222   1-0.01645-0.72991-0.97247 0.67766 0.23240 0.08818
 -11  -8   7-4.05455 6.62949   1-0.01625-0.73012-0.99185 0.65495 0.12632 0.19425
 -11  -9   7  5.3616 6.92179   1-0.02114-0.72524-0.99952 0.62053 0.02267 0.29790
 -11  -8   8 10.7364 7.73109   1-0.01797-0.72840-0.98797 0.65108 0.15354 0.21284
 -11  -7   8 5.23725 7.19791   1-0.01785-0.72851-0.96905 0.67424 0.24618 0.12020
 -11  -6   8-7.40006 7.86699   1-0.02167-0.72468-0.94103 0.68832 0.33759 0.02880
 -11  -5   8  5.0263 6.48893   1-0.02903-0.71731-0.90475 0.69413 0.42491-0.05852
 -11  -4   8 6.04601 6.29089   1-0.03929-0.70704-0.86163 0.69311 0.50597-0.13957
 -11  -3   8 4.34193 6.28268   1-0.05170-0.69463-0.81342 0.68699 0.57934-0.21295
 -11  -2   8  15.059 7.29534   1-0.06549-0.68082-0.76183 0.67749 0.64443-0.27803
 -11  -1   8 -1.0697 7.13582   1-0.08001-0.66630-0.70840 0.66616 0.70123-0.33483
 -11   0   8-8.54215   6.961   1-0.09472-0.65157-0.65436 0.65421 0.75020-0.38380
 -11   1   8 6.95308 6.30582   1-0.10924-0.63704-0.60061 0.64256 0.79201-0.42561
 -11   1   9-2.21853 7.23151   1-0.09703-0.64925-0.62794 0.66989 0.77216-0.35995
 -11   0   9-3.87554 6.89287   1-0.08387-0.66242-0.67852 0.67838 0.72974-0.31753
 -11  -1   9 6.10127 7.66557   1-0.07083-0.67547-0.72871 0.68648 0.68112-0.26890
 -11  -2   9 12.2668 6.50247   1-0.05826-0.68805-0.77767 0.69334 0.62593-0.21372
 -11  -3   9 6.74981 7.67126   1-0.04661-0.69971-0.82438 0.69796 0.56408-0.15187
 -11  -4   9  9.1097 7.46703   1-0.03639-0.70994-0.86765 0.69914 0.49580-0.08359
 -11  -5   9 8.09385 7.26701   1-0.02815-0.71819-0.90624 0.69563 0.42178-0.00958
 -11  -6   9 9.42147 7.30733   1-0.02241-0.72393-0.93896 0.68625 0.34325 0.06894
 -11  -7   9-1.80427 7.58367   1-0.01959-0.72676-0.96488 0.67008 0.26192 0.15028
 -11  -5  10 6.59983 6.70803   1-0.02826-0.71807-0.90555 0.69494 0.42326 0.03476
 -11  -4  10 5.32123 8.12831   1-0.03495-0.71137-0.87040 0.70189 0.49106-0.03304
 -11  -3  10 2.92217 7.41564   1-0.04345-0.70287-0.83102 0.70460 0.55450-0.09649
 -11  -2  10-0.57955 6.93046   1-0.05333-0.69297-0.78831 0.70399 0.61292-0.15490
 -11  -1  10    0.00 7.06251   1-0.06422-0.68207-0.74319 0.70096 0.66595-0.20793
 -11   0  10 18.9966 8.16131   1-0.07574-0.67054-0.69649 0.69635 0.71352-0.25550
 -11   1  10 0.57662 6.34283   1-0.08759-0.65868-0.64892 0.69088 0.75576-0.29774
 -11   1  11-4.20546  8.0379   1-0.08043-0.66584-0.66473 0.70669 0.74271-0.23887
 -11   0  11  1.1996 8.22405   1-0.06979-0.67649-0.70951 0.70938 0.70119-0.19736
 -11  -1  11-10.8141 7.64669   1-0.05961-0.68667-0.75314 0.71091 0.65512-0.15129
 -11  -2  11 2.41477 8.18889   1-0.05016-0.69613-0.79499 0.71067 0.60450-0.10067
 -10  -2  13-2.42361 7.01383   1-0.00386-0.67457-0.82191 0.73760 0.56956 0.02590
 -10  -1  13 5.42689 6.84862   1-0.01067-0.66775-0.78611 0.74390 0.61796-0.02249
 -10   0  13-9.63259 7.56749   1-0.01839-0.66003-0.74815 0.74803 0.66323-0.06777
 -10   1  13 6.02987 8.31161   1-0.02682-0.65159-0.70848 0.75046 0.70519-0.10972
 -10   1  12 2.87118 7.14918   1-0.03001-0.64841-0.70172 0.74369 0.71178-0.16213
 -10   0  12-10.3189 8.18794   1-0.02055-0.65787-0.74373 0.74361 0.66812-0.11847
 -10  -1  12 4.01986  7.0567   1-0.01178-0.66665-0.78406 0.74185 0.62052-0.07087
 -10  -2  12-9.81232 7.89302   1-0.00395-0.67450-0.82218 0.73787 0.56917-0.01952
 -10  -3  12 3.49241 7.54447   1 0.00272-0.68117-0.85752 0.73112 0.51439 0.03526
 -10  -4  12 10.5997 7.21218   1 0.00798-0.68644-0.88956 0.72106 0.45670 0.09295
 -10  -5  12 4.78078 7.51169   1 0.01162-0.69009-0.91782 0.70723 0.39677 0.15287
 -10  -7  11-3.56689 7.28087   1 0.01616-0.69466-0.96793 0.67315 0.25064 0.25318
 -10  -6  11 5.81856 6.32058   1 0.01596-0.69445-0.94778 0.69509 0.31846 0.18537
 -10  -5  11 11.9938 7.85176   1 0.01356-0.69204-0.92254 0.71195 0.38560 0.11824
 -10  -4  11 14.0576 6.90971   1 0.00911-0.68758-0.89252 0.72402 0.45086 0.05297
 -10  -3  11-3.33279 7.06992   1 0.00283-0.68128-0.85821 0.73181 0.51323-0.00940
 -10  -2  11 10.4606 6.49098   1-0.00501-0.67344-0.82026 0.73595 0.57192-0.06808
 -10  -1  11  12.047 7.66628   1-0.01407-0.66437-0.77937 0.73716 0.62636-0.12252
 -10   0  11  14.212 6.18423   1-0.02407-0.65436-0.73625 0.73613 0.67624-0.17240
 -10   1  11 8.21387 6.90487   1-0.03470-0.64372-0.69156 0.73354 0.72145-0.21760
 -10   1  10-5.75388  6.9197   1-0.04120-0.63722-0.67727 0.71924 0.73454-0.27651
 -10   0  10-2.08837 6.30846   1-0.02925-0.64919-0.72499 0.72487 0.68810-0.23006
 -10  -1  10 4.70798 6.34236   1-0.01782-0.66062-0.77138 0.72916 0.63608-0.17805
 -10  -2  10-15.7824  7.5139   1-0.00728-0.67117-0.81562 0.73130 0.57850-0.12048
 -10  -3  10-0.53101 6.48185   1 0.00198-0.68045-0.85679 0.73038 0.51561-0.05759
 -10  -4  10-7.53071 7.17659   1 0.00956-0.68803-0.89396 0.72546 0.44798 0.01004
 -10  -5  10 10.3885 6.71873   1 0.01504-0.69353-0.92625 0.71565 0.37655 0.08147
 -10  -6  10-12.8237 7.86525   1 0.01813-0.69662-0.95293 0.70024 0.30258 0.15543
 -10  -7  10 2.85144 6.81966   1 0.01860-0.69710-0.97356 0.67878 0.22760 0.23041
 -10  -8  10 2.92445 7.28182   1 0.01640-0.69491-0.98804 0.65116 0.15327 0.30475
 -10  -9  10 2.40557  7.4631   1 0.01163-0.69015-0.99662 0.61765 0.08120 0.37681
 -10 -10   9   0.598 7.05026   1 0.00452-0.68306-0.99943 0.57836-0.03359 0.44578
 -10  -9   9 2.31822 6.45364   1 0.01282-0.69134-0.99905 0.62007 0.04161 0.37059
 -10  -8   9 4.50371 7.20945   1 0.01836-0.69687-0.99240 0.65552 0.12162 0.29058
 -10  -7   9 4.38595 6.89131   1 0.02079-0.69929-0.97862 0.68384 0.20453 0.20767
 -10  -6   9 2.14188 7.14404   1 0.01996-0.69846-0.95735 0.70466 0.28817 0.12403
 -10  -5   9 4.72134 6.97925   1 0.01598-0.69446-0.92875 0.71815 0.37031 0.04190
 -10  -4   9 -4.6412  6.7435   1 0.00914-0.68762-0.89350 0.72499 0.44892-0.03671
 -10  -3   9-2.54372 6.95698   1-0.00007-0.67839-0.85265 0.72624 0.52244-0.11022
 -10  -2   9 5.03785 6.00329   1-0.01112-0.66734-0.80745 0.72314 0.58979-0.17757
 -10  -1   9 5.00814 7.11791   1-0.02344-0.65501-0.75918 0.71696 0.65042-0.23820
 -10   0   9 8.99669 6.12147   1-0.03652-0.64192-0.70899 0.70887 0.70423-0.29201
 -10   1   9 9.51493 7.37703   1-0.04996-0.62847-0.65788 0.69985 0.75143-0.33921
 -10   1   8 2.88445 6.66134   1-0.06149-0.61694-0.63214 0.67410 0.77238-0.40597
 -10   0   8 0.95947 5.55331   1-0.04646-0.63198-0.68694 0.68681 0.72520-0.35878
 -10  -1   8 1.92296 6.52109   1-0.03148-0.64697-0.74148 0.69925 0.67020-0.30379
 -10  -2   8    0.00 5.68269   1-0.01703-0.66143-0.79461 0.71029 0.60684-0.24044
 -10  -3   8 6.35381 5.88538   1-0.00376-0.67471-0.84486 0.71844 0.53493-0.16853
 -10  -4   8 0.99144 7.21777   1 0.00759-0.68607-0.89050 0.72199 0.45487-0.08847
 -10  -5   8 0.50467 6.67619   1 0.01622-0.69471-0.92973 0.71913 0.36782-0.00142
 -10  -6   8-9.79589 7.12536   1 0.02144-0.69994-0.96097 0.70827 0.27576 0.09063
 -10  -7   8-1.58532 6.66339   1 0.02274-0.70125-0.98313 0.68834 0.18143 0.18497
 -10  -8   8 1.62964 6.58611   1 0.01998-0.69850-0.99592 0.65903 0.08792 0.27848
 -10  -9   8-21.8366 7.44914   1 0.01337-0.69190-0.99991 0.62093-0.00172 0.36811
 -10 -10   8 5.78465   6.746   1 0.00345-0.68199-0.99638 0.57531-0.08494 0.45132
 -10 -11   8 7.18622 7.33441   1-0.00904-0.66951-0.98709 0.52392-0.15998 0.52636
 -10 -12   7 3.01969 7.37201   1-0.03097-0.64759-0.95527 0.45001-0.29419 0.61476
 -10 -11   7-3.48968 7.26435   1-0.01417-0.66438-0.97440 0.51123-0.22444 0.54502
 -10 -10   7 6.17218  6.5676   1 0.00088-0.67942-0.98975 0.56867-0.14287 0.46344
 -10  -9   7 13.5619  5.8174   1 0.01305-0.69158-0.99865 0.61967-0.05024 0.37081
 -10  -8   7 -3.6801 7.15068   1 0.02119-0.69972-0.99845 0.66156 0.05131 0.26927
 -10  -7   7 4.08698 6.89205   1 0.02445-0.70297-0.98708 0.69229 0.15826 0.16232
 -10  -6   7-6.97151 6.64368   1 0.02248-0.70098-0.96364 0.71094 0.26618 0.05441
 -10  -5   7-6.33108 7.04056   1 0.01553-0.69403-0.92866 0.71806 0.37053-0.04995
 -10  -4   7    4.78 6.89381   1 0.00443-0.68291-0.88393 0.71542 0.46755-0.14696
 -10  -3   7 0.47098 6.64403   1-0.00973-0.66875-0.83194 0.70553 0.55474-0.23414
 -10  -2   7 7.92153 7.02058   1-0.02580-0.65267-0.77533 0.69101 0.63098-0.31039
 -10  -1   7-15.7399  7.8016   1-0.04276-0.63570-0.71644 0.67421 0.69630-0.37570
 -10   0   7 -0.9239  5.9518   1-0.05984-0.61861-0.65706 0.65693 0.75143-0.43083
 -10   1   7 0.46294 6.53057   1-0.07650-0.60194-0.59845 0.64042 0.79747-0.47686
 -10   1   6 7.15922 5.86827   1-0.09584-0.58261-0.55487 0.59683 0.82637-0.55158
 -10   0   6 7.14319 5.64718   1-0.07766-0.60080-0.61703 0.61690 0.78307-0.50828
 -10  -1   6 2.68471 6.84469   1-0.05840-0.62007-0.68147 0.63924 0.72948-0.45470
 -10  -2   6-0.45049 5.82163   1-0.03857-0.63991-0.74698 0.66266 0.66369-0.38891
 -10  -3   6 30.0652 4.71296   1-0.01904-0.65944-0.81151 0.68509 0.58399-0.30920
 -10  -4   6 17.5781 6.54189   1-0.00113-0.67736-0.87201 0.70350 0.48944-0.21466
 -10  -5   6 3.77297 6.66973   1 0.01347-0.69197-0.92457 0.71397 0.38071-0.10594
 -10  -6   6 0.96524 6.40267   1 0.02295-0.70147-0.96511 0.71241 0.26076 0.01401
 -10  -7   6-2.47788 6.99097   1 0.02593-0.70445-0.99049 0.69570 0.13502 0.13975
 -10  -8   6 6.63648 6.86805   1 0.02189-0.70042-0.99970 0.66281 0.01044 0.26433
 -10  -9   6 2.63652 6.56487   1 0.01144-0.68998-0.99429 0.61530-0.10616 0.38093
 -10 -10   6 7.09829 6.43751   1-0.00393-0.67461-0.97775 0.55667-0.20980 0.48457
 -10 -11   6-3.39973  6.6563   1-0.02243-0.65613-0.95432 0.49115-0.29802 0.57278
 -10 -12   6-6.47927 7.79206   1-0.04238-0.63619-0.92785 0.42259-0.37061 0.64537
 -10 -13   5 -6.6069 8.21346   1-0.08203-0.59655-0.85497 0.30761-0.51223 0.74118
 -10 -12   5 5.18714 6.98786   1-0.05919-0.61938-0.88778 0.38251-0.45653 0.68547
 -10 -11   5 5.53857  7.0058   1-0.03546-0.64311-0.92299 0.45982-0.38325 0.61220
 -10 -10   5 -10.131 7.48396   1-0.01235-0.66620-0.95719 0.53611-0.28927 0.51822
 -10  -9   5 1.54334 6.72726   1 0.00775-0.68629-0.98487 0.60589-0.17314 0.40210
 -10  -8   5 0.49757 7.12407   1 0.02183-0.70036-0.99907 0.66218-0.03710 0.26606
 -10  -7   5 10.1344  7.1417   1 0.02717-0.70570-0.99337 0.69857 0.11164 0.11732
 -10  -6   5 4.22637 6.75631   1 0.02262-0.70113-0.96482 0.71212 0.26186-0.03290
 -10  -5   5 21.8267 4.44386   1 0.00917-0.68768-0.91555 0.70494 0.40204-0.17307
 -10  -4   5 6.29242 6.26024   1-0.01052-0.66797-0.85150 0.68298 0.52421-0.29524
 -10  -3   5 4.42397 6.19356   1-0.03344-0.64505-0.77958 0.65316 0.62537-0.39640
 -10  -2   5 1.31195 6.10678   1-0.05711-0.62137-0.70550 0.62117 0.70637-0.47740
 -10  -1   5 47.5953 4.76979   1-0.07997-0.59850-0.63295 0.59072 0.77002-0.54104
 -10   0   5-10.8312 6.17284   1-0.10119-0.57727-0.56390 0.56377 0.81959-0.59061
 -10   1   5 42.5578 4.81073   1-0.12046-0.55799-0.49914 0.54109 0.85808-0.62910
 -10   1   4-5.08108 5.77472   1-0.15136-0.52710-0.42892 0.47088 0.89055-0.70738
 -10   0   4 2.95694 5.58809   1-0.13191-0.54656-0.49425 0.49411 0.85923-0.67606
 -10  -1   4  0.8469 6.07764   1-0.10951-0.56896-0.56616 0.52393 0.81696-0.63380
 -10  -2   4-6.82387 5.94035   1-0.08403-0.59445-0.64489 0.56056 0.75961-0.57645
 -10  -3   4-6.47392 6.29892   1-0.05586-0.62264-0.72942 0.60300 0.68174-0.49858
 -10  -4   4-11.8445 6.58026   1-0.02647-0.65203-0.81621 0.64769 0.57711-0.39396
 -10  -5   4 26.1517 4.19313   1 0.00083-0.67935-0.89756 0.68695 0.44083-0.25768
 -10  -6   4-6.42461 5.91252   1 0.02087-0.69939-0.96151 0.70880 0.27392-0.09077
 -10  -7   4 6.13541 6.45388   1 0.02819-0.70672-0.99571 0.70091 0.08804 0.09511
 -10  -8   4 -2.9217 6.95503   1 0.02046-0.69899-0.99519 0.65829-0.09583 0.27898
 -10  -9   4 20.1548 6.72248   1 0.00025-0.67880-0.96633 0.58734-0.25737 0.44051
 -10 -10   4 12.0222 7.10952   1-0.02694-0.65162-0.92200 0.50092-0.38631 0.56945
 -10 -11   4-4.89052 6.97998   1-0.05603-0.62254-0.87396 0.41078-0.48283 0.66597
 -10 -12   4-5.09365  7.4009   1-0.08385-0.59472-0.82937 0.32409-0.55246 0.73560
 -10 -13   4 4.72243 8.09383   1-0.10901-0.56957-0.79134 0.24397-0.60167 0.78481
 -10 -13   3-2.91125 7.70245   1-0.14570-0.53289-0.70523 0.15786-0.69393 0.83126
 -10 -12   3    0.00 7.48436   1-0.11977-0.55881-0.74480 0.23952-0.65654 0.79387
 -10 -11   3-8.56421 7.45536   1-0.08872-0.58985-0.79662 0.33344-0.59802 0.73535
 -10 -10   3 -0.5145  6.8836   1-0.05283-0.62573-0.86026 0.43918-0.50718 0.64452
 -10  -9   3-0.99127 7.25049   1-0.01511-0.66344-0.92906 0.55007-0.36968 0.50701
 -10  -8   3    0.00 6.52819   1 0.01626-0.69481-0.98437 0.64748-0.17538 0.31271
 -10  -7   3 1.39088 6.16817   1 0.02898-0.70752-0.99752 0.70272 0.06399 0.07335
 -10  -6   3 0.45055 5.85709   1 0.01615-0.69467-0.95173 0.69902 0.30646-0.16912
 -10  -5   3 0.43944 6.64987   1-0.01578-0.66273-0.86103 0.65041 0.50827-0.37093
 -10  -4   3-3.87261 5.72464   1-0.05437-0.62414-0.75385 0.58533 0.65476-0.51742
 -10  -3   3-0.42316 6.29071   1-0.09113-0.58737-0.64993 0.52350 0.75448-0.61714
 -10  -2   3 6.27076  5.5618   1-0.12290-0.55559-0.55687 0.47254 0.82143-0.68408
 -10  -1   3 9.12964  6.7171   1-0.14937-0.52911-0.47563 0.43339 0.86685-0.72949
 -10   0   3 -11.177  6.1261   1-0.17121-0.50727-0.40478 0.40464 0.89822-0.76086
 -10   1   3 17.9273  3.9211   1-0.18928-0.48918-0.34243 0.38438 0.92025-0.78290
 -10   1   2 3.68016 6.13361   1-0.23433-0.44414-0.23934 0.28129 0.94221-0.85066
 -10   0   2-9.38156 6.71478   1-0.21980-0.45868-0.29371 0.29357 0.93025-0.83871
 -10  -1   2  3.6804 6.05166   1-0.20142-0.47707-0.35684 0.31460 0.91217-0.82062
 -10  -2   2-3.29604 6.02712   1-0.17765-0.50085-0.43222 0.34788 0.88407-0.79253
 -10  -3   2 28.5318 4.13781   1-0.14629-0.53221-0.52474 0.39832 0.83857-0.74703
 -10  -4   2 5.09122 5.87884   1-0.10470-0.57382-0.64026 0.47174 0.76096-0.66942
 -10  -5   2 2.60061 5.91127   1-0.05187-0.62666-0.78051 0.56989 0.62295-0.53142
 -10  -6   2 18.2279 6.69832   1 0.00309-0.68162-0.92360 0.67089 0.38330-0.29177
 -10  -7   2 21.6032  4.4994   1 0.02955-0.70809-0.99880 0.70399 0.03888 0.05265
 -10  -8   2-1.89104 6.48216   1 0.00403-0.68258-0.95408 0.61718-0.29957 0.39109
 -10  -9   2 6.85639 6.82132   1-0.04905-0.62951-0.84799 0.46900-0.52780 0.61932
 -10 -10   2 1.52589 6.76688   1-0.10002-0.57855-0.74879 0.32770-0.65530 0.74682
 -10 -11   2 7.41167 7.14207   1-0.14028-0.53830-0.67551 0.21233-0.72397 0.81549
 -10 -12   2-8.83269 7.56923   1-0.17077-0.50782-0.62542 0.12014-0.76146 0.85298
 -10 -13   2    0.00   6.918   1-0.19399-0.48460-0.59244 0.04507-0.78200 0.87351
 -10 -14   2 1.80813 7.30749   1-0.21204-0.46657-0.57162-0.01785-0.79274 0.88425
 -10 -14   1-2.39712 7.38842   1-0.26513-0.41348-0.44828-0.14119-0.85376 0.89946
 -10 -13   1-5.73029 7.85698   1-0.25398-0.42462-0.45293-0.09444-0.85469 0.90039
 -10 -12   1 18.1028 7.17348   1-0.23887-0.43973-0.46684-0.03844-0.85156 0.89726
 -10 -11   1 34.0785 4.94237   1-0.21728-0.46130-0.49582 0.03264-0.84088 0.88659
 -10 -10   1 7.57696 6.48852   1-0.18439-0.49419-0.55127 0.13018-0.81378 0.85949
 -10  -9   1  4.3757 6.35775   1-0.13047-0.54810-0.65612 0.27713-0.74337 0.78908
 -10  -8   1 8.44525 7.08447   1-0.04218-0.63638-0.84309 0.50619-0.53619 0.58190
 -10  -7   1 8.62816 6.96143   1 0.02991-0.70845-0.99950 0.70469 0.00986 0.03585
 -10  -6   1    0.00 5.91658   1-0.04481-0.63372-0.81734 0.56463 0.57437-0.52865
 -10  -5   1 15.0443 6.21409   1-0.13767-0.54086-0.58642 0.37580 0.79820-0.75248
 -10  -4   1 1.68262 5.79831   1-0.19396-0.48456-0.43701 0.26849 0.87827-0.83254
 -10  -3   1-1.24048 5.68459   1-0.22799-0.45052-0.33810 0.21167 0.91305-0.86732
 -10  -2   1 2.45032 5.65878   1-0.25014-0.42836-0.26626 0.18193 0.93085-0.88512
 -10  -1   1 -0.8106 5.67422   1-0.26555-0.41294-0.20983 0.16759 0.94096-0.89523
 -10   0   1  2.4256 5.60169   1-0.27684-0.40164-0.16281 0.16266 0.94699-0.90126
 -10   1   1-5.67386 5.92868   1-0.28546-0.39301-0.12193 0.16387 0.95057-0.90484
 -10   1   0 3.63654 5.89706   1-0.34027-0.33821 0.00435 0.03760 0.94028-0.94035
 -10   0   0-8.86716 6.34728   1-0.33924-0.33924-0.01908 0.01893 0.94047-0.94054
 -10  -1   0 10.9103 5.46637   1-0.33787-0.34062-0.04330 0.00106 0.94016-0.94024
 -10  -2   0-2.03584 6.32094   1-0.33595-0.34255-0.06878-0.01556 0.93933-0.93941
 -10  -3   0-2.06146 6.32032   1-0.33307-0.34544-0.09646-0.02997 0.93792-0.93800
 -10  -4   0 27.3477 3.94544   1-0.32827-0.35025-0.12856-0.03997 0.93576-0.93585
 -10  -5   0 6.42922 5.98528   1-0.31867-0.35986-0.17170-0.03892 0.93215-0.93224
 -10  -6   0 4.39786 5.66624   1-0.28995-0.38859-0.25885 0.00614 0.92134-0.92143
 -10  -7   0 8.60536  6.1935   1 0.02807-0.70662-0.99326 0.69845-0.11243 0.11233
 -10  -8   0   20.78 4.88535   1-0.27640-0.40216-0.29513-0.04177-0.91467 0.91457
 -10  -9   0  13.096 7.83599   1-0.30344-0.37513-0.25370-0.12530-0.91852 0.91842
 -10 -10   0 5.54352 7.07337   1-0.31274-0.36584-0.25334-0.16776-0.91550 0.91540
 -10 -11   0 10.4948 6.84175   1-0.31747-0.36112-0.26358-0.19961-0.91097 0.91087
 -10 -12   0 7.11638 6.31308   1-0.32034-0.35825-0.27810-0.22718-0.90563 0.90553
 -10 -13   0 24.0191 8.28739   1-0.32229-0.35631-0.29478-0.25260-0.89965 0.89954
 -10 -14   0 4.18704 7.35017   1-0.32371-0.35490-0.31269-0.27678-0.89307 0.89296
 -10 -14  -1-10.1878 8.06249   1-0.38324-0.29538-0.17545-0.41403-0.90690 0.86098
 -10 -13  -1-9.74201 7.58087   1-0.39202-0.28660-0.13406-0.41332-0.91020 0.86428
 -10 -12  -1-12.6171 8.72553   1-0.40411-0.27450-0.08508-0.42021-0.91081 0.86489
 -10 -11  -1 21.5632 8.52919   1-0.42176-0.25684-0.02336-0.43983-0.90646 0.86055
 -10 -10  -1-24.2463 7.92266   1-0.44967-0.22891 0.06185-0.48294-0.89109 0.84518
 -10  -9  -1-4.37596  6.4687   1-0.49900-0.17958 0.19583-0.57483-0.84421 0.79830
 -10  -8  -1 4.69208 6.26002   1-0.59575-0.08282 0.43682-0.77373-0.67396 0.62805
 -10  -7  -1 12.7152 6.05863   1-0.70821 0.02965 0.70472-0.99954-0.03982-0.00609
 -10  -6  -1 3.52797 6.04663   1-0.61284-0.06570 0.49230-0.74502 0.61796-0.66386
 -10  -5  -1 15.0443 5.35144   1-0.51787-0.16066 0.29032-0.50095 0.80460-0.85050
 -10  -4  -1 7.99292  5.1694   1-0.46867-0.20986 0.19663-0.36516 0.86115-0.90705
 -10  -3  -1 6.61631 5.51704   1-0.44071-0.23781 0.15268-0.27911 0.88451-0.93041
 -10  -2  -1 4.49226 5.08438   1-0.42301-0.25550 0.13263-0.21697 0.89631-0.94220
 -10  -1  -1-2.43181 5.25331   1-0.41086-0.26764 0.12550-0.16775 0.90296-0.94886
 -10   0  -1-0.40427 5.40872   1-0.40203-0.27647 0.12608-0.12623 0.90686-0.95274
 -10   1  -1 4.45803 5.77429   1-0.39531-0.28318 0.13157-0.08963 0.90903-0.95491
  -9   1  -1-1.06162 5.84692   1-0.36739-0.24325 0.14525-0.10330 0.91861-0.96449
  -9   0  -1 10.2319 5.10074   1-0.37573-0.23492 0.14351-0.14365 0.91550-0.96139
  -9  -1  -1 8.13961 4.81351   1-0.38702-0.22364 0.14863-0.19086 0.90996-0.95585
  -9  -2  -1-4.28482 5.66828   1-0.40314-0.20752 0.16500-0.24933 0.90009-0.94597
  -9  -3  -1 10.5079  5.5309   1-0.42789-0.18278 0.20147-0.32789 0.88103-0.92692
  -9  -4  -1 6.65472 5.43355   1-0.46983-0.14085 0.27812-0.44664 0.83772-0.88362
  -9  -5  -1-3.41207 5.37494   1-0.54915-0.06154 0.44280-0.65341 0.70866-0.75455
  -9  -6  -1-0.39052 5.72613   1-0.66918 0.05848 0.70869-0.96139 0.22299-0.26889
  -9  -7  -1 45.8866 4.62108   1-0.60966-0.00105 0.56594-0.86073-0.55490 0.50901
  -9  -8  -1  20.127 6.81301   1-0.49260-0.11811 0.28005-0.61695-0.82396 0.77806
  -9  -9  -1 7.42206 6.74954   1-0.43128-0.17944 0.11884-0.49783-0.89439 0.84848
  -9 -10  -1 15.0407 6.55753   1-0.39773-0.21301 0.02077-0.44185-0.91731 0.87141
  -9 -11  -1 1.43056 6.86075   1-0.37710-0.23365-0.04775-0.41542-0.92499 0.87908
  -9 -12  -1 7.99706 6.88949   1-0.36326-0.24749-0.10074-0.40453-0.92628 0.88037
  -9 -13  -1-3.14756 7.15449   1-0.35336-0.25740-0.14469-0.40268-0.92429 0.87838
  -9 -14  -1  12.126 7.22867   1-0.34595-0.26483-0.18294-0.40651-0.92031 0.87440
  -9 -15  -1 1.15905 7.94603   1-0.34019-0.27059-0.21741-0.41415-0.91495 0.86903
  -9 -15   0 6.94049 7.62928   1-0.29186-0.31892-0.32886-0.30269-0.89822 0.89812
  -9 -14   0 3.84996 6.04993   1-0.29101-0.31976-0.30963-0.27983-0.90531 0.90520
  -9 -13   0 -5.7574 7.15739   1-0.28993-0.32083-0.29092-0.25644-0.91183 0.91173
  -9 -12   0 8.47653 6.78196   1-0.28851-0.32224-0.27302-0.23225-0.91779 0.91769
  -9 -11   0  5.7082 6.05446   1-0.28652-0.32422-0.25644-0.20673-0.92318 0.92308
  -9 -10   0-2.72747 6.49267   1-0.28351-0.32722-0.24224-0.17884-0.92793 0.92784
  -9  -9   0-2.17693 6.32436   1-0.27834-0.33238-0.23305-0.14594-0.93184 0.93175
  -9  -8   0-10.0338  6.8697   1-0.26726-0.34345-0.23752-0.09937-0.93395 0.93386
  -9  -7   0-8.85978   6.342   1-0.22644-0.38426-0.31092 0.01613-0.92313 0.92304
  -9  -6   0-3.50368 5.76108   1-0.14783-0.46287-0.50719 0.25449 0.84903-0.84912
  -9  -5   0-3.02291  5.2901   1-0.27323-0.33745-0.19846-0.01215 0.94122-0.94130
  -9  -4   0-0.36847 5.32685   1-0.29081-0.31986-0.13693-0.03159 0.94690-0.94698
  -9  -3   0 4.69414 5.39219   1-0.29774-0.31293-0.09993-0.02649 0.94937-0.94945
  -9  -2   0    0.00 5.37243   1-0.30144-0.30922-0.07036-0.01397 0.95085-0.95093
  -9  -1   0-2.46842 5.71871   1-0.30375-0.30690-0.04399 0.00176 0.95170-0.95177
  -9   0   0-4.21874 5.30847   1-0.30532-0.30532-0.01931 0.01918 0.95202-0.95209
  -9   1   0 1.05782  5.2181   1-0.30646-0.30417 0.00438 0.03758 0.95184-0.95191
  -9   1   1 6.01582 5.40162   1-0.24580-0.36482-0.13536 0.17732 0.95979-0.91405
  -9   0   1 4.58641 5.19708   1-0.23539-0.37525-0.18036 0.18023 0.95499-0.90925
  -9  -1   1-1.76936 5.35505   1-0.22136-0.38928-0.23364 0.19141 0.94676-0.90103
  -9  -2   1-3.57068 5.34411   1-0.20152-0.40913-0.30021 0.21589 0.93232-0.88658
  -9  -3   1 10.8702  5.6831   1-0.17165-0.43901-0.38966 0.26325 0.90479-0.85906
  -9  -4   1 3.69706   5.775   1-0.12315-0.48752-0.52149 0.35298 0.84429-0.79856
  -9  -5   1-1.51637 5.67375   1-0.04059-0.57009-0.72989 0.51929 0.68232-0.63659
  -9  -6   1-1.56207 5.43929   1 0.05989-0.67058-0.97358 0.72088 0.22024-0.17452
  -9  -7   1 51.2184 4.62955   1 0.02679-0.63749-0.90521 0.61042-0.42416 0.46988
  -9  -8   1 22.9768 4.55306   1-0.07181-0.53889-0.69267 0.35578-0.71773 0.76345
  -9  -9   1 12.6612 6.91691   1-0.13578-0.47493-0.56407 0.18509-0.81455 0.86027
  -9 -10   1 10.0272 6.94223   1-0.17401-0.43672-0.49616 0.07508-0.85069 0.89640
  -9 -11   1 1.43056 6.86075   1-0.19848-0.41226-0.46042-0.00275-0.86530 0.91102
  -9 -12   1-4.99788 7.57965   1-0.21529-0.39546-0.44256-0.06271-0.87059 0.91630
  -9 -13   1 2.62282 7.13484   1-0.22750-0.38326-0.43542-0.11194-0.87108 0.91679
  -9 -14   1 3.30691 6.47457   1-0.23676-0.37400-0.43514-0.15431-0.86875 0.91446
  -9 -15   1 2.89762 6.78315   1-0.24403-0.36674-0.43949-0.19206-0.86454 0.91025
  -9 -15   2-2.33191  7.6011   1-0.19925-0.41151-0.54339-0.08815-0.81557 0.90709
  -9 -14   2 8.31947 7.50291   1-0.18679-0.42397-0.55117-0.03829-0.81330 0.90482
  -9 -13   2  -5.809 7.56111   1-0.17131-0.43943-0.56597 0.01861-0.80651 0.89803
  -9 -12   2 0.50333 6.42606   1-0.15169-0.45905-0.59050 0.08524-0.79273 0.88425
  -9 -11   2 2.88243  6.7599   1-0.12624-0.48449-0.62871 0.16554-0.76740 0.85892
  -9 -10   2 5.97141 5.86445   1-0.09265-0.51807-0.68613 0.26506-0.72162 0.81315
  -9  -9   2 4.40189 5.97101   1-0.04842-0.56230-0.76890 0.38992-0.63760 0.72913
  -9  -8   2 6.76674 6.52451   1 0.00586-0.61656-0.87629 0.53941-0.48180 0.57333
  -9  -7   2 19.0749 4.08234   1 0.05566-0.66636-0.97568 0.68089-0.21199 0.30353
  -9  -6   2 4.73029 6.18264   1 0.06617-0.67685-0.98622 0.73353 0.15145-0.05992
  -9  -5   2 6.12468 5.97941   1 0.02588-0.63656-0.87872 0.66812 0.47658-0.38504
  -9  -4   2 17.6251 3.46451   1-0.03189-0.57878-0.72848 0.55998 0.68428-0.59274
  -9  -3   2 5.12491 5.25402   1-0.08245-0.52820-0.59304 0.46663 0.80091-0.70936
  -9  -2   2 46.4701 4.26652   1-0.12126-0.48938-0.48371 0.39939 0.86676-0.77521
  -9  -1   2 0.35763 5.41193   1-0.15043-0.46021-0.39610 0.35387 0.90578-0.81423
  -9   0   2 4.27895 5.98799   1-0.17263-0.43799-0.32427 0.32414 0.93005-0.83850
  -9   1   2-7.15212 5.58599   1-0.18990-0.42072-0.26366 0.30562 0.94571-0.85416
  -9   1   3 105.522 8.42416   1-0.14170-0.46891-0.37389 0.41585 0.91656-0.77920
  -9   0   3-5.07933 5.59714   1-0.12080-0.48982-0.44263 0.44251 0.88850-0.75114
  -9  -1   3  100.67 6.64772   1-0.09545-0.51518-0.52140 0.47918 0.84793-0.71057
  -9  -2   3 72.4883 5.35348   1-0.06482-0.54582-0.61196 0.52764 0.78820-0.65084
  -9  -3   3 39.1625 4.49443   1-0.02877-0.58188-0.71446 0.58805 0.69905-0.56169
  -9  -4   3 33.5541 4.17183   1 0.01068-0.62134-0.82392 0.65541 0.56656-0.42921
  -9  -5   3 7.77834 6.48454   1 0.04672-0.65739-0.92438 0.71378 0.37853-0.24118
  -9  -6   3 1.60118 6.32921   1 0.06714-0.67782-0.98777 0.73508 0.14058-0.00323
  -9  -7   3 19.0267 6.46101   1 0.06204-0.67273-0.99200 0.69722-0.10984 0.24718
  -9  -8   3 17.8436 4.01643   1 0.03455-0.64525-0.94525 0.60837-0.32453 0.46187
  -9  -9   3 2.23076 6.16593   1-0.00300-0.60770-0.87643 0.49746-0.48157 0.61891
  -9 -10   3 5.58339  6.5471   1-0.04052-0.57019-0.80873 0.38766-0.58684 0.72418
  -9 -11   3 1.45891 6.46982   1-0.07361-0.53712-0.75203 0.28886-0.65508 0.79242
  -9 -12   3 8.14727 6.56064   1-0.10139-0.50934-0.70805 0.20279-0.69892 0.83626
  -9 -13   3-3.73739 7.14328   1-0.12439-0.48635-0.67544 0.12808-0.72693 0.86426
  -9 -14   3 -4.4836 7.35023   1-0.14345-0.46730-0.65214 0.06269-0.74449 0.88182
  -9 -15   3 12.3631 6.84031   1-0.15936-0.45140-0.63625 0.00470-0.75493 0.89226
  -9 -15   4 3.58045  7.1609   1-0.12525-0.48550-0.71590 0.08436-0.68696 0.87009
  -9 -14   4-6.25399 7.52113   1-0.10760-0.50315-0.73598 0.14654-0.66848 0.85162
  -9 -13   4-3.25237 7.15029   1-0.08725-0.52348-0.76245 0.21510-0.64122 0.82436
  -9 -12   4-2.06958 6.50355   1-0.06391-0.54682-0.79607 0.29082-0.60189 0.78503
  -9 -11   4 2.47292 6.72706   1-0.03753-0.57319-0.83706 0.37389-0.54589 0.72904
  -9 -10   4 7.57752 6.52805   1-0.00872-0.60199-0.88411 0.46305-0.46725 0.65040
  -9  -9   4 0.90905 6.61796   1 0.02064-0.63134-0.93301 0.55403-0.35931 0.54246
  -9  -8   4    0.00 6.42759   1 0.04668-0.65737-0.97495 0.63807-0.21749 0.40064
  -9  -7   4 5.48734  5.5839   1 0.06382-0.67450-0.99696 0.70218-0.04436 0.22752
  -9  -6   4-5.31444    5.91   1 0.06696-0.67763-0.98700 0.73431 0.14597 0.03719
  -9  -5   4-3.17995 6.20905   1 0.05494-0.66560-0.94193 0.73134 0.33119-0.14803
  -9  -4   4 5.82271 6.12539   1 0.03149-0.64215-0.86999 0.70149 0.49200-0.30884
  -9  -3   4 12.5698 5.78923   1 0.00245-0.61309-0.78446 0.65805 0.62013-0.43696
  -9  -2   4 15.0274 5.41822   1-0.02741-0.58322-0.69642 0.61211 0.71707-0.53390
  -9  -1   4 0.74513 4.94265   1-0.05537-0.55525-0.61226 0.57004 0.78868-0.60551
  -9   0   4-1.85748 5.31901   1-0.08035-0.53027-0.53460 0.53448 0.84125-0.65807
  -9   1   4 0.74508 5.42428   1-0.10216-0.50844-0.46395 0.50592 0.87992-0.69675
  -9   1   5  2.3019 6.37367   1-0.07082-0.53978-0.53509 0.57706 0.84179-0.61281
  -9   0   5-0.76523 5.43799   1-0.04981-0.56080-0.60371 0.60359 0.79561-0.56663
  -9  -1   5 9.51452 3.70853   1-0.02697-0.58365-0.67629 0.63408 0.73610-0.50712
  -9  -2   5 0.77507  6.1029   1-0.00295-0.60768-0.75128 0.66697 0.65993-0.43095
  -9  -3   5 9.81822 5.62302   1 0.02092-0.63156-0.82551 0.69911 0.56394-0.33496
  -9  -4   5 1.99981 5.78217   1 0.04240-0.65305-0.89379 0.72529 0.44641-0.21743
  -9  -5   5 15.5507 6.67434   1 0.05851-0.66916-0.94925 0.73865 0.30896-0.07998
  -9  -6   5 10.9335  7.0867   1 0.06626-0.67693-0.98517 0.73248 0.15815 0.07082
  -9  -7   5 17.5242 4.26769   1 0.06401-0.67469-0.99792 0.70314 0.00499 0.22398
  -9  -8   5  14.816 6.99874   1 0.05227-0.66296-0.98898 0.65210-0.13851 0.36747
  -9  -9   5 36.5444 4.71688   1 0.03347-0.64416-0.96410 0.58513-0.26345 0.49242
  -9 -10   5 8.73334 6.72293   1 0.01071-0.62141-0.93053 0.50946-0.36611 0.59507
  -9 -11   5 4.55523 7.28204   1-0.01333-0.59738-0.89445 0.43129-0.44702 0.67598
  -9 -12   5 8.99243  6.0543   1-0.03684-0.57388-0.85998 0.35473-0.50906 0.73802
  -9 -13   5-8.85788 7.08977   1-0.05884-0.55190-0.82931 0.28196-0.55575 0.78471
  -9 -14   5 1.16008 7.42812   1-0.07891-0.53183-0.80333 0.21389-0.59036 0.81931
  -9 -14   6-3.55637 7.81862   1-0.05646-0.55428-0.85624 0.26680-0.51356 0.78832
  -9 -13   6-0.56639 7.31944   1-0.03752-0.57320-0.87970 0.33235-0.47412 0.74888
  -9 -12   6-3.25087 7.26916   1-0.01756-0.59315-0.90575 0.40049-0.42352 0.69829
  -9 -11   6 11.4194 6.92516   1 0.00284-0.61355-0.93309 0.46993-0.35969 0.63446
  -9 -10   6 9.46556  7.0278   1 0.02271-0.63341-0.95950 0.53844-0.28081 0.55558
  -9  -9   6 3.35443 6.76001   1 0.04062-0.65131-0.98172 0.60275-0.18595 0.46073
  -9  -8   6 11.5532 6.61665   1 0.05479-0.66547-0.99560 0.65872-0.07595 0.35072
  -9  -7   6 1.34096 6.52357   1 0.06342-0.67409-0.99691 0.70214 0.04590 0.22888
  -9  -6   6 13.4476 6.30121   1 0.06522-0.67588-0.98259 0.72991 0.17381 0.10097
  -9  -5   6-1.26773 5.22698   1 0.05991-0.67056-0.95185 0.74126 0.30057-0.02579
  -9  -4   6-4.96022 5.90384   1 0.04834-0.65898-0.90648 0.73798 0.41940-0.14462
  -9  -3   6 2.43698 5.88587   1 0.03213-0.64277-0.85014 0.72374 0.52552-0.25073
  -9  -2   6 7.61933 5.11985   1 0.01313-0.62376-0.78706 0.70275 0.61669-0.34190
  -9  -1   6  0.3979 5.94196   1-0.00703-0.60359-0.72100 0.67878 0.69286-0.41807
  -9   0   6 33.6551 4.42228   1-0.02715-0.58345-0.65474 0.65462 0.75533-0.48054
  -9   1   6 6.36645 6.13855   1-0.04648-0.56412-0.59008 0.63206 0.80597-0.53117
  -9   1   7 18.2047 6.51565   1-0.02782-0.58277-0.63205 0.67403 0.77439-0.45379
  -9   0   7 3.30179 4.77763   1-0.01048-0.60012-0.69208 0.69197 0.72170-0.40110
  -9  -1   7 16.3843 4.18352   1 0.00695-0.61756-0.75212 0.70991 0.65895-0.33834
  -9  -2   7 4.58491  6.5241   1 0.02376-0.63438-0.81050 0.72619 0.58521-0.26461
  -9  -3   7-2.53166 6.69814   1 0.03899-0.64962-0.86501 0.73861 0.50019-0.17959
  -9  -4   7 9.01107 6.26249   1 0.05150-0.66214-0.91301 0.74451 0.40461-0.08401
  -9  -5   7-4.38242  6.3809   1 0.06011-0.67076-0.95184 0.74125 0.30055 0.02005
  -9  -6   7-6.74106 6.74106   1 0.06388-0.67454-0.97939 0.72671 0.19148 0.12911
  -9  -7   7 10.1753 6.17068   1 0.06234-0.67300-0.99467 0.69990 0.08187 0.23872
  -9  -8   7 2.86549 6.61757   1 0.05565-0.66632-0.99816 0.66129-0.02363 0.34422
  -9  -9   7 1.48381 5.99674   1 0.04456-0.65524-0.99164 0.61267-0.12109 0.44168
  -9 -10   7 6.16207 6.16207   1 0.03016-0.64085-0.97770 0.55664-0.20787 0.52846
  -9 -11   7 5.34301 7.48021   1 0.01364-0.62434-0.95910 0.49595-0.28278 0.60336
  -9 -12   7 18.3796 7.53439   1-0.00394-0.60678-0.93831 0.43306-0.34584 0.66641
  -9 -13   7-3.48861 7.80076   1-0.02173-0.58899-0.91723 0.36989-0.39783 0.71841
  -9 -13   8 8.98039 7.25876   1-0.01016-0.60056-0.94491 0.39757-0.32722 0.69361
  -9 -12   8 -2.2974 7.21947   1 0.00561-0.61632-0.96131 0.45606-0.27546 0.64185
  -9 -11   8-5.51802 7.19461   1 0.02078-0.63148-0.97649 0.51334-0.21458 0.58097
  -9 -10   8 7.43545 6.80144   1 0.03467-0.64536-0.98892 0.56786-0.14433 0.51073
  -9  -9   8 28.8917  4.8011   1 0.04650-0.65718-0.99679 0.61782-0.06510 0.43150
  -9  -8   8 6.93478 6.22635   1 0.05547-0.66614-0.99821 0.66134 0.02192 0.34448
  -9  -7   8 10.0874 7.57985   1 0.06088-0.67154-0.99151 0.69674 0.11470 0.25171
  -9  -6   8 7.47663  7.0249   1 0.06227-0.67293-0.97560 0.72292 0.21042 0.15598
  -9  -5   8 38.5053 5.11947   1 0.05954-0.67018-0.95016 0.73958 0.30593 0.06048
  -9  -4   8 4.02411 7.38769   1 0.05296-0.66359-0.91577 0.74728 0.39813-0.03172
  -9  -3   8 63.3625 5.33275   1 0.04311-0.65373-0.87372 0.74732 0.48446-0.11804
  -9  -2   8 2.60966 6.82182   1 0.03076-0.64138-0.82574 0.74144 0.56316-0.19674
  -9  -1   8    0.00 6.43471   1 0.01672-0.62732-0.77368 0.73147 0.63331-0.26690
  -9   0   8 13.3565 6.77143   1 0.00171-0.61231-0.71922 0.71910 0.69474-0.32833
  -9   1   8 14.2517 5.84222   1-0.01365-0.59693-0.66376 0.70574 0.74779-0.38137
  -9   1   9 21.7099 7.26485   1-0.00299-0.60759-0.68747 0.72945 0.72617-0.31394
  -9   0   9 1.35384 6.39802   1 0.01054-0.62113-0.73872 0.73861 0.67389-0.26166
  -9  -1   9 11.7595 7.37662   1 0.02346-0.63406-0.78839 0.74618 0.61468-0.20246
  -9  -2   9 26.7729  4.4051   1 0.03525-0.64586-0.83535 0.75105 0.54853-0.13631
  -9  -3   9-6.90549 6.81279   1 0.04538-0.65600-0.87832 0.75193 0.47584-0.06362
  -9  -4   9-12.1531 7.21112   1 0.05327-0.66390-0.91602 0.74753 0.39751 0.01471
  -9  -5   9 5.71757 6.60208   1 0.05841-0.66905-0.94726 0.73668 0.31500 0.09722
  -9  -6   9 1.94987 6.28059   1 0.06041-0.67106-0.97124 0.71856 0.23022 0.18200
  -9  -7   9 8.00705  6.2103   1 0.05912-0.66977-0.98758 0.69281 0.14540 0.26681
  -9  -8   9-2.06142 6.59977   1 0.05459-0.66525-0.99652 0.65965 0.06281 0.34940
  -9  -9   9 1.59665 6.31973   1 0.04712-0.65780-0.99876 0.61980-0.01550 0.42771
  -9 -10   9 3.85657 7.65389   1 0.03719-0.64788-0.99543 0.57437-0.08794 0.50014
  -9 -11   9-6.28697 7.29697   1 0.02536-0.63605-0.98784 0.52469-0.15343 0.56564
  -9 -12   9  2.9699 7.53677   1 0.01219-0.62289-0.97732 0.47207-0.21147 0.62367
  -9 -11  10-1.78038 7.34071   1 0.02809-0.63878-0.99479 0.53165-0.09797 0.55598
  -9 -10  10-9.16786 7.60159   1 0.03831-0.64899-0.99857 0.57752-0.03703 0.49505
  -9  -9  10  8.8698 6.46492   1 0.04681-0.65747-0.99846 0.61950 0.02938 0.42864
  -9  -8  10-10.2148 7.88311   1 0.05316-0.66382-0.99351 0.65665 0.10035 0.35767
  -9  -7  10 6.27374 6.14164   1 0.05706-0.66771-0.98296 0.68819 0.17461 0.28342
  -9  -6  10 2.54951 7.47663   1 0.05830-0.66894-0.96630 0.71363 0.25061 0.20741
  -9  -5  10 8.98122 6.11095   1 0.05683-0.66747-0.94339 0.73281 0.32669 0.13134
  -9  -4  10 7.83927 6.31262   1 0.05277-0.66339-0.91445 0.74596 0.40117 0.05686
  -9  -3  10 30.1369 4.89488   1 0.04635-0.65697-0.88003 0.75363 0.47259-0.01456
  -9  -2  10-2.38973 6.74225   1 0.03795-0.64855-0.84093 0.75663 0.53976-0.08173
  -9  -1  10 6.17408 6.49456   1 0.02797-0.63856-0.79808 0.75588 0.60185-0.14381
  -9   0  10-6.16104 6.75241   1 0.01683-0.62742-0.75245 0.75234 0.65839-0.20035
  -9   1  10 5.69915 6.78335   1 0.00492-0.61550-0.70493 0.74691 0.70922-0.25118
  -9   1  11 6.99698 6.40036   1 0.01067-0.62124-0.71746 0.75945 0.69648-0.19262
  -9   0  11  3.4915 6.12918   1 0.02115-0.63173-0.76173 0.76163 0.64750-0.14365
  -9  -1  11 5.49763  6.7978   1 0.03080-0.64139-0.80399 0.76178 0.59380-0.08995
  -9  -2  11    0.00 6.74556   1 0.03931-0.64991-0.84350 0.75921 0.53563-0.03178
  -9  -3  11-10.6632 7.30559   1 0.04635-0.65696-0.87956 0.75317 0.47346 0.03038
  -9  -4  11-6.17663 7.66914   1 0.05162-0.66224-0.91147 0.74299 0.40803 0.09581
  -9  -5  11-8.37849    7.18   1 0.05488-0.66551-0.93868 0.72810 0.34031 0.16353
  -9  -6  11 8.01803 6.61184   1 0.05594-0.66658-0.96080 0.70813 0.27145 0.23239
  -9  -7  11-1.64204 7.64327   1 0.05473-0.66538-0.97768 0.68292 0.20272 0.30112
  -9  -8  11 9.55576 6.86135   1 0.05130-0.66195-0.98944 0.65258 0.13541 0.36843
  -9  -9  11 8.68104 7.15857   1 0.04577-0.65643-0.99643 0.61748 0.07070 0.43313
  -9 -10  11    0.00 7.74089   1 0.03839-0.64906-0.99921 0.57816 0.00961 0.49422
  -9  -9  12 4.84159 8.16459   1 0.04416-0.65481-0.99302 0.61406 0.10926 0.44038
  -9  -8  12  11.774   7.258   1 0.04905-0.65969-0.98445 0.64759 0.16858 0.38107
  -9  -7  12 0.57408 6.62059   1 0.05214-0.66278-0.97177 0.67700 0.23001 0.31964
  -9  -6  12-10.1038 7.53096   1 0.05332-0.66395-0.95472 0.70205 0.29261 0.25704
  -9  -5  12 -4.9547 6.80959   1 0.05258-0.66320-0.93321 0.72263 0.35539 0.19426
  -9  -4  12-1.62499 6.56732   1 0.04996-0.66057-0.90734 0.73886 0.41734 0.13231
  -9  -3  12-19.7854 7.39027   1 0.04558-0.65618-0.87739 0.75100 0.47754 0.07211
  -9  -2  12 3.17889 6.86719   1 0.03962-0.65022-0.84376 0.75947 0.53520 0.01446
  -9  -1  12 13.6977 6.74676   1 0.03233-0.64291-0.80695 0.76475 0.58968-0.04002
  -9   0  12 15.7752 7.17152   1 0.02393-0.63450-0.76753 0.76743 0.64052-0.09086
  -9   1  12 -4.7415 7.79643   1 0.01467-0.62524-0.72605 0.76804 0.68744-0.13777
  -9   1  13   0.556 7.96075   1 0.01726-0.62782-0.73144 0.77344 0.68164-0.08616
  -9   0  13 1.66506  6.3038   1 0.02546-0.63603-0.77052 0.77042 0.63686-0.04139
  -9  -1  13    0.00 7.45956   1 0.03280-0.64338-0.80757 0.76537 0.58881 0.00666
  -9  -2  13-4.47168  7.3307   1 0.03911-0.64970-0.84215 0.75786 0.53777 0.05770
  -9  -3  13-2.25549  7.2211   1 0.04418-0.65477-0.87382 0.74744 0.48417 0.11129
  -9  -4  13-6.84875 7.52843   1 0.04784-0.65845-0.90221 0.73374 0.42856 0.16690
  -9  -5  13  2.3181 6.60759   1 0.04996-0.66058-0.92702 0.71645 0.37159 0.22387
  -9  -6  13 2.36102 7.74113   1 0.05045-0.66108-0.94805 0.69538 0.31403 0.28143
  -9  -7  13-0.60286 7.79072   1 0.04927-0.65991-0.96522 0.67046 0.25666 0.33880
  -9  -4  14 -6.6207 7.54156   1 0.04532-0.65592-0.89618 0.72771 0.44130 0.19997
  -9  -3  14 8.92621 7.36074   1 0.04224-0.65283-0.86905 0.74267 0.49285 0.14842
  -9  -2  14 5.90225 6.57247   1 0.03789-0.64848-0.83898 0.75469 0.54279 0.09849
  -9  -1  14   5.873  6.5399   1 0.03242-0.64299-0.80624 0.76405 0.59064 0.05064
  -9   0  14-4.69037 7.41612   1 0.02596-0.63653-0.77119 0.77110 0.63602 0.00526
  -9   1  14 9.39631 6.84868   1 0.01868-0.62923-0.73418 0.77618 0.67865-0.03736
  -8  -5  15-2.40434 7.41066   1 0.08306-0.62582-0.92419 0.71364 0.37269 0.31440
  -8  -4  15-6.51564  7.7003   1 0.08239-0.62514-0.90259 0.73413 0.42246 0.26463
  -8  -3  15 1.17107 7.07505   1 0.08045-0.62319-0.87804 0.75168 0.47170 0.21540
  -8  -2  15-4.06452 7.50359   1 0.07730-0.62003-0.85068 0.76642 0.51990 0.16720
  -8  -1  15 5.77706  7.0281   1 0.07303-0.61575-0.82071 0.77854 0.56660 0.12050
  -8   0  15 2.88369 6.60107   1 0.06775-0.61046-0.78837 0.78829 0.61141 0.07570
  -8   1  15-17.9089 7.98406   1 0.06158-0.60428-0.75393 0.79595 0.65400 0.03310
  -8   1  14-7.07236 7.15557   1 0.06163-0.60433-0.75450 0.79651 0.65335-0.01206
  -8   0  14 8.68883 6.60651   1 0.06857-0.61128-0.79067 0.79059 0.60833 0.03296
  -8  -1  14 13.0567  6.1067   1 0.07457-0.61730-0.82463 0.78245 0.56068 0.08061
  -8  -2  14-0.54699 6.67686   1 0.07948-0.62222-0.85601 0.77174 0.51074 0.13055
  -8  -3  14 4.41536 7.32205   1 0.08316-0.62590-0.88451 0.75815 0.45897 0.18232
  -8  -4  14 5.02903 6.77486   1 0.08549-0.62824-0.90987 0.74141 0.40590 0.23538
  -8  -5  14 4.54102 7.13497   1 0.08638-0.62914-0.93191 0.72136 0.35215 0.28913
  -8  -6  14-2.31349 7.13066   1 0.08581-0.62858-0.95056 0.69791 0.29835 0.34292
  -8  -7  14-6.50154 7.40582   1 0.08376-0.62654-0.96582 0.67108 0.24519 0.39609
  -8  -8  14-10.2952  8.1475   1 0.08030-0.62309-0.97782 0.64099 0.19329 0.44799
  -8  -9  13 7.09295 6.94361   1 0.07759-0.62040-0.99134 0.61241 0.10571 0.48975
  -8  -8  13 -2.8725 7.59993   1 0.08291-0.62571-0.98366 0.64682 0.15967 0.43579
  -8  -7  13    0.00 8.11224   1 0.08673-0.62951-0.97254 0.67779 0.21586 0.37961
  -8  -6  13 6.01721 7.19492   1 0.08892-0.63170-0.95771 0.70506 0.27354 0.32193
  -8  -5  13 6.43418  6.6969   1 0.08943-0.63220-0.93902 0.72846 0.33194 0.26353
  -8  -4  13-4.74545 6.52199   1 0.08826-0.63102-0.91644 0.74798 0.39023 0.20524
  -8  -3  13 0.52034 7.00046   1 0.08547-0.62822-0.89009 0.76372 0.44763 0.14785
  -8  -2  13-8.76153 7.04777   1 0.08115-0.62389-0.86020 0.77592 0.50339 0.09209
  -8  -1  13 1.02482  6.3174   1 0.07548-0.61821-0.82711 0.78493 0.55689 0.03859
  -8   0  13  -5.114 7.65393   1 0.06861-0.61133-0.79123 0.79115 0.60760-0.01212
  -8   1  13 3.07445 6.64158   1 0.06076-0.60347-0.75301 0.79502 0.65515-0.05967
  -8   1  12 12.5549 5.83465   1 0.05882-0.60153-0.74908 0.79109 0.65981-0.11014
  -8   0  12-3.37327 6.33835   1 0.06774-0.61046-0.78972 0.78964 0.60965-0.05998
  -8  -1  12 2.89727 6.03116   1 0.07563-0.61837-0.82791 0.78573 0.55567-0.00600
  -8  -2  12 9.71779 5.62458   1 0.08224-0.62499-0.86308 0.77880 0.49826 0.05141
  -8  -3  12 1.96355 6.87244   1 0.08734-0.63009-0.89468 0.76831 0.43801 0.11166
  -8  -4  12 14.9362 6.21844   1 0.09071-0.63347-0.92227 0.75380 0.37567 0.17399
  -8  -5  12 5.06854  6.2899   1 0.09222-0.63499-0.94551 0.73495 0.31214 0.23751
  -8  -6  12 10.3557 7.43164   1 0.09177-0.63455-0.96426 0.71161 0.24843 0.30123
  -8  -7  12 19.6346 7.81717   1 0.08938-0.63218-0.97853 0.68379 0.18554 0.36411
  -8  -8  12 3.27269 7.31797   1 0.08513-0.62793-0.98854 0.65170 0.12447 0.42518
  -8  -9  12 2.24865 7.11087   1 0.07917-0.62198-0.99465 0.61571 0.06608 0.48357
  -8 -10  12-2.90368 7.54957   1 0.07170-0.61452-0.99735 0.57632 0.01110 0.53855
  -8 -11  12-6.01176 7.69881   1 0.06296-0.60579-0.99721 0.53408-0.03992 0.58957
  -8 -12  11 4.77656 6.91158   1 0.05094-0.59378-0.98898 0.48375-0.13899 0.64282
  -8 -11  11 12.6423 6.70154   1 0.06182-0.60465-0.99403 0.53091-0.08975 0.59359
  -8 -10  11    0.00 6.92064   1 0.07166-0.61448-0.99679 0.57575-0.03535 0.53919
  -8  -9  11  13.384   6.835   1 0.08013-0.62294-0.99648 0.61754 0.02386 0.47998
  -8  -8  11 6.74103  6.4973   1 0.08691-0.62972-0.99236 0.65552 0.08726 0.41658
  -8  -7  11 14.7064 4.50021   1 0.09173-0.63453-0.98378 0.68903 0.15398 0.34986
  -8  -6  11-5.39728 6.81649   1 0.09437-0.63716-0.97022 0.71756 0.22294 0.28090
  -8  -5  11-0.95936 6.18025   1 0.09473-0.63751-0.95141 0.74085 0.29289 0.21096
  -8  -4  11 1.41193 6.04553   1 0.09281-0.63558-0.92731 0.75884 0.36251 0.14134
  -8  -3  11 10.6625 6.89172   1 0.08871-0.63147-0.89816 0.77179 0.43054 0.07331
  -8  -2  11-5.96119 6.33733   1 0.08264-0.62539-0.86441 0.78013 0.49587 0.00798
  -8  -1  11 4.55512 6.66357   1 0.07488-0.61762-0.82669 0.78450 0.55759-0.05373
  -8   0  11 7.72651 5.65849   1 0.06575-0.60848-0.78570 0.78561 0.61504-0.11118
  -8   1  11 0.45551 5.13336   1 0.05556-0.59828-0.74220 0.78420 0.66782-0.16396
  -8   1  10   13.34 6.76306   1 0.05068-0.59341-0.73164 0.77364 0.67976-0.22170
  -8   0  10-3.00518 6.46823   1 0.06236-0.60509-0.77854 0.77845 0.62444-0.16639
  -8  -1  10 24.2702 4.39183   1 0.07300-0.61574-0.82293 0.78074 0.56337-0.10532
  -8  -2  10-5.63409 6.52971   1 0.08218-0.62494-0.86385 0.77957 0.49693-0.03888
  -8  -3  10 12.7153 6.15404   1 0.08948-0.63225-0.90033 0.77395 0.42582 0.03222
  -8  -4  10 10.6932 6.45666   1 0.09452-0.63729-0.93150 0.76303 0.35115 0.10689
  -8  -5  10 5.91064 7.23188   1 0.09699-0.63977-0.95670 0.74614 0.27432 0.18372
  -8  -6  10 1.86296 6.00065   1 0.09673-0.63952-0.97560 0.72294 0.19696 0.26107
  -8  -7  10-2.39406  6.3341   1 0.09374-0.63654-0.98821 0.69346 0.12081 0.33722
  -8  -8  10 9.87616 5.71624   1 0.08818-0.63099-0.99495 0.65810 0.04749 0.41054
  -8  -9  10 10.7255 6.19236   1 0.08034-0.62316-0.99652 0.61757-0.02163 0.47966
  -8 -10  10-3.70707 7.20308   1 0.07061-0.61344-0.99382 0.57278-0.08550 0.54352
  -8 -11  10 -11.556 8.14347   1 0.05942-0.60226-0.98787 0.52474-0.14344 0.60146
  -8 -12  10 -10.884 7.53454   1 0.04718-0.59003-0.97964 0.47441-0.19514 0.65316
  -8 -13  10-1.79158 7.67107   1 0.03430-0.57716-0.97003 0.42271-0.24058 0.69860
  -8 -14   9 12.6331 8.13796   1 0.01273-0.55561-0.93972 0.35031-0.34174 0.75395
  -8 -13   9-9.20459 8.01282   1 0.02720-0.57006-0.95286 0.40554-0.30222 0.71443
  -8 -12   9 3.30474 6.60948   1 0.04154-0.58440-0.96586 0.46063-0.25572 0.66792
  -8 -11   9 8.44944 7.61622   1 0.05539-0.59823-0.97786 0.51473-0.20178 0.61399
  -8 -10   9 4.56531 7.08345   1 0.06826-0.61109-0.98775 0.56671-0.14024 0.55246
  -8  -9   9-5.85979  6.7663   1 0.07959-0.62242-0.99426 0.61532-0.07129 0.48351
  -8  -8   9 8.95437 6.54727   1 0.08881-0.63163-0.99602 0.65917 0.00438 0.40784
  -8  -7   9-1.36859 6.37043   1 0.09537-0.63817-0.99174 0.69698 0.08552 0.32670
  -8  -6   9-2.21518 6.70436   1 0.09883-0.64163-0.98039 0.72773 0.17034 0.24189
  -8  -5   9-15.1154 6.36184   1 0.09897-0.64175-0.96139 0.75082 0.25666 0.15556
  -8  -4   9-0.84537 6.52083   1 0.09578-0.63856-0.93471 0.76623 0.34217 0.07006
  -8  -3   9 14.1278 6.87815   1 0.08952-0.63229-0.90087 0.77449 0.42468-0.01245
  -8  -2   9 15.5953 4.05779   1 0.08063-0.62339-0.86085 0.77656 0.50236-0.09013
  -8  -1   9 13.0338 5.31062   1 0.06965-0.61240-0.81589 0.77370 0.57393-0.16170
  -8   0   9-11.7818   6.385   1 0.05717-0.59992-0.76733 0.76723 0.63865-0.22641
  -8   1   9-2.44383 5.81749   1 0.04374-0.58647-0.71642 0.75842 0.69625-0.28401
  -8   1   8 15.4598 5.88691   1 0.03415-0.57689-0.69519 0.73719 0.71797-0.35154
  -8   0   8 18.8102 3.89444   1 0.04963-0.59237-0.75078 0.75068 0.65863-0.29221
  -8  -1   8 15.4598 6.11101   1 0.06435-0.60711-0.80445 0.76226 0.59047-0.22404
  -8  -2   8-3.89619 6.13572   1 0.07761-0.62037-0.85456 0.77027 0.51346-0.14703
  -8  -3   8 40.7434 4.54415   1 0.08859-0.63137-0.89926 0.77288 0.42827-0.06185
  -8  -4   8-3.61845 6.34424   1 0.09650-0.63928-0.93672 0.76824 0.33642 0.03000
  -8  -5   8-2.87902 5.68412   1 0.10066-0.64345-0.96544 0.75487 0.24026 0.12615
  -8  -6   8 2.53546 6.12372   1 0.10069-0.64349-0.98459 0.73192 0.14282 0.22359
  -8  -7   8 5.66541 6.33037   1 0.09655-0.63937-0.99418 0.69942 0.04734 0.31907
  -8  -8   8-2.70605 6.89911   1 0.08863-0.63145-0.99511 0.65826-0.04317 0.40958
  -8  -9   8 17.7896 6.21068   1 0.07756-0.62039-0.98894 0.60999-0.12637 0.49277
  -8 -10   8 5.84624 6.85532   1 0.06415-0.60699-0.97753 0.55649-0.20077 0.56717
  -8 -11   8 1.01629 6.85528   1 0.04922-0.59206-0.96278 0.49965-0.26577 0.63216
  -8 -12   8-3.71649  6.8611   1 0.03347-0.57632-0.94636 0.44112-0.32142 0.68782
  -8 -13   8 10.0005 7.20121   1 0.01749-0.56035-0.92957 0.38224-0.36827 0.73467
  -8 -14   8 1.16402 7.45337   1 0.00170-0.54457-0.91339 0.32397-0.40713 0.77352
  -8 -15   7-2.37177 7.45316   1-0.02885-0.51405-0.86241 0.23090-0.50545 0.82602
  -8 -14   7 1.12931 7.61759   1-0.01265-0.53023-0.87935 0.28992-0.47607 0.79665
  -8 -13   7-5.38095 6.89097   1 0.00444-0.54732-0.89850 0.35117-0.43901 0.75959
  -8 -12   7 0.51333 6.79075   1 0.02218-0.56504-0.91932 0.41409-0.39293 0.71351
  -8 -11   7  8.3374 6.88359   1 0.04013-0.58298-0.94084 0.47770-0.33650 0.65709
  -8 -10   7-14.5512 7.25667   1 0.05761-0.60046-0.96153 0.54049-0.26859 0.58918
  -8  -9   7-6.30346 6.67824   1 0.07372-0.61656-0.97928 0.60033-0.18858 0.50918
  -8  -8   7    0.00 6.36403   1 0.08731-0.63014-0.99145 0.65460-0.09680 0.41739
  -8  -7   7 16.2904 6.26554   1 0.09718-0.64000-0.99523 0.70047 0.00512 0.31548
  -8  -6   7 14.1523 5.58823   1 0.10229-0.64509-0.98817 0.73550 0.11404 0.20656
  -8  -5   7  24.365 4.37044   1 0.10205-0.64485-0.96882 0.75824 0.22564 0.09496
  -8  -4   7 6.13815 5.76729   1 0.09650-0.63929-0.93717 0.76869 0.33517-0.01456
  -8  -3   7 9.78479 6.47476   1 0.08630-0.62908-0.89463 0.76825 0.43831-0.11771
  -8  -2   7 16.6992 5.85576   1 0.07250-0.61527-0.84362 0.75933 0.53196-0.21135
  -8  -1   7  28.552 4.16275   1 0.05633-0.59909-0.78688 0.74469 0.61447-0.29386
  -8   0   7 6.97058 5.32913   1 0.03889-0.58164-0.72701 0.72691 0.68548-0.36486
  -8   1   7 30.1709 4.29843   1 0.02110-0.56384-0.66608 0.70807 0.74554-0.42492
  -8   1   6 57.3907 4.59692   1 0.00348-0.54623-0.62655 0.66855 0.77933-0.50453
  -8   0   6-5.25884 5.91863   1 0.02377-0.56653-0.69327 0.69317 0.72024-0.44544
  -8  -1   6 58.6566  4.5515   1 0.04440-0.58717-0.76050 0.71830 0.64776-0.37296
  -8  -2   6  2.8388  5.4513   1 0.06431-0.60708-0.82575 0.74145 0.56030-0.28551
  -8  -3   6 69.6916 5.22857   1 0.08195-0.62473-0.88545 0.75906 0.45738-0.18258
  -8  -4   6 11.0262 3.46348   1 0.09547-0.63826-0.93536 0.76687 0.34048-0.06569
  -8  -5   6 4.90086 5.47609   1 0.10308-0.64588-0.97142 0.76084 0.21367 0.06112
  -8  -6   6 5.82673 5.82673   1 0.10362-0.64643-0.99109 0.73842 0.08337 0.19142
  -8  -7   6 95.1151  6.9507   1 0.09701-0.63983-0.99433 0.69957-0.04302 0.31781
  -8  -8   6 37.8916 4.49455   1 0.08428-0.62711-0.98366 0.64681-0.15899 0.43378
  -8  -9   6 2.60789 5.73341   1 0.06717-0.61001-0.96317 0.58422-0.26037 0.53515
  -8 -10   6 -4.9929 6.86875   1 0.04754-0.59039-0.93719 0.51614-0.34558 0.62036
  -8 -11   6 6.65057  6.9167   1 0.02698-0.56984-0.90937 0.44623-0.41515 0.68992
  -8 -12   6-0.99609 7.87478   1 0.00662-0.54949-0.88229 0.37705-0.47071 0.74548
  -8 -13   6-7.32017 7.43137   1-0.01285-0.53003-0.85752 0.31019-0.51435 0.78912
  -8 -14   6 7.14405 6.33763   1-0.03106-0.51183-0.83585 0.24643-0.54814 0.82291
  -8 -15   6 8.66923 8.19384   1-0.04787-0.49503-0.81759 0.18607-0.57388 0.84865
  -8 -16   5 -12.505 7.92233   1-0.08637-0.45654-0.74852 0.07491-0.65753 0.88649
  -8 -15   5 0.56522 6.80619   1-0.07127-0.47163-0.76262 0.13110-0.64298 0.87193
  -8 -14   5 9.12359 7.05894   1-0.05438-0.48851-0.78099 0.19156-0.62224 0.85120
  -8 -13   5 3.05976 7.17576   1-0.03552-0.50736-0.80404 0.25671-0.59357 0.82253
  -8 -12   5-7.76026 7.72989   1-0.01464-0.52823-0.83199 0.32675-0.55466 0.78362
  -8 -11   5 52.6605 5.58921   1 0.00812-0.55098-0.86452 0.40137-0.50258 0.73155
  -8 -10   5-3.52574 6.71281   1 0.03218-0.57504-0.90041 0.47936-0.43389 0.66285
  -8  -9   5 9.26997  6.7418   1 0.05633-0.59917-0.93690 0.55794-0.34505 0.57402
  -8  -8   5  4.4433 6.08591   1 0.07844-0.62128-0.96914 0.63228-0.23366 0.46263
  -8  -7   5 42.2605 4.52442   1 0.09558-0.63840-0.99034 0.69558-0.10026 0.32924
  -8  -6   5  6.7475 5.66028   1 0.10464-0.64746-0.99324 0.74057 0.04972 0.17926
  -8  -5   5  67.213 5.51591   1 0.10364-0.64645-0.97304 0.76246 0.20588 0.02310
  -8  -4   5 13.0897 4.99063   1 0.09277-0.63557-0.92991 0.76142 0.35581-0.12683
  -8  -3   5-3.11695 5.84668   1 0.07427-0.61706-0.86883 0.74244 0.48944-0.26045
  -8  -2   5 3.40959 5.12574   1 0.05130-0.59408-0.79702 0.71272 0.60172-0.37273
  -8  -1   5-4.39045 5.78096   1 0.02673-0.56950-0.72107 0.67887 0.69230-0.46331
  -8   0   5-1.68326 5.09448   1 0.00255-0.54531-0.64562 0.64551 0.76362-0.53463
  -8   1   5  8.7809 5.18826   1-0.02014-0.52261-0.57330 0.61529 0.81907-0.59007
  -8   1   4 48.5382 4.24007   1-0.05149-0.49127-0.50228 0.54427 0.86314-0.67996
  -8   0   4 2.27581 5.35207   1-0.02713-0.51564-0.57862 0.57851 0.81511-0.63193
  -8  -1   4 47.6249 4.22599   1 0.00042-0.54320-0.66195 0.61975 0.74951-0.56633
  -8  -2   4 0.65896 5.18863   1 0.03042-0.57321-0.75046 0.66616 0.66017-0.47699
  -8  -3   4  8.7071 5.20964   1 0.06070-0.60350-0.83902 0.71263 0.54064-0.35747
  -8  -4   4 33.8315  4.0839   1 0.08703-0.62983-0.91776 0.74927 0.38740-0.20423
  -8  -5   4 64.4202 5.63787   1 0.10351-0.64632-0.97318 0.76260 0.20527-0.02210
  -8  -6   4 12.7289 6.03101   1 0.10526-0.64808-0.99436 0.74169 0.01092 0.17224
  -8  -7   4 16.1491 3.32381   1 0.09183-0.63467-0.98072 0.68595-0.17245 0.35561
  -8  -8   4-2.75053 5.99786   1 0.06755-0.61040-0.94259 0.60573-0.32704 0.51020
  -8  -9   4 28.2392  4.4903   1 0.03833-0.58118-0.89375 0.51480-0.44695 0.63011
  -8 -10   4-0.85979  5.8314   1 0.00871-0.55157-0.84465 0.42360-0.53529 0.71845
  -8 -11   4   4.512 6.01976   1-0.01883-0.52404-0.80084 0.33769-0.59864 0.78180
  -8 -12   4 7.11516 6.82462   1-0.04337-0.49951-0.76433 0.25908-0.64343 0.82658
  -8 -13   4-0.49936 6.79198   1-0.06482-0.47807-0.73524 0.18790-0.67477 0.85792
  -8 -14   4-1.05232  6.5295   1-0.08343-0.45947-0.71289 0.12346-0.69636 0.87951
  -8 -15   4  2.7739 5.89739   1-0.09958-0.44333-0.69638 0.06485-0.71081 0.89395
  -8 -16   4    0.00 8.47904   1-0.11364-0.42928-0.68478 0.01116-0.71991 0.90305
  -8 -16   3-2.30804 7.38934   1-0.14512-0.39780-0.61139-0.06223-0.77798 0.91531
  -8 -15   3 6.01265 7.55422   1-0.13303-0.40988-0.61832-0.01321-0.77466 0.91200
  -8 -14   3-6.21553 6.59257   1-0.11879-0.42411-0.63027 0.04084-0.76730 0.90464
  -8 -13   3-10.8039 7.15033   1-0.10186-0.44104-0.64859 0.10125-0.75436 0.89170
  -8 -12   3-2.33022 6.76969   1-0.08150-0.46139-0.67495 0.16971-0.73341 0.87075
  -8 -11   3 4.87103 6.21529   1-0.05688-0.48600-0.71140 0.24825-0.70055 0.83789
  -8 -10   3-2.95009 5.73222   1-0.02718-0.51569-0.75995 0.33890-0.64947 0.78681
  -8  -9   3 19.6954 7.17899   1 0.00789-0.55075-0.82145 0.44249-0.57026 0.70761
  -8  -8   3-3.84317 6.19692   1 0.04666-0.58951-0.89237 0.55550-0.44892 0.58627
  -8  -7   3-5.16086 6.23415   1 0.08305-0.62589-0.95891 0.66413-0.27128 0.40863
  -8  -6   3-6.38861 5.89642   1 0.10520-0.64803-0.99371 0.74103-0.03789 0.17524
  -8  -5   3  19.768 4.02108   1 0.10200-0.64482-0.97045 0.75987 0.21852-0.08116
  -8  -4   3 12.0063 4.62123   1 0.07479-0.61760-0.89119 0.72270 0.44734-0.30998
  -8  -3   3-8.14788 4.97488   1 0.03584-0.57864-0.78369 0.65729 0.62007-0.48271
  -8  -2   3 1.60224 5.42874   1-0.00373-0.53906-0.67369 0.58939 0.73897-0.60160
  -8  -1   3 16.4922 5.63793   1-0.03875-0.50403-0.57338 0.53117 0.81834-0.68098
  -8   0   3-4.42458 5.51037   1-0.06812-0.47466-0.48559 0.48548 0.87150-0.73413
  -8   1   3 10.4655 5.99209   1-0.09233-0.45043-0.40936 0.45134 0.90766-0.77029
  -8   1   2-0.31062 4.92114   1-0.14376-0.39901-0.29185 0.33383 0.94557-0.85401
  -8   0   2-0.61902 5.55399   1-0.12304-0.41974-0.36033 0.36022 0.92465-0.83309
  -8  -1   2 4.96991 5.19766   1-0.09595-0.44684-0.44326 0.40106 0.89122-0.79966
  -8  -2   2-4.39533 5.02323   1-0.05991-0.48289-0.54639 0.46209 0.83535-0.74380
  -8  -3   2   11.50  5.8555   1-0.01223-0.53058-0.67555 0.54915 0.73717-0.64562
  -8  -4   2  10.467 5.62752   1 0.04585-0.58867-0.82713 0.65864 0.56008-0.46853
  -8  -5   2-5.05229 5.86298   1 0.09670-0.63953-0.95961 0.74902 0.26407-0.17252
  -8  -6   2  1.3945  6.0182   1 0.10336-0.64620-0.98847 0.73579-0.11050 0.20205
  -8  -7   2 15.5108 3.78844   1 0.06060-0.60345-0.90450 0.60973-0.42216 0.51370
  -8  -8   2 8.69788 5.54504   1 0.00415-0.54700-0.79139 0.45452-0.61134 0.70288
  -8  -9   2 27.8661 4.34182   1-0.04417-0.49869-0.69883 0.31987-0.71398 0.80552
  -8 -10   2 11.2156  6.6333   1-0.08115-0.46172-0.63337 0.21231-0.76964 0.86118
  -8 -11   2 44.0314 5.10014   1-0.10905-0.43383-0.58939 0.12624-0.80052 0.89205
  -8 -12   2-7.36102  6.2066   1-0.13041-0.41248-0.56079 0.05554-0.81769 0.90922
  -8 -13   2 12.1296  6.5275   1-0.14713-0.39577-0.54307-0.00427-0.82676 0.91829
  -8 -14   2  6.1451 6.75495   1-0.16050-0.38241-0.53318-0.05626-0.83071 0.92224
  -8 -15   2 3.24467 6.07021   1-0.17142-0.37150-0.52902-0.10251-0.83119 0.92272
  -8 -16   2 5.71242  7.2257   1-0.18050-0.36243-0.52915-0.14448-0.82919 0.92071
  -8 -17   2-1.81007 7.60802   1-0.18817-0.35476-0.53256-0.18316-0.82529 0.91681
  -8 -17   1 2.99959 7.32294   1-0.22328-0.31966-0.45119-0.26453-0.86412 0.90983
  -8 -16   1-4.54223 7.18189   1-0.21899-0.32394-0.43990-0.23372-0.87101 0.91672
  -8 -15   1 9.13409 6.81757   1-0.21386-0.32906-0.43056-0.20097-0.87693 0.92264
  -8 -14   1 10.6795 5.77601   1-0.20761-0.33530-0.42384-0.16560-0.88169 0.92741
  -8 -13   1 9.63231 6.60358   1-0.19981-0.34310-0.42073-0.12661-0.88497 0.93069
  -8 -12   1 12.2341  4.6518   1-0.18977-0.35313-0.42284-0.08241-0.88618 0.93190
  -8 -11   1 61.1685 5.12575   1-0.17636-0.36653-0.43277-0.03038-0.88415 0.92987
  -8 -10   1 4.11758 6.43187   1-0.15760-0.38528-0.45519 0.03413-0.87640 0.92212
  -8  -9   1 18.3534 3.94669   1-0.12970-0.41317-0.49894 0.11997-0.85694 0.90266
  -8  -8   1-5.24246 5.99138   1-0.08500-0.45786-0.58206 0.24519-0.80875 0.85447
  -8  -7   1    0.00 5.62546   1-0.00915-0.53370-0.73884 0.44406-0.67387 0.71960
  -8  -6   1 12.0691 6.13955   1 0.09210-0.63494-0.95981 0.70712-0.26509 0.31082
  -8  -5   1 15.9833 5.59179   1 0.07264-0.61547-0.90753 0.69694 0.41358-0.36784
  -8  -4   1 7.11067 5.29121   1-0.03490-0.50792-0.64525 0.47676 0.76314-0.71740
  -8  -3   1 15.1466 5.35512   1-0.10629-0.43652-0.46176 0.33536 0.88059-0.83485
  -8  -2   1 25.5456 3.68702   1-0.14813-0.39467-0.34502 0.26072 0.92681-0.88106
  -8  -1   1 3.06704 5.55464   1-0.17445-0.36834-0.26365 0.22144 0.94869-0.90294
  -8   0   1  -5.806 5.01186   1-0.19227-0.35052-0.20169 0.20157 0.96037-0.91462
  -8   1   1 13.1259 3.26179   1-0.20506-0.33771-0.15122 0.19320 0.96697-0.92122
  -8   1   0-4.88596 4.92398   1-0.27267-0.27011 0.00449 0.03748 0.96207-0.96213
  -8   0   0 0.30427 5.68427   1-0.27139-0.27139-0.01951 0.01939 0.96224-0.96230
  -8  -1   0-1.22149 5.03633   1-0.26956-0.27324-0.04479 0.00258 0.96191-0.96197
  -8  -2   0 0.30873 5.51407   1-0.26671-0.27610-0.07242-0.01189 0.96102-0.96109
  -8  -3   0 5.65656 4.74512   1-0.26166-0.28116-0.10510-0.02131 0.95939-0.95946
  -8  -4   0-0.64385 5.55725   1-0.25029-0.29254-0.15234-0.01615 0.95608-0.95615
  -8  -5   0 165.864  9.4178   1-0.20132-0.34151-0.28607 0.07548 0.93680-0.93687
  -8  -6   0 41.2266 4.40179   1-0.15575-0.38709-0.37493 0.12224-0.91393 0.91385
  -8  -7   0 3.21675 5.28928   1-0.23041-0.31245-0.22296-0.07182-0.94726 0.94718
  -8  -8   0-7.83746 5.81781   1-0.24399-0.29887-0.21266-0.12421-0.94622 0.94614
  -8  -9   0 101.124 6.98368   1-0.24968-0.29319-0.22065-0.15832-0.94291 0.94282
  -8 -10   0  1.2316 5.55358   1-0.25283-0.29005-0.23453-0.18653-0.93871 0.93862
  -8 -11   0-7.77605 6.69256   1-0.25484-0.28805-0.25105-0.21211-0.93389 0.93380
  -8 -12   0-4.55293 7.16997   1-0.25625-0.28665-0.26896-0.23629-0.92850 0.92841
  -8 -13   0   7.687  7.3178   1-0.25730-0.28561-0.28772-0.25963-0.92257 0.92248
  -8 -14   0 14.2072 7.52596   1-0.25812-0.28480-0.30701-0.28243-0.91610 0.91601
  -8 -15   0 21.4449 7.73207   1-0.25879-0.28414-0.32667-0.30487-0.90909 0.90899
  -8 -16   0 7.36587 6.38532   1-0.25935-0.28359-0.34659-0.32704-0.90153 0.90142
  -8 -17   0 11.9757 7.66818   1-0.25983-0.28312-0.36670-0.34903-0.89340 0.89329
  -8 -17  -1 2.99975 6.70764   1-0.29661-0.24634-0.28185-0.43388-0.91253 0.86662
  -8 -16  -1 1.70333 6.74199   1-0.30000-0.24294-0.25281-0.42082-0.91989 0.87398
  -8 -15  -1 -1.0746 7.52219   1-0.30410-0.23883-0.22217-0.40937-0.92644 0.88053
  -8 -14  -1 0.50858 7.28173   1-0.30914-0.23378-0.18935-0.40010-0.93204 0.88613
  -8 -13  -1 1.92657 7.14393   1-0.31551-0.22741-0.15350-0.39385-0.93648 0.89058
  -8 -12  -1 4.56497 7.30396   1-0.32378-0.21912-0.11328-0.39197-0.93938 0.89347
  -8 -11  -1 57.7029 5.22438   1-0.33496-0.20793-0.06640-0.39676-0.93994 0.89404
  -8 -10  -1 2.05879 6.03756   1-0.35086-0.19203-0.00872-0.41235-0.93643 0.89053
  -8  -9  -1  25.883 4.02081   1-0.37508-0.16780 0.06803-0.44700-0.92452 0.87863
  -8  -8  -1 12.3572 5.61692   1-0.41571-0.12716 0.18220-0.51908-0.89108 0.84519
  -8  -7  -1-3.22799 5.72744   1-0.49211-0.05075 0.37751-0.67229-0.78440 0.73851
  -8  -6  -1 11.7243  5.5173   1-0.62193 0.07908 0.68991-0.94260-0.37023 0.32434
  -8  -5  -1 13.9864  5.7679   1-0.60796 0.06512 0.66240-0.87300 0.43749-0.48337
  -8  -4  -1 10.6668 5.03875   1-0.49021-0.05262 0.40483-0.57333 0.77180-0.81768
  -8  -3  -1 21.5839 3.47739   1-0.42412-0.11871 0.27144-0.39784 0.86391-0.90979
  -8  -2  -1 16.1222  3.8144   1-0.38797-0.15485 0.20835-0.29266 0.89776-0.94364
  -8  -1  -1 4.60056 5.06758   1-0.36588-0.17693 0.17809-0.22031 0.91342-0.95929
  -8   0  -1 1.83347 4.79282   1-0.35112-0.19167 0.16491-0.16503 0.92165-0.96752
  -8   1  -1 15.6407 5.39096   1-0.34059-0.20219 0.16157-0.11960 0.92618-0.97205
  -7   1  -1 17.2094 3.01731   1-0.31531-0.15963 0.18141-0.13943 0.93145-0.97731
  -7   0  -1 3.91352 4.40453   1-0.32887-0.14607 0.19182-0.19192 0.92465-0.97051
  -7  -1  -1 22.4527 2.94848   1-0.34872-0.12623 0.21685-0.25905 0.91175-0.95762
  -7  -2  -1 42.8565 3.39262   1-0.38020-0.09476 0.26901-0.35331 0.88486-0.93073
  -7  -3  -1 37.7934 3.49893   1-0.43565-0.03932 0.37735-0.50374 0.81712-0.86300
  -7  -4  -1 98.4294 7.00748   1-0.53932 0.06433 0.60021-0.76870 0.59052-0.63639
  -7  -5  -1-7.24821  4.9117   1-0.61832 0.14333 0.77600-0.98658-0.12369 0.07781
  -7  -6  -1 6.95301 5.06755   1-0.49816 0.02316 0.48947-0.74215-0.71567 0.66979
  -7  -7  -1 64.8213 5.04542   1-0.40366-0.07135 0.25353-0.54830-0.87909 0.83321
  -7  -8  -1 6.66115 5.73013   1-0.35414-0.12088 0.11912-0.45598-0.92760 0.88172
  -7  -9  -1 50.4423 4.55081   1-0.32552-0.14951 0.03235-0.41131-0.94501 0.89913
  -7 -10  -1  2.5994 5.54533   1-0.30720-0.16784-0.03089-0.39016-0.95118 0.90529
  -7 -11  -1-6.68508 6.25486   1-0.29454-0.18051-0.08115-0.38199-0.95223 0.90634
  -7 -12  -1 -8.3383 5.92547   1-0.28530-0.18976-0.12359-0.38165-0.95049 0.90459
  -7 -13  -1 16.6338 4.05842   1-0.27826-0.19681-0.16097-0.38637-0.94697 0.90108
  -7 -14  -1 1.40885 5.80884   1-0.27272-0.20235-0.19490-0.39453-0.94220 0.89630
  -7 -15  -1    0.00 6.80059   1-0.26826-0.20683-0.22638-0.40514-0.93643 0.89053
  -7 -16  -1-7.41168 7.29735   1-0.26458-0.21051-0.25606-0.41756-0.92981 0.88390
  -7 -17  -1 5.05731 7.21804   1-0.26150-0.21360-0.28438-0.43133-0.92242 0.87652
  -7 -18  -1-10.1335 7.32488   1-0.25889-0.21623-0.31164-0.44617-0.91432 0.86841
  -7 -18   0-2.37971 7.61879   1-0.22681-0.24830-0.38564-0.37217-0.89441 0.89431
  -7 -17   0 9.53285  6.8449   1-0.22646-0.24864-0.36522-0.35049-0.90303 0.90293
  -7 -16   0-6.86707 7.74546   1-0.22606-0.24903-0.34490-0.32871-0.91107 0.91098
  -7 -15   0-1.98979 6.25281   1-0.22561-0.24947-0.32473-0.30679-0.91857 0.91847
  -7 -14   0-10.3053 6.72316   1-0.22509-0.24998-0.30474-0.28468-0.92551 0.92543
  -7 -13   0 0.44117  6.6762   1-0.22446-0.25060-0.28501-0.26232-0.93193 0.93184
  -7 -12   0 2.90996 5.95203   1-0.22368-0.25138-0.26564-0.23960-0.93782 0.93774
  -7 -11   0 1.96007 5.58534   1-0.22266-0.25238-0.24681-0.21633-0.94319 0.94311
  -7 -10   0 -0.3701 5.86346   1-0.22129-0.25375-0.22884-0.19221-0.94803 0.94795
  -7  -9   0 9.10018 5.09618   1-0.21927-0.25575-0.21235-0.16661-0.95232 0.95225
  -7  -8   0 2.98598 5.29803   1-0.21600-0.25901-0.19876-0.13810-0.95599 0.95592
  -7  -7   0-0.31539 5.11478   1-0.20970-0.26530-0.19219-0.10257-0.95873 0.95866
  -7  -6   0 2.10686 4.73028   1-0.19228-0.28272-0.21137-0.04130-0.95835 0.95828
  -7  -5   0 1.73148 4.79425   1 0.03271-0.50770-0.71503 0.50445-0.69836 0.69829
  -7  -4   0-3.89556 4.60593   1-0.19954-0.27543-0.19127 0.02279 0.96101-0.96108
  -7  -3   0 0.54024 4.35558   1-0.22401-0.25096-0.11386-0.01253 0.96789-0.96795
  -7  -2   0 5.02067  4.1022   1-0.23160-0.24336-0.07533-0.00896 0.96986-0.96992
  -7  -1   0-3.91027 4.44695   1-0.23529-0.23966-0.04577 0.00357 0.97082-0.97088
  -7   0   0-1.29736 4.27146   1-0.23747-0.23747-0.01968 0.01958 0.97117-0.97122
  -7   1   0 1.82464 4.52234   1-0.23891-0.23602 0.00470 0.03729 0.97100-0.97106
  -7   1   1 26.7314 2.83071   1-0.16289-0.31203-0.17035 0.21234 0.97180-0.92605
  -7   0   1 3.39144 3.89577   1-0.14684-0.32809-0.22828 0.22818 0.96244-0.91668
  -7  -1   1  23.936 2.93916   1-0.12357-0.35138-0.30272 0.26053 0.94501-0.89926
  -7  -2   1 41.6169 3.31311   1-0.08735-0.38760-0.40667 0.32237 0.90937-0.86362
  -7  -3   1 39.0966 3.46846   1-0.02636-0.44861-0.56681 0.44043 0.82339-0.77764
  -7  -4   1 98.1498 7.67326   1 0.07535-0.55033-0.81760 0.64912 0.57078-0.52503
  -7  -5   1 1.44953 5.06299   1 0.14534-0.62032-0.98746 0.77688-0.06120 0.10694
  -7  -6   1 5.13918 5.63131   1 0.05756-0.53255-0.79489 0.54222-0.60404 0.64978
  -7  -7   1 63.8136 4.83151   1-0.03147-0.44353-0.60653 0.31177-0.79448 0.84022
  -7  -8   1 3.66337 5.64194   1-0.08410-0.39091-0.50477 0.16791-0.85920 0.90493
  -7  -9   1 51.0043 4.59828   1-0.11611-0.35891-0.45143 0.07247-0.88478 0.93051
  -7 -10   1 -2.5994 5.88318   1-0.13714-0.33789-0.42371 0.00266-0.89541 0.94114
  -7 -11   1 5.89821 5.81904   1-0.15190-0.32314-0.41061-0.05253-0.89913 0.94486
  -7 -12   1  8.3383 5.89607   1-0.16281-0.31224-0.40648-0.09876-0.89910 0.94482
  -7 -13   1 15.5711 3.84423   1-0.17120-0.30386-0.40822-0.13911-0.89675 0.94247
  -7 -14   1 7.98349 6.06879   1-0.17786-0.29721-0.41398-0.17544-0.89280 0.93852
  -7 -15   1-7.97829 7.05188   1-0.18328-0.29180-0.42263-0.20889-0.88764 0.93336
  -7 -16   1-6.88227 6.84143   1-0.18779-0.28730-0.43340-0.24021-0.88148 0.92720
  -7 -17   1  8.9903 6.55275   1-0.19160-0.28349-0.44579-0.26992-0.87446 0.92018
  -7 -18   1 0.59606 6.55666   1-0.19489-0.28021-0.45942-0.29838-0.86665 0.91236
  -7 -18   2-6.59472 8.45727   1-0.16395-0.31115-0.53110-0.22670-0.83137 0.92289
  -7 -17   2-5.08836  7.7726   1-0.15798-0.31711-0.52371-0.19200-0.83719 0.92872
  -7 -16   2  7.4609 6.69871   1-0.15107-0.32401-0.51851-0.15510-0.84169 0.93322
  -7 -15   2 7.03017  6.5473   1-0.14298-0.33209-0.51608-0.11544-0.84459 0.93612
  -7 -14   2 27.6334 4.47894   1-0.13335-0.34171-0.51723-0.07219-0.84546 0.93699
  -7 -13   2 20.0681  7.0371   1-0.12171-0.35335-0.52309-0.02424-0.84360 0.93514
  -7 -12   2 16.8218 5.70455   1-0.10736-0.36769-0.53528 0.03005-0.83788 0.92942
  -7 -11   2  0.3969 6.08439   1-0.08929-0.38574-0.55617 0.09303-0.82632 0.91786
  -7 -10   2-8.25135 6.51787   1-0.06602-0.40900-0.58925 0.16821-0.80530 0.89684
  -7  -9   2 33.9423 3.91774   1-0.03542-0.43960-0.63961 0.26066-0.76793 0.85948
  -7  -8   2 4.37928 6.12876   1 0.00524-0.48024-0.71379 0.37693-0.70038 0.79193
  -7  -7   2  5.7706 4.96654   1 0.05754-0.53254-0.81601 0.52125-0.57518 0.66673
  -7  -6   2 32.4619 3.91418   1 0.11431-0.58929-0.93061 0.67794-0.34768 0.43923
  -7  -5   2-0.29394  5.5694   1 0.14578-0.62076-0.98928 0.77871 0.00183 0.08973
  -7  -4   2 10.4969 5.01919   1 0.12179-0.59675-0.92031 0.75183 0.37166-0.28010
  -7  -3   2 1.65373 4.42715   1 0.06412-0.53908-0.77139 0.64501 0.63307-0.54151
  -7  -2   2 178.603 8.80037   1 0.00754-0.48249-0.62271 0.53842 0.78238-0.69082
  -7  -1   2 28.3136 2.97437   1-0.03696-0.43798-0.50059 0.45839 0.86487-0.77330
  -7   0   2  112.93 7.14282   1-0.07031-0.40462-0.40348 0.40339 0.91226-0.82069
  -7   1   2 22.2781 3.02687   1-0.09545-0.37947-0.32497 0.36696 0.94087-0.84930
  -7   1   3 53.0002 4.37115   1-0.04085-0.43407-0.44958 0.49158 0.89228-0.75490
  -7   0   3 2.17625 4.48646   1-0.01280-0.46213-0.53444 0.53434 0.84508-0.70770
  -7  -1   3 54.3116  3.8867   1 0.02096-0.49589-0.63201 0.58982 0.77464-0.63726
  -7  -2   3 481.428 12.5335   1 0.06003-0.53498-0.74114 0.65686 0.66861-0.53123
  -7  -3   3 1.41226 5.16974   1 0.10079-0.57574-0.85312 0.72674 0.51181-0.37444
  -7  -4   3 31.4843 3.81977   1 0.13369-0.60866-0.94579 0.77732 0.29585-0.15848
  -7  -5   3 1.50296 4.64705   1 0.14535-0.62032-0.98858 0.77801 0.03898 0.09839
  -7  -6   3-5.63069 5.41814   1 0.12992-0.60490-0.96897 0.71631-0.21017 0.34753
  -7  -7   3  49.711 4.45551   1 0.09593-0.57092-0.90754 0.61278-0.40887 0.54623
  -7  -8   3  5.8347 5.43759   1 0.05645-0.53145-0.83464 0.49779-0.54792 0.68527
  -7  -9   3  24.279 4.06709   1 0.01953-0.49454-0.76859 0.38965-0.63948 0.77683
  -7 -10   3 14.8682 5.40497   1-0.01214-0.46288-0.71534 0.29430-0.69871 0.83607
  -7 -11   3 4.43306 5.39184   1-0.03845-0.43657-0.67487 0.21174-0.73698 0.87434
  -7 -12   3  14.077 5.95679   1-0.06019-0.41485-0.64526 0.14003-0.76165 0.89900
  -7 -13   3 5.42322 6.45493   1-0.07821-0.39683-0.62438 0.07706-0.77725 0.91460
  -7 -14   3 7.18681 6.15442   1-0.09330-0.38175-0.61040 0.02099-0.78664 0.92398
  -7 -15   3 1.52418 6.15991   1-0.10607-0.36899-0.60188-0.02964-0.79158 0.92892
  -7 -16   3 5.92649 6.16653   1-0.11700-0.35807-0.59768-0.07593-0.79322 0.93056
  -7 -17   3-0.57118  7.7689   1-0.12645-0.34863-0.59694-0.11876-0.79233 0.92967
  -7 -18   3-2.42104 8.29892   1-0.13470-0.34039-0.59900-0.15879-0.78941 0.92674
  -7 -17   4-9.84778 8.04763   1-0.09765-0.37743-0.66399-0.05170-0.74140 0.92455
  -7 -16   4 3.28158  6.6985   1-0.08631-0.38876-0.66919-0.00442-0.73813 0.92128
  -7 -15   4 7.22794 6.48955   1-0.07341-0.40165-0.67804 0.04654-0.73141 0.91456
  -7 -14   4-2.92447  6.8585   1-0.05864-0.41641-0.69130 0.10188-0.72024 0.90340
  -7 -13   4 9.66653 6.42789   1-0.04166-0.43338-0.70980 0.16248-0.70323 0.88639
  -7 -12   4 10.8756 5.85265   1-0.02207-0.45296-0.73448 0.22925-0.67832 0.86148
  -7 -11   4-2.88066 6.03411   1 0.00050-0.47552-0.76624 0.30311-0.64260 0.82576
  -7 -10   4 -8.9665 6.48836   1 0.02623-0.50124-0.80562 0.38458-0.59189 0.77506
  -7  -9   4 -1.4801 6.16953   1 0.05484-0.52985-0.85206 0.47312-0.52058 0.70375
  -7  -8   4 6.68936 5.92277   1 0.08502-0.56001-0.90267 0.56582-0.42185 0.60502
  -7  -7   4 19.1525 6.61006   1 0.11365-0.58863-0.95038 0.65562-0.28956 0.47273
  -7  -6   4 2.89709 5.43429   1 0.13549-0.61047-0.98313 0.73047-0.12264 0.30581
  -7  -5   4 42.1344  4.0461   1 0.14462-0.61959-0.98703 0.77646 0.06918 0.11399
  -7  -4   4 67.5488 5.36994   1 0.13786-0.61282-0.95432 0.78585 0.26492-0.08174
  -7  -3   4 51.1386 4.09475   1 0.11731-0.59226-0.88939 0.76301 0.44176-0.25858
  -7  -2   4 105.586 7.15043   1 0.08867-0.56361-0.80514 0.72085 0.58636-0.40317
  -7  -1   4 195.773 9.31811   1 0.05762-0.53255-0.71462 0.67243 0.69709-0.51390
  -7   0   4  134.64 7.85246   1 0.02777-0.50269-0.62631 0.62622 0.77904-0.59585
  -7   1   4 187.199 8.96973   1 0.00080-0.47571-0.54418 0.58618 0.83894-0.65575
  -7   1   5 64.5739 5.46665   1 0.03154-0.50645-0.61368 0.65568 0.78889-0.55989
  -7   0   5-3.85987 5.23612   1 0.05571-0.53063-0.68920 0.68911 0.72238-0.49338
  -7  -1   5 62.7905 5.23464   1 0.08074-0.55566-0.76631 0.72412 0.63732-0.40832
  -7  -2   5 34.7296 3.96295   1 0.10488-0.57982-0.84097 0.75669 0.53075-0.30175
  -7  -3   5 25.0611 3.62351   1 0.12549-0.60044-0.90701 0.78063 0.40188-0.17289
  -7  -4   5 33.6399 3.90982   1 0.13933-0.61428-0.95702 0.78855 0.25421-0.02522
  -7  -5   5-5.84956 5.57217   1 0.14365-0.61861-0.98487 0.77431 0.09653 0.13245
  -7  -6   5-1.01119 5.44543   1 0.13756-0.61253-0.98872 0.73606-0.05878 0.28776
  -7  -7   5 14.0467 5.93879   1 0.12247-0.59745-0.97208 0.67733-0.20006 0.42905
  -7  -8   5  2.9381 5.42257   1 0.10134-0.57632-0.94192 0.60508-0.32015 0.54913
  -7  -9   5 26.5071 4.16385   1 0.07731-0.55231-0.90555 0.52661-0.41714 0.64611
  -7 -10   5 25.1218 4.41788   1 0.05282-0.52783-0.86855 0.44751-0.49281 0.72179
  -7 -11   5 2.13476 6.17237   1 0.02937-0.50439-0.83430 0.37117-0.55057 0.77954
  -7 -12   5-0.90121  6.3085   1 0.00770-0.48273-0.80445 0.29922-0.59402 0.82299
  -7 -13   5 14.7587 7.29829   1-0.01193-0.46311-0.77953 0.23221-0.62631 0.85527
  -7 -14   5-3.02034 7.39829   1-0.02954-0.44550-0.75944 0.17003-0.64996 0.87893
  -7 -15   5 6.92234 6.67205   1-0.04528-0.42977-0.74382 0.11231-0.66691 0.89587
  -7 -16   5 10.7044 7.32405   1-0.05934-0.41572-0.73217 0.05857-0.67859 0.90755
  -7 -17   5-2.97987 7.60889   1-0.07193-0.40314-0.72401 0.00831-0.68609 0.91505
  -7 -17   6-1.21755 7.84353   1-0.04942-0.42564-0.77669 0.06099-0.62801 0.90278
  -7 -16   6-9.79668 8.25101   1-0.03615-0.43891-0.78651 0.11291-0.61658 0.89135
  -7 -15   6 3.27305 7.43973   1-0.02159-0.45346-0.79938 0.16788-0.60049 0.87526
  -7 -14   6 -2.5824 7.39487   1-0.00565-0.46938-0.81556 0.22615-0.57870 0.85347
  -7 -13   6 7.82853 7.82853   1 0.01171-0.48674-0.83518 0.28786-0.54990 0.82468
  -7 -12   6 14.3806 6.24101   1 0.03047-0.50549-0.85819 0.35297-0.51246 0.78724
  -7 -11   6 16.2937 6.66399   1 0.05042-0.52543-0.88417 0.42104-0.46447 0.73925
  -7 -10   6 12.5614 6.56726   1 0.07111-0.54611-0.91209 0.49106-0.40379 0.67857
  -7  -9   6 41.6486 4.66599   1 0.09169-0.56668-0.94008 0.56114-0.32837 0.60316
  -7  -8   6 4.57273 5.44264   1 0.11089-0.58587-0.96519 0.62835-0.23681 0.51160
  -7  -7   6 53.7496   4.683   1 0.12697-0.60194-0.98344 0.68869-0.12913 0.40393
  -7  -6   6 6.67265  5.3145   1 0.13803-0.61299-0.99037 0.73771-0.00770 0.28250
  -7  -5   6 18.3197 6.49029   1 0.14246-0.61741-0.98216 0.77160 0.12243 0.15236
  -7  -4   6-1.31765 5.72458   1 0.13952-0.61447-0.95700 0.78853 0.25417 0.02063
  -7  -3   6 4.50337 5.18676   1 0.12968-0.60462-0.91577 0.78939 0.38010-0.10529
  -7  -2   6  0.3161 5.14579   1 0.11437-0.58930-0.86167 0.77739 0.49433-0.21952
  -7  -1   6    0.00 5.36278   1 0.09550-0.57042-0.79904 0.75686 0.59358-0.31877
  -7   0   6 42.5053 3.81149   1 0.07487-0.54978-0.73205 0.73196 0.67707-0.40226
  -7   1   6 5.00385 5.34411   1 0.05391-0.52881-0.66399 0.70599 0.74575-0.47094
  -7   1   7 11.8734 5.23569   1 0.07010-0.54499-0.70018 0.74218 0.71047-0.38985
  -7   0   7 0.98617 5.37138   1 0.08804-0.56294-0.76127 0.76118 0.64238-0.32175
  -7  -1   7 13.5225 5.64557   1 0.10502-0.57993-0.81993 0.77775 0.56268-0.24206
  -7  -2   7-6.32908 6.09691   1 0.11998-0.59490-0.87368 0.78940 0.47139-0.15077
  -7  -3   7 40.3586 4.17867   1 0.13169-0.60662-0.91971 0.79334 0.36974-0.04913
  -7  -4   7 52.6218 4.11726   1 0.13898-0.61392-0.95540 0.78693 0.26043 0.06019
  -7  -5   7 23.6334 4.00157   1 0.14103-0.61598-0.97892 0.76836 0.14750 0.17311
  -7  -6   7 41.0338 4.27023   1 0.13761-0.61257-0.98981 0.73716 0.03575 0.28486
  -7  -7   7 196.468  10.272   1 0.12912-0.60408-0.98912 0.69437-0.07019 0.39080
  -7  -8   7 2.78077 6.08978   1 0.11649-0.59147-0.97908 0.64224-0.16673 0.48734
  -7  -9   7 1.65986 6.79326   1 0.10094-0.57593-0.96251 0.58357-0.25173 0.57234
  -7 -10   7 6.95389  5.9908   1 0.08365-0.55865-0.94218 0.52115-0.32450 0.64509
  -7 -11   7 37.2198 4.85467   1 0.06564-0.54064-0.92042 0.45729-0.38540 0.70600
  -7 -12   7 1.91819  6.6101   1 0.04766-0.52267-0.89895 0.39373-0.43548 0.75607
  -7 -13   7-3.53361 6.63963   1 0.03021-0.50524-0.87892 0.33161-0.47605 0.79664
  -7 -14   7 4.78708 7.19538   1 0.01362-0.48865-0.86100 0.27159-0.50847 0.82906
  -7 -15   7-3.36495 6.58819   1-0.00199-0.47306-0.84552 0.21402-0.53399 0.85457
  -7 -16   7  2.9574 7.64362   1-0.01654-0.45852-0.83259 0.15899-0.55370 0.87429
  -7 -16   8  4.8712 7.65375   1-0.00020-0.47485-0.87110 0.19751-0.49116 0.85755
  -7 -15   8    0.00 7.49703   1 0.01401-0.48904-0.88329 0.25179-0.46865 0.83505
  -7 -14   8 17.0384 7.01717   1 0.02895-0.50398-0.89731 0.30790-0.44049 0.80689
  -7 -13   8 -6.2717 7.01197   1 0.04452-0.51954-0.91289 0.36558-0.40580 0.77220
  -7 -12   8 1.99001 7.37915   1 0.06049-0.53550-0.92957 0.42435-0.36367 0.73008
  -7 -11   8 9.01049 6.05465   1 0.07654-0.55154-0.94659 0.48347-0.31322 0.67963
  -7 -10   8-2.26413 6.48349   1 0.09220-0.56719-0.96287 0.54185-0.25369 0.62010
  -7  -9   8  4.7666 6.94676   1 0.10682-0.58180-0.97697 0.59803-0.18466 0.55107
  -7  -8   8-5.82057 6.16664   1 0.11964-0.59461-0.98709 0.65026-0.10624 0.47266
  -7  -7   8 10.8034 5.83962   1 0.12983-0.60479-0.99132 0.69658-0.01933 0.38575
  -7  -6   8-10.4355 6.02495   1 0.13661-0.61156-0.98780 0.73515 0.07430 0.29212
  -7  -5   8 19.6435  3.8318   1 0.13939-0.61433-0.97514 0.76459 0.17204 0.19439
  -7  -4   8 24.4018  3.9506   1 0.13792-0.61286-0.95269 0.78423 0.27069 0.09574
  -7  -3   8 22.3264 3.90374   1 0.13235-0.60728-0.92072 0.79436 0.36698-0.00055
  -7  -2   8-1.05725  6.1949   1 0.12318-0.59809-0.88032 0.79605 0.45802-0.09159
  -7  -1   8 7.33248 6.19708   1 0.11114-0.58604-0.83315 0.79098 0.54169-0.17526
  -7   0   8-9.05043 5.69854   1 0.09706-0.57196-0.78113 0.78104 0.61672-0.25029
  -7   1   8 13.2683 5.82176   1 0.08176-0.55665-0.72607 0.76808 0.68269-0.31626
  -7   1   9 78.3486  6.3158   1 0.09009-0.56498-0.74441 0.78642 0.66157-0.24932
  -7   0   9-4.06652 5.52056   1 0.10318-0.57807-0.79440 0.79432 0.59850-0.18625
  -7  -1   9  72.664 5.41704   1 0.11493-0.58984-0.84118 0.79901 0.52832-0.11607
  -7  -2   9 87.0045 6.38024   1 0.12477-0.59968-0.88341 0.79914 0.45160-0.03936
  -7  -3   9-8.72248 5.88736   1 0.13211-0.60704-0.91975 0.79339 0.36948 0.04275
  -7  -4   9-7.34594 6.05169   1 0.13647-0.61140-0.94913 0.78067 0.28365 0.12859
  -7  -5   9 111.698 7.61212   1 0.13751-0.61245-0.97083 0.76028 0.19622 0.21601
  -7  -6   9 2.03783 6.14059   1 0.13516-0.61011-0.98472 0.73207 0.10954 0.30269
  -7  -7   9 7.57927 4.94646   1 0.12958-0.60454-0.99120 0.69646 0.02588 0.38635
  -7  -8   9 9.16772 6.00168   1 0.12115-0.59612-0.99120 0.65437-0.05279 0.46502
  -7  -9   9 0.45398  5.5786   1 0.11040-0.58538-0.98597 0.60704-0.12503 0.53725
  -7 -10   9  4.7334 6.72742   1 0.09791-0.57290-0.97688 0.55586-0.18997 0.60219
  -7 -11   9 12.8599 7.09903   1 0.08426-0.55926-0.96527 0.50215-0.24725 0.65947
  -7 -12   9-13.9796  7.4493   1 0.06997-0.54497-0.95232 0.44711-0.29697 0.70918
  -7 -13   9-0.54277   7.139   1 0.05544-0.53045-0.93898 0.39167-0.33949 0.75171
  -7 -14   9-1.70886 6.76387   1 0.04100-0.51602-0.92597 0.33657-0.37538 0.78759
  -7 -15   9 4.78605  7.8003   1 0.02688-0.50191-0.91382 0.28233-0.40525 0.81746
  -7 -14  10 7.69405 6.97781   1 0.05033-0.52535-0.94830 0.35890-0.31338 0.77140
  -7 -13  10-6.21688  7.6036   1 0.06365-0.53866-0.95873 0.41142-0.27711 0.73513
  -7 -12  10-7.56381  7.0856   1 0.07683-0.55183-0.96895 0.46374-0.23498 0.69301
  -7 -11  10 12.4144 6.70454   1 0.08959-0.56458-0.97832 0.51520-0.18668 0.64471
  -7 -10  10-1.48838 6.92805   1 0.10156-0.57654-0.98601 0.56499-0.13206 0.59009
  -7  -9  10-4.29187 6.86103   1 0.11235-0.58732-0.99109 0.61216-0.07123 0.52926
  -7  -8  10 9.65158 6.31845   1 0.12152-0.59648-0.99255 0.65572-0.00461 0.46265
  -7  -7  10 17.3257 7.01014   1 0.12865-0.60360-0.98939 0.69465 0.06700 0.39104
  -7  -6  10 1.29265 6.01697   1 0.13336-0.60830-0.98075 0.72810 0.14241 0.31563
  -7  -5  10-0.83901 6.30658   1 0.13541-0.61034-0.96598 0.75543 0.22016 0.23789
  -7  -4  10 21.4922 3.97492   1 0.13467-0.60960-0.94481 0.77636 0.29852 0.15952
  -7  -3  10  -6.446 5.78234   1 0.13121-0.60613-0.91733 0.79097 0.37578 0.08226
  -7  -2  10 5.16933 5.43766   1 0.12524-0.60015-0.88399 0.79972 0.45033 0.00772
  -7  -1  10 16.7266 3.81988   1 0.11709-0.59199-0.84554 0.80337 0.52083-0.06278
  -7   0  10 6.29504  5.9147   1 0.10718-0.58206-0.80292 0.80284 0.58631-0.12825
  -7   1  10 14.3596 4.00135   1 0.09593-0.57081-0.75711 0.79913 0.64615-0.18809
  -7   1  11-8.40763 6.48533   1 0.09987-0.57475-0.76552 0.80754 0.63555-0.13168
  -7   0  11-10.0644 6.16314   1 0.10959-0.58447-0.80787 0.80780 0.57901-0.07514
  -7  -1  11 5.88534 5.57699   1 0.11803-0.59292-0.84718 0.80501 0.51796-0.01409
  -7  -2  11-14.3986 6.42251   1 0.12486-0.59976-0.88269 0.79843 0.45297 0.05089
  -7  -3  11-0.85732 6.09243   1 0.12978-0.60469-0.91374 0.78739 0.38490 0.11896
  -7  -4  11 15.2559 6.39132   1 0.13257-0.60749-0.93981 0.77136 0.31480 0.18906
  -7  -5  11 3.56096 6.10318   1 0.13306-0.60799-0.96059 0.75004 0.24391 0.25994
  -7  -6  11-0.45637 6.40549   1 0.13124-0.60618-0.97600 0.72336 0.17357 0.33029
  -7  -7  11-2.34811 6.10509   1 0.12716-0.60211-0.98627 0.69153 0.10506 0.39879
  -7  -8  11-2.42428 6.52308   1 0.12103-0.59598-0.99183 0.65500 0.03955 0.46430
  -7  -9  11 14.5591 6.60327   1 0.11309-0.58805-0.99332 0.61439-0.02201 0.52585
  -7 -10  11 -1.0423 6.71454   1 0.10366-0.57863-0.99146 0.57044-0.07891 0.58275
  -7 -11  11-0.54214 7.60935   1 0.09307-0.56806-0.98703 0.52391-0.13071 0.63455
  -7 -12  11-3.39012 7.45312   1 0.08165-0.55664-0.98077 0.47556-0.17721 0.68104
  -7 -13  11 8.84595 6.85204   1 0.06968-0.54468-0.97336 0.42606-0.21841 0.72224
  -7 -12  12 13.6147 6.45732   1 0.08483-0.55982-0.98875 0.48354-0.12312 0.67277
  -7 -11  12 2.84613 8.57627   1 0.09512-0.57010-0.99234 0.52923-0.07862 0.62827
  -7 -10  12 8.77395 6.67124   1 0.10456-0.57953-0.99406 0.57304-0.02965 0.57930
  -7  -9  12 6.88211 7.12225   1 0.11289-0.58785-0.99330 0.61438 0.02356 0.52610
  -7  -8  12-13.8327 7.26343   1 0.11985-0.59481-0.98949 0.65266 0.08057 0.46909
  -7  -7  12 10.4415 5.77712   1 0.12523-0.60017-0.98205 0.68732 0.14079 0.40887
  -7  -6  12 0.48409 5.82925   1 0.12882-0.60375-0.97054 0.71791 0.20341 0.34625
  -7  -5  12  30.456 4.44041   1 0.13048-0.60541-0.95463 0.74409 0.26753 0.28213
  -7  -4  12  0.9275 6.15236   1 0.13018-0.60509-0.93417 0.76572 0.33212 0.21755
  -7  -3  12-7.76254 6.99985   1 0.12792-0.60282-0.90919 0.78283 0.39615 0.15352
  -7  -2  12 7.22417 6.22364   1 0.12381-0.59870-0.87991 0.79565 0.45864 0.09103
  -7  -1  12 2.69052 6.59039   1 0.11802-0.59291-0.84671 0.80454 0.51872 0.03095
  -7   0  12 24.1601  4.3507   1 0.11078-0.58566-0.81008 0.81001 0.57568-0.02601
  -7   1  12 0.89684 6.88875   1 0.10233-0.57720-0.77060 0.81262 0.62900-0.07932
  -7   1  13-1.91436 6.96837   1 0.10360-0.57846-0.77299 0.81502 0.62584-0.03035
  -7   0  13-1.43273 6.46054   1 0.11099-0.58587-0.81010 0.81003 0.57561 0.01987
  -7  -1  13 2.39295  6.4031   1 0.11726-0.59214-0.84455 0.80238 0.52241 0.07308
  -7  -2  13 14.9307 6.69107   1 0.12220-0.59709-0.87589 0.79163 0.46669 0.12879
  -7  -3  13 -1.4601 6.90015   1 0.12566-0.60056-0.90376 0.77741 0.40907 0.18641
  -7  -4  13 16.7887 7.01799   1 0.12750-0.60241-0.92789 0.75944 0.35026 0.24522
  -7  -5  13 1.00574 6.67135   1 0.12766-0.60258-0.94811 0.73757 0.29105 0.30443
  -7  -6  13 11.8208 6.64169   1 0.12611-0.60104-0.96441 0.71177 0.23226 0.36322
  -7  -7  13 1.05396 6.74866   1 0.12290-0.59783-0.97689 0.68216 0.17470 0.42077
  -7  -8  13-1.08393 7.58752   1 0.11812-0.59307-0.98580 0.64897 0.11912 0.47635
  -7  -9  13-2.23559 7.53993   1 0.11193-0.58688-0.99148 0.61256 0.06618 0.52928
  -7 -10  13 1.73321  7.5549   1 0.10449-0.57946-0.99437 0.57335 0.01640 0.57906
  -7 -11  13-4.18909 7.59336   1 0.09601-0.57099-0.99491 0.53180-0.02982 0.62528
  -7 -10  14 12.7934 7.53551   1 0.10363-0.57859-0.99279 0.57178 0.05980 0.58148
  -7  -9  14 3.54317 6.93714   1 0.11034-0.58529-0.98815 0.60923 0.10641 0.53486
  -7  -8  14  11.475 6.93265   1 0.11591-0.59085-0.98095 0.64413 0.15569 0.48559
  -7  -7  14-11.7362 7.43524   1 0.12021-0.59514-0.97086 0.67613 0.20717 0.43412
  -7  -6  14 -4.3674 6.77475   1 0.12312-0.59804-0.95761 0.70497 0.26030 0.38098
  -7  -5  14-12.8385 7.64046   1 0.12458-0.59949-0.94101 0.73047 0.31448 0.32681
  -7  -4  14 2.62977 6.42008   1 0.12455-0.59945-0.92099 0.75254 0.36904 0.27225
  -7  -3  14 12.9732 6.24873   1 0.12304-0.59794-0.89755 0.77119 0.42331 0.21798
  -7  -2  14-1.54167    6.72   1 0.12011-0.59500-0.87080 0.78655 0.47665 0.16465
  -7  -1  14  5.6196 6.83501   1 0.11586-0.59073-0.84097 0.79880 0.52846 0.11284
  -7   0  14 10.7076 6.54962   1 0.11040-0.58527-0.80832 0.80825 0.57823 0.06307
  -7   1  14-8.68483 6.98608   1 0.10390-0.57875-0.77320 0.81522 0.62554 0.01576
  -7   1  15-1.09054 6.89717   1 0.10337-0.57822-0.77155 0.81358 0.62765 0.05946
  -7   0  15    0.00 6.92725   1 0.10913-0.58399-0.80500 0.80494 0.58308 0.10403
  -7  -1  15 1.63581 7.13032   1 0.11391-0.58878-0.83616 0.79400 0.53646 0.15065
  -7  -2  15 0.54825 7.37599   1 0.11760-0.59248-0.86475 0.78050 0.48815 0.19895
  -7  -3  15 12.7247 7.40198   1 0.12009-0.59498-0.89057 0.76422 0.43861 0.24849
  -7  -4  15-0.56019 6.26313   1 0.12132-0.59622-0.91346 0.74501 0.38833 0.29877
  -7  -5  15 3.41482 7.37685   1 0.12125-0.59616-0.93332 0.72278 0.33785 0.34925
  -7  -6  15 8.12036 7.69491   1 0.11986-0.59477-0.95015 0.69752 0.28771 0.39939
  -7  -7  15   3.557 6.65454   1 0.11717-0.59210-0.96402 0.66929 0.23847 0.44862
  -7  -8  15 14.5816  6.9804   1 0.11326-0.58819-0.97507 0.63825 0.19064 0.49645
  -7  -5  16 8.47469 7.46307   1 0.11765-0.59255-0.92501 0.71448 0.36116 0.37175
  -7  -4  16 6.56114 8.24334   1 0.11782-0.59271-0.90529 0.73685 0.40804 0.32487
  -7  -3  16 0.58958 7.09944   1 0.11682-0.59170-0.88286 0.75652 0.45478 0.27813
  -7  -2  16-6.43139 7.60073   1 0.11468-0.58956-0.85781 0.77356 0.50093 0.23199
  -7  -1  16-16.2877 7.97594   1 0.11147-0.58633-0.83025 0.78809 0.54606 0.18686
  -7   0  16-1.74209 7.04058   1 0.10725-0.58211-0.80035 0.80028 0.58980 0.14312
  -7   1  16 11.0518 7.42632   1 0.10213-0.57698-0.76831 0.81034 0.63181 0.10111
  -6  -5  17-14.6523 7.91316   1 0.15100-0.55805-0.92306 0.71254 0.35367 0.42506
  -6  -4  17 1.80514 7.58733   1 0.15183-0.55887-0.90482 0.73639 0.39770 0.38103
  -6  -3  17-9.51735 7.89137   1 0.15161-0.55864-0.88412 0.75779 0.44188 0.33686
  -6  -2  17 1.17977 7.41472   1 0.15032-0.55734-0.86099 0.77676 0.48580 0.29293
  -6  -1  17 1.17388 7.91823   1 0.14802-0.55503-0.83550 0.79336 0.52910 0.24964
  -6   0  17-12.3051 7.79566   1 0.14475-0.55175-0.80774 0.80770 0.57141 0.20733
  -6   1  17 -7.6302 8.48527   1 0.14058-0.54757-0.77789 0.81993 0.61241 0.16633
  -6   1  16 9.86747 6.84693   1 0.14278-0.54978-0.78328 0.82533 0.60498 0.12795
  -6   0  16-15.3218 7.25953   1 0.14746-0.55446-0.81426 0.81421 0.56139 0.17154
  -6  -1  16 8.22289 6.22627   1 0.15116-0.55817-0.84294 0.80080 0.51624 0.21668
  -6  -2  16 0.55118 6.63712   1 0.15380-0.56082-0.86916 0.78492 0.46992 0.26301
  -6  -3  16  10.567 6.83422   1 0.15531-0.56234-0.89275 0.76642 0.42282 0.31010
  -6  -4  16 6.19428 6.59111   1 0.15565-0.56270-0.91365 0.74522 0.37541 0.35751
  -6  -5  16 8.00868 7.71736   1 0.15481-0.56186-0.93181 0.72129 0.32814 0.40478
  -6  -6  16-8.16099 7.23394   1 0.15280-0.55986-0.94728 0.69467 0.28147 0.45144
  -6  -7  16 1.78718 6.76616   1 0.14965-0.55672-0.96015 0.66544 0.23587 0.49705
  -6  -8  16-3.66271 7.91236   1 0.14543-0.55251-0.97057 0.63377 0.19173 0.54118
  -6 -10  15-4.26838 6.97912   1 0.13578-0.54288-0.98837 0.56737 0.06807 0.61903
  -6  -9  15 8.27557 7.43016   1 0.14244-0.54954-0.98356 0.60466 0.11071 0.57639
  -6  -8  15-11.4866 7.79056   1 0.14814-0.55523-0.97657 0.63977 0.15584 0.53126
  -6  -7  15 13.4265 7.62973   1 0.15276-0.55983-0.96713 0.67242 0.20311 0.48400
  -6  -6  15-7.10439 7.18798   1 0.15618-0.56325-0.95497 0.70236 0.25208 0.43502
  -6  -5  15-2.67765  7.0844   1 0.15835-0.56541-0.93993 0.72940 0.30229 0.38482
  -6  -4  15-7.89768 7.23834   1 0.15920-0.56625-0.92186 0.75343 0.35319 0.33392
  -6  -3  15 7.27318 6.89212   1 0.15872-0.56576-0.90073 0.77440 0.40423 0.28288
  -6  -2  15 12.8618 6.44632   1 0.15694-0.56397-0.87657 0.79233 0.45486 0.23225
  -6  -1  15 0.51145 6.99401   1 0.15390-0.56092-0.84951 0.80736 0.50455 0.18257
  -6   0  15-1.02093 6.69471   1 0.14969-0.55670-0.81971 0.81966 0.55280 0.13432
  -6   1  15 6.13743 6.13743   1 0.14442-0.55142-0.78741 0.82946 0.59920 0.08792
  -6   1  14 4.29086 6.34291   1 0.14542-0.55243-0.79013 0.83217 0.59537 0.04594
  -6   0  14 4.75751  6.4534   1 0.15140-0.55842-0.82399 0.82393 0.54593 0.09538
  -6  -1  14-5.72148 7.29349   1 0.15621-0.56324-0.85512 0.81297 0.49424 0.14706
  -6  -2  14-16.3142 6.88684   1 0.15973-0.56677-0.88322 0.79898 0.44081 0.20049
  -6  -3  14 11.2493 3.93684   1 0.16185-0.56889-0.90805 0.78172 0.38621 0.25509
  -6  -4  14  8.3633 6.90497   1 0.16248-0.56954-0.92947 0.76104 0.33106 0.31024
  -6  -5  14  5.0106 6.09565   1 0.16162-0.56868-0.94741 0.73689 0.27606 0.36524
  -6  -6  14 4.09696 6.43724   1 0.15926-0.56634-0.96194 0.70932 0.22186 0.41944
  -6  -7  14 5.25191 5.84828   1 0.15549-0.56257-0.97321 0.67850 0.16911 0.47218
  -6  -8  14 8.10275 6.27636   1 0.15039-0.55748-0.98148 0.64467 0.11838 0.52291
  -6  -9  14    0.00 7.34894   1 0.14410-0.55120-0.98704 0.60814 0.07017 0.57111
  -6 -10  14 6.33568 6.88761   1 0.13677-0.54388-0.99026 0.56926 0.02487 0.61641
  -6 -11  14 6.56317   6.829   1 0.12857-0.53569-0.99152 0.52843-0.01723 0.65851
  -6 -13  13  5.5114  7.5747   1 0.10793-0.51507-0.98395 0.43666-0.14201 0.73748
  -6 -12  13 1.76348 7.41222   1 0.11820-0.52534-0.98735 0.48216-0.10552 0.70099
  -6 -11  13 3.39048 6.63819   1 0.12795-0.53508-0.98962 0.52652-0.06506 0.66053
  -6 -10  13    0.00 6.53036   1 0.13699-0.54411-0.99033 0.56933-0.02067 0.61615
  -6  -9  13 7.35308  6.7261   1 0.14512-0.55223-0.98900 0.61010 0.02745 0.56802
  -6  -8  13 -1.0163 6.42766   1 0.15213-0.55922-0.98516 0.64835 0.07902 0.51645
  -6  -7  13-1.47904 7.09323   1 0.15782-0.56491-0.97835 0.68363 0.13360 0.46188
  -6  -6  13 4.31871 6.70084   1 0.16203-0.56911-0.96816 0.71554 0.19061 0.40488
  -6  -5  13-2.81204 6.49413   1 0.16462-0.57169-0.95427 0.74375 0.24935 0.34614
  -6  -4  13-11.0284 6.46597   1 0.16551-0.57257-0.93649 0.76805 0.30905 0.28644
  -6  -3  13 16.7373 6.18594   1 0.16468-0.57174-0.91473 0.78839 0.36887 0.22662
  -6  -2  13 7.60318  6.0832   1 0.16217-0.56921-0.88906 0.80482 0.42799 0.16750
  -6  -1  13    0.00 6.43661   1 0.15807-0.56510-0.85970 0.81755 0.48564 0.10986
  -6   0  13 3.98822 6.18805   1 0.15252-0.55954-0.82695 0.82689 0.54112 0.05438
  -6   1  13-3.55335 6.12244   1 0.14570-0.55271-0.79121 0.83325 0.59386 0.00163
  -6   1  12 4.13622 5.70138   1 0.14512-0.55214-0.79036 0.83239 0.59514-0.04545
  -6   0  12 3.30056 5.74643   1 0.15295-0.55998-0.82837 0.82831 0.53882 0.01087
  -6  -1  12 -5.7907 6.05076   1 0.15940-0.56644-0.86310 0.82095 0.47912 0.07057
  -6  -2  12-8.75135 5.63743   1 0.16422-0.57127-0.89404 0.80979 0.41670 0.13298
  -6  -3  12 12.4888 3.79634   1 0.16723-0.57429-0.92074 0.79440 0.35240 0.19728
  -6  -4  12 0.85829 5.59534   1 0.16829-0.57536-0.94293 0.77450 0.28717 0.26251
  -6  -5  12  11.399 6.64899   1 0.16736-0.57443-0.96052 0.74999 0.22205 0.32762
  -6  -6  12 4.94674  6.3119   1 0.16446-0.57154-0.97359 0.72097 0.15808 0.39159
  -6  -7  12 17.1301  6.7251   1 0.15971-0.56680-0.98242 0.68771 0.09623 0.45344
  -6  -8  12    0.00 7.12538   1 0.15327-0.56038-0.98744 0.65063 0.03735 0.51232
  -6  -9  12 6.93618  6.2276   1 0.14539-0.55250-0.98918 0.61027-0.01790 0.56756
  -6 -10  12 -2.5728 6.80698   1 0.13631-0.54343-0.98823 0.56723-0.06902 0.61868
  -6 -11  12-0.53562 6.40508   1 0.12628-0.53341-0.98520 0.52210-0.11571 0.66537
  -6 -12  12-8.93657 6.88609   1 0.11556-0.52270-0.98066 0.47547-0.15784 0.70750
  -6 -13  12 2.91647 6.67611   1 0.10438-0.51153-0.97513 0.42785-0.19542 0.74507
  -6 -14  12 14.6359 7.46887   1 0.09292-0.50008-0.96908 0.37970-0.22856 0.77821
  -6 -15  11 11.0083  7.0264   1 0.07459-0.48177-0.94656 0.31508-0.31378 0.81762
  -6 -14  11 4.08135 6.87406   1 0.08692-0.49409-0.95455 0.36517-0.28508 0.78892
  -6 -13  11 3.33786 6.67573   1 0.09928-0.50643-0.96269 0.41541-0.25168 0.75553
  -6 -12  11 8.50187 6.33197   1 0.11148-0.51863-0.97059 0.46540-0.21328 0.71713
  -6 -11  11 4.57466 5.90586   1 0.12332-0.53045-0.97774 0.51464-0.16965 0.67350
  -6 -10  11 7.79399 6.04505   1 0.13451-0.54164-0.98351 0.56251-0.12068 0.62454
  -6  -9  11 3.27487 6.69842   1 0.14476-0.55187-0.98721 0.60829-0.06644 0.57029
  -6  -8  11 27.9308 4.41028   1 0.15373-0.56083-0.98805 0.65124-0.00719 0.51104
  -6  -7  11 16.0988 5.55502   1 0.16109-0.56819-0.98528 0.69056 0.05654 0.44732
  -6  -6  11  2.1084 5.54635   1 0.16654-0.57363-0.97817 0.72554 0.12395 0.37991
  -6  -5  11 10.6668 5.71427   1 0.16984-0.57692-0.96614 0.75561 0.19400 0.30986
  -6  -4  11 10.4228 5.99976   1 0.17083-0.57790-0.94882 0.78038 0.26547 0.23840
  -6  -3  11 4.72282 6.17288   1 0.16947-0.57653-0.92607 0.79973 0.33702 0.16685
  -6  -2  11 4.65976 5.20977   1 0.16584-0.57289-0.89805 0.81380 0.40733 0.09654
  -6  -1  11  9.2436  5.3368   1 0.16011-0.56715-0.86514 0.82299 0.47519 0.02868
  -6   0  11 -4.2249 5.73556   1 0.15255-0.55959-0.82794 0.82788 0.53959-0.03571
  -6   1  11  12.324   4.932   1 0.14348-0.55051-0.78715 0.82919 0.59977-0.09589
  -6   1  10    0.00  5.2719   1 0.14053-0.54756-0.78099 0.82302 0.60846-0.15039
  -6   0  10 2.86118 5.89846   1 0.15112-0.55816-0.82519 0.82513 0.54418-0.08611
  -6  -1  10 4.30449 5.12336   1 0.16007-0.56712-0.86550 0.82335 0.47454-0.01648
  -6  -2  10    0.00 5.16926   1 0.16695-0.57401-0.90094 0.81669 0.40042 0.05764
  -6  -3  10-6.97799 6.02356   1 0.17139-0.57845-0.93068 0.80434 0.32306 0.13500
  -6  -4  10-11.9912 5.99559   1 0.17312-0.58020-0.95415 0.78571 0.24400 0.21406
  -6  -5  10 51.7948 4.56706   1 0.17205-0.57913-0.97113 0.76060 0.16498 0.29307
  -6  -6  10 5.14551 5.23605   1 0.16822-0.57532-0.98180 0.72917 0.08775 0.37030
  -6  -7  10 18.0123 6.12689   1 0.16186-0.56897-0.98668 0.69196 0.01389 0.44416
  -6  -8  10  6.7988 5.57284   1 0.15331-0.56043-0.98660 0.64978-0.05530 0.51334
  -6  -9  10-0.44243 6.57719   1 0.14299-0.55011-0.98253 0.60362-0.11888 0.57693
  -6 -10  10-5.54241 6.59678   1 0.13133-0.53846-0.97551 0.55450-0.17632 0.63436
  -6 -11  10 1.44956 6.20666   1 0.11876-0.52590-0.96651 0.50341-0.22742 0.68545
  -6 -12  10 7.08985 6.83195   1 0.10565-0.51280-0.95640 0.45120-0.27224 0.73027
  -6 -13  10-1.59454 7.07134   1 0.09232-0.49948-0.94589 0.39860-0.31106 0.76909
  -6 -14  10 8.93513 7.06384   1 0.07900-0.48617-0.93554 0.34616-0.34427 0.80230
  -6 -15  10-7.04583 8.26197   1 0.06589-0.47307-0.92577 0.29429-0.37232 0.83034
  -6 -16   9-5.35961 8.93268   1 0.04164-0.44883-0.88962 0.21604-0.45483 0.86705
  -6 -15   9 2.25959 6.87229   1 0.05495-0.46213-0.89974 0.26826-0.43298 0.84519
  -6 -14   9-2.68002 6.58653   1 0.06880-0.47598-0.91121 0.32182-0.40616 0.81838
  -6 -13   9 14.2501 7.01515   1 0.08309-0.49026-0.92380 0.37651-0.37375 0.78597
  -6 -12   9  1.9349 6.23236   1 0.09764-0.50479-0.93710 0.43190-0.33510 0.74733
  -6 -11   9 0.92069 6.41187   1 0.11218-0.51933-0.95054 0.48744-0.28959 0.70182
  -6 -10   9 10.5318 6.17484   1 0.12637-0.53351-0.96331 0.54230-0.23670 0.64893
  -6  -9   9 25.8253 3.95424   1 0.13975-0.54688-0.97437 0.59546-0.17614 0.58837
  -6  -8   9 13.2512 6.18179   1 0.15178-0.55890-0.98247 0.64565-0.10793 0.52017
  -6  -7   9 29.7847  4.0918   1 0.16187-0.56898-0.98624 0.69151-0.03259 0.44483
  -6  -6   9 45.8381 4.28761   1 0.16944-0.57654-0.98429 0.73166 0.04882 0.36342
  -6  -5   9-4.68438  6.1045   1 0.17398-0.58107-0.97545 0.76492 0.13466 0.27758
  -6  -4   9 3.50655 5.54434   1 0.17518-0.58226-0.95894 0.79050 0.22283 0.18941
  -6  -3   9 0.34307 5.05371   1 0.17294-0.58002-0.93450 0.80815 0.31097 0.10128
  -6  -2   9 109.733 8.06813   1 0.16744-0.57451-0.90248 0.81823 0.39673 0.01551
  -6  -1   9 64.1959 5.59481   1 0.15907-0.56612-0.86373 0.82157 0.47811-0.06586
  -6   0   9 0.99976  5.4454   1 0.14835-0.55539-0.81944 0.81938 0.55355-0.14130
  -6   1   9 63.3555 4.95045   1 0.13588-0.54292-0.77100 0.81303 0.62210-0.20985
  -6   1   8 48.8382 4.42703   1 0.12897-0.53601-0.75591 0.79793 0.64179-0.27534
  -6   0   8 0.93284 5.41264   1 0.14376-0.55081-0.80964 0.80957 0.56898-0.20254
  -6  -1   8 50.5545  3.9216   1 0.15676-0.56382-0.85906 0.81690 0.48718-0.12074
  -6  -2   8 23.4676 3.61736   1 0.16714-0.57421-0.90226 0.81800 0.39737-0.03093
  -6  -3   8 8.66662 5.30356   1 0.17408-0.58116-0.93741 0.81106 0.30143 0.06500
  -6  -4   8 83.4956 5.84351   1 0.17700-0.58408-0.96319 0.79475 0.20209 0.16434
  -6  -5   8 5.41726  5.9613   1 0.17562-0.58272-0.97906 0.76852 0.10258 0.26385
  -6  -6   8 3.50533 6.11174   1 0.17008-0.57718-0.98537 0.73274 0.00622 0.36021
  -6  -7   8 3.64476 5.62285   1 0.16087-0.56799-0.98335 0.68862-0.08413 0.45055
  -6  -8   8-4.18442 5.83145   1 0.14875-0.55587-0.97475 0.63793-0.16637 0.53279
  -6  -9   8 4.38116 6.31005   1 0.13455-0.54168-0.96155 0.58263-0.23935 0.60577
  -6 -10   8 2.50847 6.22923   1 0.11907-0.52621-0.94560 0.52459-0.30272 0.66914
  -6 -11   8-8.35467  6.7979   1 0.10301-0.51016-0.92849 0.46538-0.35677 0.72319
  -6 -12   8 3.24277 6.33488   1 0.08690-0.49406-0.91142 0.40622-0.40219 0.76860
  -6 -13   8 15.6361 7.31313   1 0.07111-0.47828-0.89526 0.34797-0.43984 0.80625
  -6 -14   8 1.03168 6.95906   1 0.05589-0.46307-0.88056 0.29117-0.47065 0.83706
  -6 -15   8-7.62835 7.14606   1 0.04139-0.44857-0.86763 0.23615-0.49551 0.86192
  -6 -16   8-1.15133 7.41694   1 0.02767-0.43487-0.85663 0.18305-0.51523 0.88163
  -6 -17   8 4.86524 7.49784   1 0.01476-0.42197-0.84758 0.13191-0.53051 0.89691
  -6 -17   7 8.26998 6.83799   1-0.00196-0.40526-0.80827 0.09259-0.58886 0.90945
  -6 -16   7 6.69665  6.9701   1 0.01092-0.41812-0.81718 0.14360-0.57632 0.89692
  -6 -15   7  3.6899 6.97326   1 0.02481-0.43200-0.82853 0.19704-0.55943 0.88003
  -6 -14   7 15.9357 7.14749   1 0.03975-0.44694-0.84243 0.25304-0.53737 0.85797
  -6 -13   7 11.7657 7.21458   1 0.05575-0.46293-0.85888 0.31158-0.50915 0.82975
  -6 -12   7 12.2853 4.10284   1 0.07272-0.47989-0.87772 0.37252-0.47363 0.79423
  -6 -11   7 6.74265 5.98944   1 0.09047-0.49763-0.89853 0.43542-0.42948 0.75009
  -6 -10   7 12.7866 6.05994   1 0.10863-0.51578-0.92049 0.49948-0.37534 0.69595
  -6  -9   7 1.89809 5.07894   1 0.12661-0.53375-0.94228 0.56336-0.30992 0.63053
  -6  -8   7 4.33829 6.00609   1 0.14358-0.55071-0.96196 0.62513-0.23233 0.55295
  -6  -7   7 19.6171 3.82349   1 0.15843-0.56555-0.97701 0.68227-0.14249 0.46310
  -6  -6   7 14.2416 5.57164   1 0.16993-0.57704-0.98455 0.73191-0.04150 0.36211
  -6  -5   7-5.74261 5.06451   1 0.17692-0.58402-0.98183 0.77129 0.06799 0.25263
  -6  -4   7 5.87051 5.62129   1 0.17858-0.58567-0.96691 0.79846 0.18194 0.13868
  -6  -3   7 19.7494 3.55606   1 0.17470-0.58178-0.93918 0.81283 0.29550 0.02512
  -6  -2   7 31.8991 3.66058   1 0.16572-0.57279-0.89959 0.81533 0.40396-0.08334
  -6  -1   7 36.4324 3.80536   1 0.15262-0.55968-0.85030 0.80814 0.50359-0.18296
  -6   0   7  2.9077  4.8131   1 0.13663-0.54369-0.79412 0.79405 0.59214-0.27151
  -6   1   7 34.4473 3.97535   1 0.11896-0.52601-0.73382 0.77584 0.66879-0.34816
  -6   1   6 8.49388 4.30619   1 0.10462-0.51167-0.70190 0.74392 0.70450-0.42968
  -6   0   6 7.09335 4.92591   1 0.12580-0.53286-0.77024 0.77017 0.62516-0.35034
  -6  -1   6  6.0284 4.82459   1 0.14571-0.55278-0.83536 0.79319 0.52996-0.25514
  -6  -2   6-2.77554 4.57754   1 0.16263-0.56971-0.89323 0.80897 0.41904-0.14423
  -6  -3   6 142.547 8.26712   1 0.17459-0.58168-0.93940 0.81304 0.29488-0.02007
  -6  -4   6-3.49795 5.62216   1 0.17992-0.58702-0.97009 0.80164 0.16268 0.11213
  -6  -5   6  5.1301 4.66526   1 0.17781-0.58491-0.98358 0.77303 0.02968 0.24513
  -6  -6   6 12.2515 4.77451   1 0.16863-0.57575-0.98090 0.72826-0.09661 0.37141
  -6  -7   6 39.4268  4.2464   1 0.15381-0.56094-0.96544 0.67070-0.21029 0.48510
  -6  -8   6 18.0758 3.63763   1 0.13525-0.54238-0.94166 0.60483-0.30815 0.58295
  -6  -9   6 28.6248 3.67879   1 0.11479-0.52193-0.91384 0.53491-0.38950 0.66430
  -6 -10   6 35.7348 4.19736   1 0.09388-0.50104-0.88530 0.46428-0.45545 0.73025
  -6 -11   6 3.24361 5.81932   1 0.07351-0.48067-0.85825 0.39514-0.50795 0.78274
  -6 -12   6 5.15132 6.30906   1 0.05423-0.46140-0.83397 0.32876-0.54916 0.82395
  -6 -13   6-4.54942 6.98894   1 0.03632-0.44350-0.81303 0.26573-0.58112 0.85591
  -6 -14   6  7.7188 6.43635   1 0.01985-0.42704-0.79558 0.20618-0.60557 0.88035
  -6 -15   6    0.00 6.39094   1 0.00480-0.41200-0.78152 0.15003-0.62391 0.89869
  -6 -16   6 4.34191 7.07645   1-0.00892-0.39829-0.77062 0.09703-0.63728 0.91206
  -6 -17   6-5.17963 7.65672   1-0.02143-0.38578-0.76260 0.04692-0.64657 0.92135
  -6 -18   6 1.82986 7.39531   1-0.03286-0.37437-0.75716-0.00062-0.65246 0.92724
  -6 -18   5-3.58306 7.87729   1-0.05437-0.35286-0.70689-0.05088-0.70529 0.93425
  -6 -17   5 1.12521 7.07182   1-0.04380-0.36342-0.71029-0.00539-0.70260 0.93157
  -6 -16   5-10.0646 7.08713   1-0.03207-0.37515-0.71644 0.04286-0.69696 0.92593
  -6 -15   5-3.48994 6.67031   1-0.01898-0.38822-0.72578 0.09429-0.68771 0.91668
  -6 -14   5-4.69204  6.3299   1-0.00435-0.40285-0.73879 0.14939-0.67397 0.90294
  -6 -13   5-4.85777 6.76984   1 0.01204-0.41923-0.75596 0.20866-0.65454 0.88352
  -6 -12   5 2.49485 5.48488   1 0.03038-0.43755-0.77777 0.27256-0.62784 0.85682
  -6 -11   5 9.40372 5.42924   1 0.05077-0.45794-0.80454 0.34143-0.59174 0.82073
  -6 -10   5 72.6331 5.44191   1 0.07319-0.48035-0.83622 0.41520-0.54350 0.77249
  -6  -9   5-9.08085 6.02922   1 0.09725-0.50440-0.87200 0.49307-0.47975 0.70873
  -6  -8   5 19.8448 3.79307   1 0.12200-0.52914-0.90976 0.57292-0.39679 0.62578
  -6  -7   5 115.909 8.01459   1 0.14564-0.55277-0.94540 0.65067-0.29148 0.52047
  -6  -6   5 18.5675 3.40719   1 0.16543-0.57256-0.97264 0.72000-0.16289 0.39189
  -6  -5   5 12.9076 5.28121   1 0.17811-0.58523-0.98386 0.77332-0.01448 0.24348
  -6  -4   5 6.90879 4.64895   1 0.18101-0.58811-0.97271 0.80426 0.14485 0.08415
  -6  -3   5  9.1137 4.80998   1 0.17337-0.58046-0.93720 0.81084 0.30251-0.07351
  -6  -2   5 1.04824 4.56918   1 0.15680-0.56388-0.88080 0.79653 0.44667-0.21767
  -6  -1   5 440.383 11.9275   1 0.13440-0.54147-0.81051 0.76834 0.57003-0.34102
  -6   0   5-1.02889 4.24224   1 0.10936-0.51642-0.73367 0.73360 0.67059-0.44158
  -6   1   5 424.324 12.0213   1 0.08410-0.49116-0.65591 0.69793 0.75010-0.52109
  -6   1   4 117.765 6.77253   1 0.05475-0.46181-0.58974 0.63176 0.80570-0.62250
  -6   0   4  247.52 9.12695   1 0.08420-0.49127-0.67729 0.67721 0.73084-0.54764
  -6  -1   4  103.78 6.70554   1 0.11562-0.52270-0.76882 0.72664 0.62887-0.44567
  -6  -2   4 85.1838 6.42789   1 0.14600-0.55309-0.85728 0.77301 0.49363-0.31044
  -6  -3   4 5.61452 4.53664   1 0.17012-0.57722-0.93060 0.80424 0.32395-0.14076
  -6  -4   4 13.6234 2.74728   1 0.18181-0.58892-0.97473 0.80627 0.12947 0.05372
  -6  -5   4 131.984 7.51964   1 0.17745-0.58456-0.98170 0.77115-0.06862 0.25181
  -6  -6   4-0.57448  4.8577   1 0.15872-0.56584-0.95591 0.70326-0.24699 0.43018
  -6  -7   4 0.90642 4.99215   1 0.13124-0.53837-0.91059 0.61585-0.39189 0.57507
  -6  -8   4 2.87067 5.55216   1 0.10081-0.50795-0.85918 0.52235-0.50164 0.68482
  -6  -9   4  32.148 4.07472   1 0.07125-0.47841-0.81038 0.43145-0.58157 0.76475
  -6 -10   4 41.9855 4.49272   1 0.04436-0.45153-0.76820 0.34718-0.63870 0.82187
  -6 -11   4 4.94786 5.83456   1 0.02067-0.42784-0.73373 0.27062-0.67916 0.86233
  -6 -12   4    0.00 5.60799   1 0.00006-0.40725-0.70665 0.20144-0.70760 0.89077
  -6 -13   4 12.9193 6.67149   1-0.01778-0.38941-0.68610 0.13880-0.72733 0.91050
  -6 -14   4 15.5832 6.98106   1-0.03327-0.37393-0.67113 0.08173-0.74064 0.92380
  -6 -15   4-1.46342 6.59891   1-0.04678-0.36043-0.66084 0.02935-0.74912 0.93228
  -6 -16   4 8.30473 6.56547   1-0.05862-0.34860-0.65446-0.01913-0.75388 0.93704
  -6 -17   4-3.31213 7.15501   1-0.06908-0.33815-0.65134-0.06434-0.75569 0.93885
  -6 -18   4 10.5605 6.74059   1-0.07837-0.32887-0.65095-0.10683-0.75512 0.93828
  -6 -18   3  5.2065  6.8693   1-0.10467-0.30257-0.58976-0.16802-0.80083 0.93817
  -6 -17   3 10.3313 6.81317   1-0.09710-0.31013-0.58612-0.12956-0.80444 0.94179
  -6 -16   3-10.2146 6.92785   1-0.08848-0.31875-0.58493-0.08866-0.80630 0.94365
  -6 -15   3  12.944 5.81249   1-0.07858-0.32864-0.58674-0.04475-0.80601 0.94336
  -6 -14   3  13.496  6.3302   1-0.06708-0.34013-0.59228 0.00288-0.80298 0.94034
  -6 -13   3 17.7273 6.37326   1-0.05359-0.35360-0.60250 0.05519-0.79637 0.93372
  -6 -12   3  4.7528 5.48806   1-0.03760-0.36959-0.61861 0.11339-0.78485 0.92220
  -6 -11   3 14.1288 6.71324   1-0.01842-0.38876-0.64220 0.17908-0.76636 0.90372
  -6 -10   3-1.74656 5.55615   1 0.00476-0.41193-0.67525 0.25423-0.73761 0.87497
  -6  -9   3 92.8855 6.13394   1 0.03285-0.44001-0.71994 0.34101-0.69329 0.83065
  -6  -8   3 4.95547 5.29244   1 0.06649-0.47364-0.77793 0.44109-0.62484 0.76221
  -6  -7   3 10.5363 5.31673   1 0.10506-0.51220-0.84805 0.55331-0.51939 0.65676
  -6  -6   3 27.4268 3.42067   1 0.14449-0.55162-0.92123 0.66858-0.36115 0.49853
  -6  -5   3 59.3929 4.48772   1 0.17469-0.58181-0.97433 0.76377-0.14179 0.27917
  -6  -4   3 13.4433 4.80593   1 0.18225-0.58936-0.97599 0.80753 0.11894 0.01844
  -6  -3   3 72.7651 5.80294   1 0.16247-0.56957-0.91435 0.78799 0.37077-0.23339
  -6  -2   3 24.9058 2.74377   1 0.12514-0.53223-0.81116 0.72689 0.57121-0.43383
  -6  -1   3 1.40954 4.14957   1 0.08358-0.49066-0.69699 0.65481 0.71215-0.57476
  -6   0   3 5.37362 4.03994   1 0.04545-0.45253-0.58981 0.58973 0.80623-0.66884
  -6   1   3-0.70471 4.04823   1 0.01311-0.42018-0.49534 0.53736 0.86857-0.73118
  -6   1   2 14.5466 4.87483   1-0.04435-0.36273-0.36440 0.40641 0.93016-0.83858
  -6   0   2 195.276  7.9652   1-0.01354-0.39354-0.45577 0.45568 0.88997-0.79840
  -6  -1   2 34.0057 2.89819   1 0.02769-0.43478-0.57062 0.52844 0.82072-0.72914
  -6  -2   2 61.1889  4.6724   1 0.08159-0.48869-0.71361 0.62933 0.69573-0.60416
  -6  -3   2 5.46408 3.93963   1 0.14254-0.54965-0.87083 0.74446 0.47037-0.37880
  -6  -4   2 33.5856 2.95733   1 0.18199-0.58911-0.97588 0.80742 0.12021-0.02865
  -6  -5   2 129.728  7.2438   1 0.16575-0.57288-0.95181 0.74126-0.25792 0.34949
  -6  -6   2  11.546 3.01607   1 0.11149-0.51863-0.84215 0.58950-0.52759 0.61915
  -6  -7   2 113.775 7.55251   1 0.05563-0.46277-0.73114 0.43640-0.67998 0.77154
  -6  -8   2   8.485 5.01614   1 0.01105-0.41821-0.64763 0.31079-0.76191 0.85347
  -6  -9   2 6.76347 5.55045   1-0.02253-0.38463-0.59024 0.21131-0.80695 0.89850
  -6 -10   2 4.45768 5.25654   1-0.04790-0.35927-0.55221 0.13119-0.83237 0.92392
  -6 -11   2 25.1477 3.75045   1-0.06745-0.33974-0.52785 0.06473-0.84670 0.93825
  -6 -12   2  1.5595 5.93838   1-0.08286-0.32433-0.51317 0.00796-0.85433 0.94587
  -6 -13   2-5.82352 6.16977   1-0.09528-0.31192-0.50549-0.04182-0.85761 0.94915
  -6 -14   2 38.5231 5.01805   1-0.10549-0.30173-0.50298-0.08643-0.85789 0.94944
  -6 -15   2-12.3083 7.48505   1-0.11402-0.29320-0.50436-0.12714-0.85599 0.94753
  -6 -16   2 15.1432  7.2096   1-0.12128-0.28595-0.50875-0.16485-0.85239 0.94393
  -6 -17   2 9.14378 6.56554   1-0.12752-0.27972-0.51550-0.20019-0.84741 0.93895
  -6 -18   2 3.43594 6.87187   1-0.13296-0.27429-0.52412-0.23366-0.84127 0.93280
  -6 -19   2-9.74537 8.08044   1-0.13775-0.26951-0.53427-0.26561-0.83408 0.92561
  -6 -19   1-1.21123 6.74383   1-0.16532-0.24194-0.47040-0.32948-0.86689 0.91261
  -6 -18   1 0.56914 7.52896   1-0.16272-0.24454-0.45519-0.30260-0.87547 0.92119
  -6 -17   1 10.1521 7.18852   1-0.15975-0.24749-0.44081-0.27488-0.88333 0.92905
  -6 -16   1  2.0047 7.43362   1-0.15634-0.25090-0.42750-0.24610-0.89045 0.93618
  -6 -15   1 4.22811 7.04684   1-0.15235-0.25488-0.41553-0.21597-0.89679 0.94252
  -6 -14   1  9.2432 5.65386   1-0.14761-0.25961-0.40530-0.18411-0.90224 0.94797
  -6 -13   1-4.12281  6.8741   1-0.14187-0.26534-0.39740-0.14992-0.90667 0.95240
  -6 -12   1  16.218 5.83064   1-0.13477-0.27242-0.39266-0.11256-0.90980 0.95554
  -6 -11   1-2.89378 6.30685   1-0.12575-0.28144-0.39242-0.07071-0.91120 0.95694
  -6 -10   1-4.06844 5.75364   1-0.11387-0.29331-0.39881-0.02223-0.90999 0.95573
  -6  -9   1 21.5064  3.7686   1-0.09756-0.30961-0.41553 0.03659-0.90438 0.95012
  -6  -8   1 9.86683 5.40676   1-0.07386-0.33330-0.44946 0.11261-0.89029 0.93603
  -6  -7   1-2.25387 4.81426   1-0.03690-0.37025-0.51440 0.21966-0.85679 0.90254
  -6  -6   1 3.99567 4.44939   1 0.02542-0.43256-0.63901 0.38636-0.76880 0.81455
  -6  -5   1  109.07 7.11734   1 0.12701-0.53414-0.85798 0.64742-0.49771 0.54347
  -6  -4   1 101.125 6.72188   1 0.17877-0.58590-0.96984 0.80138 0.16539-0.11964
  -6  -3   1 10.0209 4.39091   1 0.07536-0.48248-0.72062 0.59425 0.68917-0.64341
  -6  -2   1 180.147 7.74096   1-0.01466-0.39244-0.49533 0.41106 0.86855-0.82279
  -6  -1   1 3.78552 4.07567   1-0.06663-0.34047-0.35559 0.31341 0.93224-0.88648
  -6   0   1-5.31281 4.30387   1-0.09810-0.30899-0.26244 0.26235 0.95993-0.91416
  -6   1   1 0.66797  4.0631   1-0.11876-0.28832-0.19395 0.23596 0.97378-0.92801
  -6   1   0 73.8534 5.77452   1-0.20519-0.20189 0.00503 0.03697 0.97869-0.97873
  -6   0   0 1995.47 21.9625   1-0.20355-0.20355-0.01983 0.01974 0.97884-0.97889
  -6  -1   0 87.5627 5.68062   1-0.20086-0.20624-0.04707 0.00489 0.97846-0.97851
  -6  -2   0 3.75089 2.39823   1-0.19574-0.21137-0.07995-0.00433 0.97737-0.97742
  -6  -3   0 117.617 6.93815   1-0.18203-0.22509-0.13258 0.00620 0.97429-0.97434
  -6  -4   0 233.222 8.62891   1-0.04077-0.36636-0.47783 0.30936 0.87748-0.87754
  -6  -5   0 3.27102 4.70059   1-0.15141-0.25573-0.20617-0.00439-0.96677 0.96671
  -6  -6   0 89.0309 6.49048   1-0.17546-0.23169-0.17164-0.08102-0.96945 0.96938
  -6  -7   0 116.624 7.11436   1-0.18249-0.22466-0.17650-0.11825-0.96727 0.96721
  -6  -8   0-0.29767 4.77197   1-0.18587-0.22130-0.18984-0.14701-0.96410 0.96404
  -6  -9   0-1.58403 5.15722   1-0.18786-0.21931-0.20637-0.17257-0.96031 0.96024
  -6 -10   0 15.1992 5.45669   1-0.18919-0.21799-0.22444-0.19659-0.95599 0.95592
  -6 -11   0 42.6785 4.51368   1-0.19015-0.21704-0.24339-0.21974-0.95115 0.95108
  -6 -12   0  8.8526 6.02457   1-0.19088-0.21632-0.26286-0.24236-0.94581 0.94574
  -6 -13   0 17.4284 3.50332   1-0.19147-0.21575-0.28269-0.26463-0.93996 0.93988
  -6 -14   0-10.0961 6.19232   1-0.19195-0.21527-0.30276-0.28665-0.93359 0.93351
  -6 -15   0 10.7776 6.26931   1-0.19236-0.21487-0.32301-0.30850-0.92670 0.92661
  -6 -16   0-0.99999 6.89198   1-0.19272-0.21452-0.34339-0.33021-0.91927 0.91918
  -6 -17   0 -15.461  7.8536   1-0.19304-0.21421-0.36387-0.35183-0.91129 0.91120
  -6 -18   0-1.13597  7.0485   1-0.19333-0.21393-0.38443-0.37336-0.90275 0.90266
  -6 -19   0 3.02234 7.52556   1-0.19360-0.21367-0.40505-0.39483-0.89363 0.89353
  -6 -19  -1 1.21129 7.46689   1-0.22199-0.18528-0.33956-0.46033-0.91408 0.86817
  -6 -18  -1    6.83 6.38888   1-0.22408-0.18319-0.31350-0.44429-0.92283 0.87693
  -6 -17  -1    0.00 7.51853   1-0.22649-0.18077-0.28672-0.42898-0.93092 0.88502
  -6 -16  -1 14.0337 6.57322   1-0.22930-0.17795-0.25902-0.41458-0.93831 0.89242
  -6 -15  -1-0.93963 6.47599   1-0.23262-0.17462-0.23016-0.40135-0.94499 0.89910
  -6 -14  -1 0.44018 5.51544   1-0.23660-0.17062-0.19978-0.38963-0.95089 0.90500
  -6 -13  -1 5.35965 5.72759   1-0.24147-0.16575-0.16739-0.37993-0.95591 0.91002
  -6 -12  -1 15.4458 5.95714   1-0.24754-0.15967-0.13223-0.37299-0.95985 0.91397
  -6 -11  -1-2.53206 5.66185   1-0.25533-0.15187-0.09314-0.36999-0.96240 0.91651
  -6 -10  -1-5.42497 5.71395   1-0.26568-0.14151-0.04818-0.37285-0.96289 0.91701
  -6  -9  -1 13.7437 3.84307   1-0.28005-0.12713 0.00600-0.38494-0.96000 0.91412
  -6  -8  -1 8.67151 5.61803   1-0.30127-0.10591 0.07585-0.41269-0.95054 0.90467
  -6  -7  -1 2.25387 4.64646   1-0.33528-0.07188 0.17493-0.46969-0.92575 0.87988
  -6  -6  -1  4.5288 3.90619   1-0.39600-0.01115 0.33475-0.58741-0.85505 0.80918
  -6  -5  -1  115.66 6.90788   1-0.50963 0.10248 0.61307-0.82363-0.60359 0.55772
  -6  -4  -1 92.8995 6.65186   1-0.58670 0.17956 0.79698-0.96545 0.14280-0.18866
  -6  -3  -1 14.7609 2.35129   1-0.47222 0.06510 0.54259-0.66897 0.69459-0.74045
  -6  -2  -1 172.442 7.76744   1-0.38469-0.02243 0.35839-0.44268 0.85057-0.89643
  -6  -1  -1 3.34016 3.98959   1-0.33769-0.06941 0.26992-0.31211 0.90168-0.94754
  -6   0  -1-5.31281 3.83419   1-0.31003-0.09707 0.22667-0.22676 0.92327-0.96913
  -6   1  -1  2.0041 4.02671   1-0.29208-0.11501 0.20607-0.16407 0.93389-0.97975
  -5   1  -1 9.69583 3.43713   1-0.27178-0.06746 0.23755-0.19554 0.93255-0.97840
  -5   0  -1  1.2703 3.47649   1-0.29629-0.04296 0.27345-0.27353 0.91508-0.96093
  -5  -1  -1 1.46368 3.73167   1-0.33654-0.00272 0.34612-0.38829 0.87570-0.92156
  -5  -2  -1  2.0612 3.97054   1-0.40967 0.07041 0.49613-0.58040 0.76544-0.81130
  -5  -3  -1 175.917 6.93493   1-0.53000 0.19073 0.76080-0.88716 0.37429-0.42015
  -5  -4  -1 19.8306 2.44473   1-0.52104 0.18175 0.73536-0.90382-0.43313 0.38727
  -5  -5  -1 101.606  5.9132   1-0.39364 0.05435 0.42786-0.63841-0.81360 0.76774
  -5  -6  -1 30.0705 2.62133   1-0.31901-0.02030 0.23660-0.48924-0.91775 0.87189
  -5  -7  -1 19.7544 2.74785   1-0.27830-0.06101 0.12227-0.41701-0.95270 0.90683
  -5  -8  -1 20.1422 2.86034   1-0.25362-0.08570 0.04450-0.38133-0.96630 0.92043
  -5  -9  -1 6.61281 4.66268   1-0.23725-0.10208-0.01426-0.36467-0.97137 0.92550
  -5 -10  -1 36.5048 3.81207   1-0.22565-0.11369-0.06208-0.35894-0.97226 0.92639
  -5 -11  -1 11.9829 5.46943   1-0.21702-0.12233-0.10310-0.36001-0.97074 0.92487
  -5 -12  -1 67.5424 6.02365   1-0.21035-0.12901-0.13962-0.36559-0.96764 0.92177
  -5 -13  -1  18.315 4.00455   1-0.20505-0.13432-0.17300-0.37430-0.96338 0.91750
  -5 -14  -1-2.47932 5.90197   1-0.20073-0.13865-0.20413-0.38527-0.95819 0.91230
  -5 -15  -1  1.3301 6.73861   1-0.19715-0.14224-0.23358-0.39792-0.95219 0.90630
  -5 -16  -1-3.80184 7.23849   1-0.19413-0.14527-0.26174-0.41185-0.94546 0.89957
  -5 -17  -1 17.8091 6.21107   1-0.19155-0.14785-0.28890-0.42678-0.93805 0.89216
  -5 -18  -1-3.80892 7.15694   1-0.18932-0.15009-0.31527-0.44251-0.92998 0.88409
  -5 -19  -1 9.29825 7.62158   1-0.18738-0.15204-0.34099-0.45888-0.92126 0.87536
  -5 -19   0  5.2195 6.58691   1-0.16005-0.17937-0.40403-0.39584-0.90069 0.90061
  -5 -18   0-7.60112 7.36475   1-0.15983-0.17958-0.38331-0.37446-0.90974 0.90966
  -5 -17   0-2.53806 6.71508   1-0.15959-0.17982-0.36263-0.35304-0.91822 0.91814
  -5 -16   0  2.3701 6.55109   1-0.15933-0.18007-0.34202-0.33157-0.92614 0.92606
  -5 -15   0    0.00 6.03001   1-0.15904-0.18034-0.32147-0.31002-0.93352 0.93344
  -5 -14   0 3.70783 5.66381   1-0.15872-0.18065-0.30101-0.28839-0.94037 0.94029
  -5 -13   0  4.2187  5.7014   1-0.15835-0.18101-0.28067-0.26663-0.94669 0.94662
  -5 -12   0-2.14028 5.86139   1-0.15792-0.18144-0.26050-0.24471-0.95251 0.95245
  -5 -11   0 3.31541 5.42756   1-0.15739-0.18196-0.24056-0.22256-0.95783 0.95776
  -5 -10   0 5.54423 4.94742   1-0.15672-0.18261-0.22094-0.20008-0.96265 0.96259
  -5  -9   0-6.29491 4.97245   1-0.15584-0.18349-0.20184-0.17708-0.96698 0.96692
  -5  -8   0 2.39346 4.24672   1-0.15458-0.18474-0.18360-0.15323-0.97080 0.97075
  -5  -7   0-2.22765 4.55727   1-0.15265-0.18666-0.16695-0.12778-0.97411 0.97405
  -5  -6   0-0.46192 3.86471   1-0.14920-0.19010-0.15378-0.09886-0.97681 0.97675
  -5  -5   0 4.97746  3.4286   1-0.14127-0.19802-0.15101-0.05954-0.97842 0.97836
  -5  -4   0 5.10178 3.74625   1-0.10293-0.23635-0.21863 0.05018-0.97039 0.97035
  -5  -3   0 1.16477 3.71388   1-0.11760-0.22167-0.20297 0.07661 0.97208-0.97212
  -5  -2   0-1.12091 3.36273   1-0.15808-0.18118-0.08868 0.00441 0.98342-0.98346
  -5  -1   0 4.74078 3.26176   1-0.16616-0.17309-0.04898 0.00681 0.98486-0.98490
  -5   0   0-1.26576  3.3391   1-0.16962-0.16962-0.01995 0.01988 0.98529-0.98533
  -5   1   0-1.82318 3.52586   1-0.17154-0.16770 0.00553 0.03649 0.98514-0.98518
  -5   1   1 7.11835 2.09542   1-0.07184-0.26738-0.22390 0.26592 0.97194-0.92617
  -5   0   1  0.1826 3.52654   1-0.04438-0.29486-0.30794 0.30787 0.95035-0.90458
  -5  -1   1 4.60288 3.37991   1-0.00004-0.33921-0.43040 0.38824 0.90261-0.85684
  -5  -2   1 10.5596 3.70471   1 0.07710-0.41636-0.62698 0.54272 0.77517-0.72941
  -5  -3   1 182.903 7.12554   1 0.19190-0.53117-0.90509 0.77873 0.37933-0.33356
  -5  -4   1 20.8452 2.56198   1 0.19494-0.53421-0.91854 0.75009-0.34384 0.38961
  -5  -5   1 98.7589 6.07699   1 0.08632-0.42561-0.68109 0.47054-0.72711 0.77287
  -5  -6   1  28.288 2.80829   1 0.01231-0.35161-0.52881 0.27617-0.84868 0.89444
  -5  -7   1 23.9875 2.81105   1-0.03069-0.30861-0.44970 0.15497-0.89269 0.93844
  -5  -8   1 21.9247  2.9208   1-0.05753-0.28178-0.40841 0.07158-0.91102 0.95677
  -5  -9   1 1.72508 4.67154   1-0.07563-0.26369-0.38753 0.00861-0.91879 0.96454
  -5 -10   1 36.2546 3.96148   1-0.08859-0.25074-0.37861-0.04241-0.92135 0.96710
  -5 -11   1 11.9821 5.58925   1-0.09832-0.24102-0.37720-0.08591-0.92094 0.96668
  -5 -12   1 57.9917 5.80167   1-0.10590-0.23345-0.38082-0.12439-0.91861 0.96435
  -5 -13   1 14.6212 6.41537   1-0.11197-0.22739-0.38793-0.15937-0.91491 0.96065
  -5 -14   1-7.43797 6.32106   1-0.11696-0.22241-0.39758-0.19182-0.91013 0.95587
  -5 -15   1 0.88674 6.72401   1-0.12113-0.21825-0.40911-0.22237-0.90446 0.95019
  -5 -16   1-3.32661 7.25407   1-0.12468-0.21470-0.42210-0.25148-0.89799 0.94372
  -5 -17   1 1.01766 6.86451   1-0.12775-0.21164-0.43621-0.27946-0.89078 0.93651
  -5 -18   1-4.89719 7.11545   1-0.13044-0.20896-0.45123-0.30654-0.88288 0.92861
  -5 -19   1-13.3655 6.99749   1-0.13282-0.20660-0.46697-0.33290-0.87430 0.92003
  -5 -19   2 0.58464 7.18418   1-0.10620-0.23321-0.52860-0.27127-0.84226 0.93380
  -5 -18   2  7.6677 6.48039   1-0.10180-0.23760-0.51756-0.24021-0.84963 0.94117
  -5 -17   2-1.53722 7.04444   1-0.09683-0.24256-0.50784-0.20783-0.85604 0.94758
  -5 -16   2-6.22529 6.61809   1-0.09117-0.24822-0.49975-0.17383-0.86141 0.95295
  -5 -15   2 2.23514 6.27433   1-0.08464-0.25473-0.49368-0.13781-0.86557 0.95711
  -5 -14   2 35.1904 4.34587   1-0.07703-0.26234-0.49014-0.09925-0.86828 0.95983
  -5 -13   2-13.9871 6.16774   1-0.06802-0.27133-0.48986-0.05744-0.86919 0.96074
  -5 -12   2 14.1108 5.97819   1-0.05719-0.28215-0.49383-0.01137-0.86772 0.95927
  -5 -11   2-1.68377 5.22783   1-0.04393-0.29540-0.50348 0.04037-0.86293 0.95449
  -5 -10   2 8.46062 5.45456   1-0.02737-0.31196-0.52086 0.09985-0.85324 0.94480
  -5  -9   2-2.91649 4.53699   1-0.00620-0.33312-0.54904 0.17012-0.83581 0.92737
  -5  -8   2 9.23537 5.00858   1 0.02149-0.36080-0.59253 0.25570-0.80529 0.89686
  -5  -7   2 13.9371 4.85447   1 0.05834-0.39763-0.65763 0.36290-0.75110 0.84267
  -5  -6   2 26.9465 2.77028   1 0.10699-0.44628-0.75090 0.49827-0.65169 0.74326
  -5  -5   2-4.67763  4.0647   1 0.16548-0.50476-0.86864 0.65810-0.46696 0.55853
  -5  -4   2 1.68497 3.62366   1 0.21348-0.55275-0.96472 0.79628-0.15380 0.24538
  -5  -3   2 80.9573  5.4388   1 0.21176-0.55102-0.94762 0.82127 0.23889-0.14732
  -5  -2   2 145.501 6.56158   1 0.16030-0.49955-0.81420 0.72994 0.55794-0.46636
  -5  -1   2 312.458 8.60326   1 0.09894-0.43818-0.65534 0.61318 0.74878-0.65720
  -5   0   2 195.209 7.04243   1 0.04838-0.38762-0.51967 0.51960 0.85297-0.76138
  -5   1   2 300.875 8.61276   1 0.01036-0.34958-0.41200 0.45402 0.91110-0.81952
  -5   1   3 75.4063 5.29959   1 0.06987-0.40909-0.54737 0.58940 0.83394-0.69654
  -5   0   3 2.94745 3.61788   1 0.10672-0.44594-0.65181 0.65174 0.75080-0.61340
  -5  -1   3 75.6042 5.34742   1 0.14827-0.48750-0.76625 0.72409 0.62513-0.48774
  -5  -2   3 174.272 7.27255   1 0.18871-0.52796-0.87699 0.79273 0.44180-0.30441
  -5  -3   3 2.92793 3.87893   1 0.21579-0.55505-0.95569 0.82934 0.19998-0.06259
  -5  -4   3 63.1126 4.31646   1 0.21688-0.55614-0.97384 0.80540-0.06717 0.20455
  -5  -5   3 1.84414 3.88475   1 0.19196-0.53123-0.93255 0.72201-0.30568 0.44306
  -5  -6   3 3.66854   4.621   1 0.15355-0.49283-0.86132 0.60868-0.48428 0.62166
  -5  -7   3-1.04266 4.39279   1 0.11368-0.45297-0.78789 0.49316-0.60524 0.74261
  -5  -8   3 161.634 8.12482   1 0.07811-0.41741-0.72522 0.38839-0.68409 0.82147
  -5  -9   3 0.29847 4.96747   1 0.04818-0.38749-0.67615 0.29723-0.73521 0.87259
  -5 -10   3 28.4168 3.57495   1 0.02347-0.36279-0.63947 0.21846-0.76848 0.90585
  -5 -11   3-1.71632 5.83549   1 0.00307-0.34240-0.61300 0.14990-0.79011 0.92748
  -5 -12   3 15.6108 3.60138   1-0.01389-0.32545-0.59463 0.08943-0.80392 0.94128
  -5 -13   3 45.7953 4.51647   1-0.02813-0.31122-0.58265 0.03535-0.81228 0.94964
  -5 -14   3 30.2951 4.30498   1-0.04022-0.29914-0.57570-0.01369-0.81672 0.95408
  -5 -15   3-2.26575 6.48811   1-0.05060-0.28877-0.57276-0.05872-0.81821 0.95556
  -5 -16   3-2.90942 6.71901   1-0.05960-0.27978-0.57305-0.10053-0.81740 0.95476
  -5 -17   3 6.73912 5.97841   1-0.06749-0.27190-0.57595-0.13972-0.81475 0.95210
  -5 -18   3 16.6092 6.91496   1-0.07446-0.26494-0.58100-0.17677-0.81054 0.94790
  -5 -19   3 16.5346   7.184   1-0.08067-0.25873-0.58782-0.21204-0.80501 0.94236
  -5 -19   4-7.18494 7.89799   1-0.05662-0.28278-0.64374-0.15612-0.76320 0.94636
  -5 -18   4 8.99058 7.36939   1-0.04887-0.29052-0.64049-0.11727-0.76646 0.94962
  -5 -17   4-2.63383 7.54215   1-0.04026-0.29912-0.63930-0.07637-0.76796 0.95112
  -5 -16   4 7.40019 6.56354   1-0.03060-0.30877-0.64054-0.03304-0.76736 0.95053
  -5 -15   4-10.6184 6.41369   1-0.01971-0.31965-0.64468 0.01320-0.76424 0.94741
  -5 -14   4 22.7947 4.20876   1-0.00735-0.33200-0.65230 0.06291-0.75797 0.94114
  -5 -13   4 2.01769 5.91703   1 0.00678-0.34612-0.66407 0.11678-0.74768 0.93085
  -5 -12   4 7.91837 5.58005   1 0.02302-0.36235-0.68082 0.17562-0.73212 0.91530
  -5 -11   4 2.46613 5.40071   1 0.04176-0.38108-0.70348 0.24038-0.70952 0.89269
  -5 -10   4 5.59717 5.33946   1 0.06339-0.40270-0.73302 0.31201-0.67727 0.86045
  -5  -9   4 3.38738 5.05064   1 0.08822-0.42752-0.77020 0.39129-0.63168 0.81486
  -5  -8   4 43.2596 3.78582   1 0.11621-0.45550-0.81507 0.47825-0.56759 0.75077
  -5  -7   4 20.8419 2.83455   1 0.14653-0.48582-0.86583 0.57111-0.47837 0.66156
  -5  -6   4  1.7843 4.24239   1 0.17683-0.51611-0.91718 0.66455-0.35702 0.54021
  -5  -5   4-0.48228 4.32711   1 0.20255-0.54182-0.95868 0.74814-0.19959 0.38278
  -5  -4   4 12.9335 2.35756   1 0.21750-0.55676-0.97595 0.80751-0.01108 0.19428
  -5  -3   4 120.968 6.62129   1 0.21680-0.55605-0.95734 0.83099 0.19077-0.00757
  -5  -2   4 17.2316 2.41257   1 0.20042-0.53967-0.90234 0.81809 0.38146-0.19826
  -5  -1   4 652.828 12.5845   1 0.17331-0.51254-0.82193 0.77977 0.54249-0.35929
  -5   0   4 4.99513 3.53209   1 0.14173-0.48095-0.73050 0.73043 0.66799-0.48478
  -5   1   4  660.58 12.6592   1 0.11031-0.44952-0.63879 0.68082 0.76139-0.57818
  -5   1   5 157.593 7.23984   1 0.13728-0.47648-0.69937 0.74140 0.70140-0.47238
  -5   0   5-5.11831  4.0852   1 0.16293-0.50215-0.77775 0.77769 0.60702-0.37800
  -5  -1   5 158.279 7.10425   1 0.18680-0.52603-0.85155 0.80940 0.48976-0.26075
  -5  -2   5-0.22782 3.89965   1 0.20583-0.54507-0.91372 0.82947 0.35021-0.12120
  -5  -3   5 174.088 7.69647   1 0.21670-0.55594-0.95671 0.83036 0.19404 0.03497
  -5  -4   5 9.97279 2.45257   1 0.21716-0.55641-0.97556 0.80712 0.03213 0.19687
  -5  -5   5-3.81698 4.42946   1 0.20722-0.54649-0.97056 0.76003-0.12244 0.35145
  -5  -6   5-8.03583 4.77665   1 0.18914-0.52841-0.94710 0.69447-0.25917 0.48817
  -5  -7   5 47.1427 3.61217   1 0.16618-0.50546-0.91286 0.61813-0.37287 0.60187
  -5  -8   5-2.10489 5.14713   1 0.14137-0.48066-0.87479 0.53797-0.46339 0.69239
  -5  -9   5 65.0541 5.67133   1 0.11680-0.45610-0.83772 0.45881-0.53346 0.76245
  -5 -10   5 150.043 9.16289   1 0.09368-0.43299-0.80432 0.38332-0.58677 0.81576
  -5 -11   5 8.73137 6.36403   1 0.07253-0.41185-0.77574 0.31264-0.62689 0.85588
  -5 -12   5 26.7203 4.34982   1 0.05348-0.39281-0.75220 0.24701-0.65679 0.88577
  -5 -13   5 8.29399 6.12296   1 0.03643-0.37577-0.73346 0.18617-0.67878 0.90777
  -5 -14   5 9.29814 5.89065   1 0.02122-0.36057-0.71907 0.12969-0.69465 0.92363
  -5 -15   5 2.83552 7.04139   1 0.00763-0.34699-0.70853 0.07705-0.70568 0.93466
  -5 -16   5-3.02499 6.53473   1-0.00454-0.33482-0.70134 0.02777-0.71285 0.94183
  -5 -17   5 6.45017 7.78932   1-0.01548-0.32389-0.69705-0.01861-0.71690 0.94587
  -5 -18   5-4.58037 7.24221   1-0.02536-0.31402-0.69527-0.06249-0.71835 0.94732
  -5 -19   5 -1.2185 7.84964   1-0.03433-0.30507-0.69565-0.10420-0.71761 0.94658
  -5 -18   6-9.36851 8.28067   1-0.00411-0.33526-0.74489-0.01286-0.66721 0.94200
  -5 -17   6  6.0563  6.5839   1 0.00666-0.34603-0.74879 0.03313-0.66281 0.93760
  -5 -16   6 0.51737 7.07493   1 0.01844-0.35780-0.75509 0.08152-0.65540 0.93019
  -5 -15   6 0.97179 5.87112   1 0.03136-0.37071-0.76407 0.13260-0.64440 0.91919
  -5 -14   6-0.91237 6.85794   1 0.04553-0.38487-0.77605 0.18667-0.62905 0.90385
  -5 -13   6-7.28073  6.2211   1 0.06107-0.40040-0.79129 0.24401-0.60840 0.88320
  -5 -12   6 35.0657 4.42854   1 0.07806-0.41738-0.81000 0.30481-0.58123 0.85602
  -5 -11   6-7.55548 6.38874   1 0.09649-0.43580-0.83222 0.36912-0.54600 0.82080
  -5 -10   6 41.9145 4.25064   1 0.11625-0.45555-0.85768 0.43668-0.50086 0.77566
  -5  -9   6 4.01304 5.49507   1 0.13697-0.47627-0.88563 0.50672-0.44371 0.71851
  -5  -8   6 36.2182 4.04024   1 0.15798-0.49727-0.91453 0.57771-0.37235 0.64716
  -5  -7   6 4.47665 4.93109   1 0.17815-0.51743-0.94180 0.64708-0.28500 0.55981
  -5  -6   6 17.6799 3.61956   1 0.19587-0.53514-0.96375 0.71112-0.18098 0.45579
  -5  -5   6 154.339 8.78776   1 0.20920-0.54846-0.97588 0.76535-0.06169 0.33650
  -5  -4   6  274.18 10.1694   1 0.21630-0.55555-0.97385 0.80542 0.06875 0.20607
  -5  -3   6 0.25078 4.47904   1 0.21601-0.55525-0.95485 0.82851 0.20369 0.07113
  -5  -2   6 21.1923 2.74722   1 0.20832-0.54755-0.91870 0.83446 0.33538-0.06056
  -5  -1   6 3.61101 3.84422   1 0.19439-0.53361-0.86792 0.82577 0.45697-0.18215
  -5   0   6 96.4995 6.61427   1 0.17605-0.51527-0.80671 0.80665 0.56403-0.28921
  -5   1   6 7.70281 4.18314   1 0.15529-0.49449-0.73955 0.78159 0.65488-0.38005
  -5   1   7 1.29938 4.92394   1 0.16740-0.50660-0.76633 0.80837 0.62018-0.29954
  -5   0   7 2.06921 4.07324   1 0.18428-0.52349-0.82465 0.82459 0.53470-0.21406
  -5  -1   7  7.5364 4.44836   1 0.19865-0.53787-0.87692 0.83476 0.43756-0.11692
  -5  -2   7 180.525 8.16972   1 0.20923-0.54846-0.92024 0.83600 0.33056-0.00993
  -5  -3   7 56.9322 4.16773   1 0.21493-0.55416-0.95215 0.82581 0.21704 0.10359
  -5  -4   7 81.8864 5.62542   1 0.21509-0.55433-0.97125 0.80282 0.10155 0.21908
  -5  -5   7    0.00 5.33467   1 0.20973-0.54898-0.97765 0.76712-0.01095 0.33157
  -5  -6   7 3.01182 5.30286   1 0.19950-0.53876-0.97297 0.72034-0.11602 0.43664
  -5  -7   7 6.63465 5.16243   1 0.18550-0.52477-0.95980 0.66508-0.21052 0.53114
  -5  -8   7 23.5511 3.98506   1 0.16899-0.50827-0.94108 0.60426-0.29286 0.61348
  -5  -9   7 4.56654 5.31572   1 0.15114-0.49043-0.91950 0.54060-0.36282 0.68343
  -5 -10   7 15.9871 6.45035   1 0.13288-0.47218-0.89722 0.47622-0.42109 0.74170
  -5 -11   7 16.1587 5.77886   1 0.11488-0.45419-0.87575 0.41266-0.46888 0.78949
  -5 -12   7 15.8944 6.97402   1 0.09757-0.43688-0.85606 0.35087-0.50758 0.82819
  -5 -13   7-6.21899 6.21899   1 0.08119-0.42052-0.83868 0.29140-0.53855 0.85915
  -5 -14   7   0.944  6.1541   1 0.06586-0.40519-0.82385 0.23447-0.56299 0.88360
  -5 -15   7 9.02767 7.57305   1 0.05159-0.39094-0.81159 0.18012-0.58197 0.90257
  -5 -16   7-5.86172 6.92749   1 0.03837-0.37773-0.80184 0.12827-0.59634 0.91694
  -5 -17   7-14.1493 7.69808   1 0.02614-0.36550-0.79443 0.07877-0.60683 0.92743
  -5 -18   7-0.60079 7.03209   1 0.01481-0.35418-0.78919 0.03143-0.61401 0.93461
  -5 -17   8-11.6738 8.17163   1 0.04304-0.38240-0.83413 0.11847-0.54992 0.91632
  -5 -16   8 9.91301 7.51086   1 0.05542-0.39477-0.84193 0.16836-0.53676 0.90317
  -5 -15   8-7.27351   7.384   1 0.06861-0.40795-0.85167 0.22020-0.51958 0.88599
  -5 -14   8 5.39126 6.10188   1 0.08261-0.42195-0.86338 0.27401-0.49774 0.86416
  -5 -13   8 22.3851 4.35046   1 0.09740-0.43672-0.87700 0.32972-0.47051 0.83693
  -5 -12   8 0.87348 6.96049   1 0.11286-0.45217-0.89233 0.38715-0.43703 0.80345
  -5 -11   8-4.54078  6.1644   1 0.12884-0.46814-0.90898 0.44589-0.39639 0.76282
  -5 -10   8 34.3806 4.37571   1 0.14504-0.48433-0.92631 0.50532-0.34767 0.71409
  -5  -9   8 91.3802 6.33524   1 0.16104-0.50032-0.94335 0.56445-0.29002 0.65645
  -5  -8   8 28.7319 4.12552   1 0.17624-0.51552-0.95876 0.62195-0.22285 0.58928
  -5  -7   8 28.3326 3.92174   1 0.18992-0.52919-0.97084 0.67612-0.14605 0.51248
  -5  -6   8 16.4486 3.24585   1 0.20124-0.54050-0.97765 0.72503-0.06019 0.42662
  -5  -5   8 67.7463 5.85685   1 0.20936-0.54861-0.97723 0.76670 0.03327 0.33317
  -5  -4   8 2.98604 5.10255   1 0.21359-0.55283-0.96792 0.79949 0.13193 0.23451
  -5  -3   8 88.5088 5.75507   1 0.21353-0.55275-0.94876 0.82242 0.23273 0.13372
  -5  -2   8 42.0196 3.88009   1 0.20917-0.54839-0.91965 0.83540 0.33226 0.03419
  -5  -1   8  33.063 3.49529   1 0.20090-0.54011-0.88142 0.83927 0.42736-0.06092
  -5   0   8   93.14 5.67684   1 0.18940-0.52861-0.83561 0.83556 0.51554-0.14909
  -5   1   8 35.5371 3.65103   1 0.17553-0.51472-0.78413 0.82617 0.59518-0.22872
  -5   1   9 3.65356 4.71672   1 0.18091-0.52010-0.79573 0.83778 0.57792-0.16565
  -5   0   9-0.60666  4.4991   1 0.19244-0.53164-0.84192 0.84187 0.50402-0.09176
  -5  -1   9 3.04463 5.03976   1 0.20180-0.54101-0.88297 0.84082 0.42373-0.01147
  -5  -2   9 37.3143  4.0189   1 0.20842-0.54763-0.91757 0.83333 0.33841 0.07385
  -5  -3   9  5.0167 4.89771   1 0.21184-0.55106-0.94474 0.81841 0.24997 0.16228
  -5  -4   9 64.2806 4.95837   1 0.21182-0.55105-0.96395 0.79553 0.16070 0.25155
  -5  -5   9-2.31995 5.37475   1 0.20837-0.54761-0.97527 0.76475 0.07301 0.33924
  -5  -6   9 17.8636 3.57272   1 0.20174-0.54099-0.97933 0.72672-0.01086 0.42310
  -5  -7   9-2.86141 5.37706   1 0.19239-0.53165-0.97723 0.68251-0.08909 0.50133
  -5  -8   9 4.48568 5.79099   1 0.18090-0.52017-0.97030 0.63349-0.16042 0.57267
  -5  -9   9 7.83795 5.62479   1 0.16785-0.50713-0.95995 0.58105-0.22418 0.63642
  -5 -10   9 12.3563 5.14433   1 0.15384-0.49312-0.94751 0.52652-0.28019 0.69243
  -5 -11   9 6.07274 6.13439   1 0.13933-0.47863-0.93410 0.47101-0.32866 0.74090
  -5 -12   9 7.32016 5.78709   1 0.12472-0.46402-0.92058 0.41540-0.37007 0.78230
  -5 -13   9 8.21294 6.01472   1 0.11029-0.44961-0.90763 0.36035-0.40501 0.81724
  -5 -14   9 1.02109 7.00025   1 0.09625-0.43558-0.89569 0.30632-0.43413 0.84636
  -5 -15   9-5.93819 7.38214   1 0.08273-0.42207-0.88505 0.25358-0.45809 0.87031
  -5 -16   9    0.00 7.26599   1 0.06981-0.40915-0.87587 0.20231-0.47748 0.88970
  -5 -17   9-3.62189  8.3644   1 0.05751-0.39687-0.86823 0.15258-0.49284 0.90506
  -5 -16  10  9.4918 9.03592   1 0.08180-0.42114-0.90426 0.23070-0.41907 0.87711
  -5 -15  10 6.18602 7.00139   1 0.09430-0.43363-0.91250 0.28104-0.39804 0.85608
  -5 -14  10-1.06654 6.21893   1 0.10721-0.44653-0.92176 0.33239-0.37263 0.83067
  -5 -13  10-0.50599 6.53882   1 0.12042-0.45973-0.93180 0.38453-0.34237 0.80041
  -5 -12  10-0.48056 7.52202   1 0.13378-0.47308-0.94231 0.43713-0.30680 0.76484
  -5 -11  10 8.68271 6.82423   1 0.14708-0.48638-0.95281 0.48973-0.26546 0.72350
  -5 -10  10 9.57673 6.09429   1 0.16007-0.49936-0.96271 0.54171-0.21799 0.67604
  -5  -9  10 5.81763 6.21931   1 0.17241-0.51168-0.97121 0.59232-0.16419 0.62224
  -5  -8  10 7.15834 5.51049   1 0.18369-0.52296-0.97743 0.64062-0.10404 0.56209
  -5  -7  10 8.78165 5.35897   1 0.19349-0.53275-0.98033 0.68562-0.03785 0.49590
  -5  -6  10 18.5423 3.58663   1 0.20136-0.54061-0.97889 0.72628 0.03371 0.42435
  -5  -5  10 1.42419 5.76311   1 0.20690-0.54614-0.97216 0.76164 0.10957 0.34849
  -5  -4  10-5.88638 5.37537   1 0.20980-0.54903-0.95938 0.79096 0.18833 0.26973
  -5  -3  10 16.9294 5.82529   1 0.20989-0.54910-0.94013 0.81380 0.26831 0.18975
  -5  -2  10-4.32997 5.08417   1 0.20715-0.54636-0.91437 0.83013 0.34773 0.11033
  -5  -1  10 5.60569 5.09776   1 0.20176-0.54096-0.88242 0.84027 0.42489 0.03318
  -5   0  10 3.28648 5.25837   1 0.19401-0.53320-0.84496 0.84491 0.49830-0.04023
  -5   1  10 5.27595 5.15081   1 0.18432-0.52350-0.80290 0.84494 0.56682-0.10875
  -5   1  11 0.71392 5.75581   1 0.18625-0.52543-0.80678 0.84883 0.56065-0.05676
  -5   0  11 2.49129 5.24271   1 0.19450-0.53368-0.84558 0.84554 0.49705 0.00683
  -5  -1  11 1.78492 5.58769   1 0.20100-0.54019-0.88028 0.83814 0.42965 0.07423
  -5  -2  11 12.2477 4.88637   1 0.20546-0.54466-0.91023 0.82599 0.35940 0.14448
  -5  -3  11 3.65603  6.0518   1 0.20768-0.54689-0.93495 0.80862 0.28746 0.21642
  -5  -4  11 40.5961 3.96006   1 0.20754-0.54676-0.95422 0.78580 0.21513 0.28874
  -5  -5  11 53.1226 4.51294   1 0.20504-0.54428-0.96808 0.75757 0.14378 0.36009
  -5  -6  11 14.1974 6.96602   1 0.20032-0.53956-0.97683 0.72422 0.07469 0.42917
  -5  -7  11 14.8535 3.90038   1 0.19358-0.53283-0.98100 0.68629 0.00898 0.49489
  -5  -8  11 6.35634 5.63771   1 0.18511-0.52437-0.98128 0.64448-0.05247 0.55633
  -5  -9  11-5.29656 6.30417   1 0.17526-0.51452-0.97843 0.59954-0.10905 0.61291
  -5 -10  11 13.8292 7.05154   1 0.16434-0.50362-0.97325 0.55226-0.16039 0.66425
  -5 -11  11 1.92985 7.15607   1 0.15268-0.49197-0.96646 0.50338-0.20638 0.71023
  -5 -12  11 14.1644 4.33991   1 0.14057-0.47986-0.95873 0.45355-0.24707 0.75092
  -5 -13  11 5.84251 6.48336   1 0.12824-0.46754-0.95059 0.40332-0.28266 0.78652
  -5 -14  11 6.14078  5.9343   1 0.11588-0.45519-0.94250 0.35313-0.31345 0.81730
  -5 -15  11-3.52297 7.87761   1 0.10364-0.44297-0.93478 0.30332-0.33975 0.84360
  -5 -16  11-6.17809 7.91182   1 0.09165-0.43098-0.92769 0.25413-0.36193 0.86577
  -5 -15  12 1.84236  7.8885   1 0.11105-0.45037-0.95254 0.32109-0.28338 0.83304
  -5 -14  12 3.51245 7.58777   1 0.12260-0.46191-0.95868 0.36932-0.25664 0.80630
  -5 -13  12-5.58494 7.40926   1 0.13413-0.47343-0.96488 0.41761-0.22580 0.77546
  -5 -12  12 1.06678 7.19579   1 0.14550-0.48480-0.97080 0.46562-0.19063 0.74029
  -5 -11  12-9.18301 7.17869   1 0.15655-0.49583-0.97604 0.51296-0.15096 0.70063
  -5 -10  12  6.3548 6.46662   1 0.16705-0.50632-0.98012 0.55914-0.10672 0.65639
  -5  -9  12 3.28594 6.62198   1 0.17678-0.51604-0.98251 0.60361-0.05793 0.60760
  -5  -8  12 4.06744 5.59017   1 0.18547-0.52473-0.98260 0.64580-0.00479 0.55446
  -5  -7  12 6.98307  5.4161   1 0.19287-0.53212-0.97978 0.68508 0.05235 0.49733
  -5  -6  12 5.07547 5.28272   1 0.19873-0.53797-0.97348 0.72087 0.11293 0.43675
  -5  -5  12-3.29164 6.50567   1 0.20284-0.54206-0.96318 0.75266 0.17622 0.37346
  -5  -4  12 6.83399 6.05673   1 0.20503-0.54425-0.94849 0.78007 0.24131 0.30837
  -5  -3  12 3.15705 5.66403   1 0.20522-0.54442-0.92920 0.80287 0.30720 0.24248
  -5  -2  12-1.94676 5.40905   1 0.20340-0.54260-0.90527 0.82104 0.37284 0.17685
  -5  -1  12-5.79223 6.01946   1 0.19966-0.53885-0.87687 0.83474 0.43718 0.11251
  -5   0  12  4.2361 5.48684   1 0.19414-0.53332-0.84434 0.84429 0.49931 0.05039
  -5   1  12 5.40608 5.62241   1 0.18706-0.52623-0.80813 0.85018 0.55843-0.00873
  -5   1  13 0.41732 5.70676   1 0.18697-0.52613-0.80746 0.84952 0.55942 0.03609
  -5   0  13 9.15772 5.16565   1 0.19310-0.53228-0.84157 0.84153 0.50435 0.09115
  -5  -1  13 7.51175 5.78255   1 0.19783-0.53702-0.87239 0.83025 0.44688 0.14863
  -5  -2  13 8.40905 6.37647   1 0.20100-0.54020-0.89957 0.81534 0.38764 0.20786
  -5  -3  13 5.95915 5.92867   1 0.20250-0.54171-0.92287 0.79655 0.32741 0.26808
  -5  -4  13 7.35982 5.28459   1 0.20227-0.54148-0.94217 0.77376 0.26701 0.32848
  -5  -5  13 7.96052 6.12801   1 0.20031-0.53953-0.95750 0.74699 0.20727 0.38822
  -5  -6  13 5.44308 5.66534   1 0.19669-0.53592-0.96903 0.71642 0.14901 0.44648
  -5  -7  13-3.26871 6.55408   1 0.19153-0.53077-0.97703 0.68233 0.09296 0.50252
  -5  -8  13 8.68125 6.68283   1 0.18498-0.52423-0.98190 0.64510 0.03974 0.55574
  -5  -9  13-10.4917  7.3935   1 0.17724-0.51650-0.98408 0.60519-0.01016 0.60565
  -5 -10  13 14.5282 7.80021   1 0.16852-0.50778-0.98405 0.56306-0.05641 0.65189
  -5 -11  13 2.70007  6.3207   1 0.15901-0.49828-0.98229 0.51921-0.09877 0.69425
  -5 -12  13 1.68928 7.36339   1 0.14891-0.48819-0.97926 0.47409-0.13716 0.73264
  -5 -13  13-9.99589 7.77843   1 0.13840-0.47770-0.97537 0.42811-0.17159 0.76707
  -5 -14  13 6.14713 7.92002   1 0.12765-0.46695-0.97098 0.38162-0.20215 0.79762
  -5 -12  14    0.00 6.51687   1 0.15103-0.49031-0.98472 0.47955-0.08637 0.72766
  -5 -11  14-8.00882 8.00882   1 0.16029-0.49957-0.98580 0.52272-0.04939 0.69068
  -5 -10  14    0.00 7.14247   1 0.16895-0.50821-0.98555 0.56456-0.00896 0.65025
  -5  -9  14 6.38324 6.51486   1 0.17684-0.51609-0.98358 0.60470 0.03481 0.60648
  -5  -8  14 2.26511 4.18478   1 0.18379-0.52303-0.97952 0.64273 0.08169 0.55961
  -5  -7  14-9.99155 7.20501   1 0.18964-0.52888-0.97298 0.67828 0.13136 0.50994
  -5  -6  14 12.6452 5.99616   1 0.19425-0.53348-0.96361 0.71101 0.18338 0.45792
  -5  -5  14 6.17653 5.95321   1 0.19749-0.53670-0.95111 0.74060 0.23724 0.40406
  -5  -4  14-3.72719 6.31976   1 0.19926-0.53847-0.93527 0.76686 0.29233 0.34897
  -5  -3  14-0.45873 6.33974   1 0.19953-0.53873-0.91596 0.78964 0.34799 0.29332
  -5  -2  14 0.45356 6.68139   1 0.19829-0.53748-0.89316 0.80894 0.40353 0.23778
  -5  -1  14 7.20771 5.80405   1 0.19558-0.53476-0.86696 0.82482 0.45830 0.18302
  -5   0  14  8.0899 5.39326   1 0.19149-0.53066-0.83753 0.83749 0.51165 0.12967
  -5   1  14 2.25241 6.87631   1 0.18613-0.52529-0.80514 0.84720 0.56304 0.07828
  -5   1  15 11.6561   6.295   1 0.18467-0.52382-0.80140 0.84346 0.56883 0.11830
  -5   0  15-0.48465 7.30194   1 0.18938-0.52854-0.83236 0.83233 0.52078 0.16635
  -5  -1  15 6.79938 6.33236   1 0.19295-0.53212-0.86066 0.81853 0.47111 0.21602
  -5  -2  15 13.0984 4.12404   1 0.19528-0.53446-0.88607 0.80185 0.42029 0.26683
  -5  -3  15 -1.4815  6.4577   1 0.19631-0.53550-0.90846 0.78215 0.36886 0.31826
  -5  -4  15-0.50093 6.70201   1 0.19600-0.53520-0.92778 0.75937 0.31735 0.36977
  -5  -5  15 3.57056 6.26797   1 0.19437-0.53358-0.94403 0.73352 0.26634 0.42078
  -5  -6  15 2.08483 6.07827   1 0.19144-0.53066-0.95731 0.70471 0.21636 0.47075
  -5  -7  15-5.87737 7.06821   1 0.18728-0.52651-0.96780 0.67310 0.16794 0.51917
  -5  -8  15 7.14184 6.88361   1 0.18200-0.52124-0.97572 0.63893 0.12150 0.56560
  -5  -9  15 6.79679 6.35781   1 0.17570-0.51495-0.98135 0.60247 0.07744 0.60967
  -5 -10  15    0.00  7.3106   1 0.16853-0.50778-0.98500 0.56402 0.03604 0.65106
  -5 -11  15-4.84909 8.35501   1 0.16060-0.49987-0.98698 0.52391-0.00247 0.68957
  -5  -9  16    0.00 7.52987   1 0.17393-0.51317-0.97761 0.59873 0.11809 0.61483
  -5  -8  16    0.00 7.73019   1 0.17968-0.51891-0.97066 0.63387 0.15953 0.57338
  -5  -7  16   6.853 6.70871   1 0.18449-0.52371-0.96159 0.66690 0.20302 0.52990
  -5  -6  16 7.25532 7.99079   1 0.18827-0.52749-0.95018 0.69758 0.24821 0.48471
  -5  -5  16-2.73547 6.98483   1 0.19096-0.53016-0.93626 0.72575 0.29472 0.43821
  -5  -4  16-1.61415 7.03591   1 0.19248-0.53168-0.91968 0.75127 0.34212 0.39081
  -5  -3  16 1.06198 6.00746   1 0.19282-0.53200-0.90036 0.77405 0.38996 0.34297
  -5  -2  16-6.83724 6.79666   1 0.19197-0.53114-0.87830 0.79408 0.43776 0.29517
  -5  -1  16 6.79784 6.42564   1 0.18995-0.52912-0.85354 0.81142 0.48506 0.24787
  -5   0  16-0.52191 6.98271   1 0.18682-0.52598-0.82619 0.82616 0.53142 0.20152
  -5   1  16 2.61455 6.12052   1 0.18264-0.52179-0.79641 0.83847 0.57643 0.15651
  -5   1  17  3.3731 6.15841   1 0.18012-0.51927-0.79031 0.83237 0.58556 0.19319
  -5   0  17 0.56119 6.89595   1 0.18384-0.52299-0.81909 0.81906 0.54332 0.23542
  -5  -1  17 2.24873 6.69919   1 0.18660-0.52577-0.84565 0.80353 0.49996 0.27879
  -5  -2  17 8.47777 7.25993   1 0.18836-0.52753-0.86986 0.78564 0.45581 0.32293
  -5  -3  17-10.8332 7.62835   1 0.18906-0.52824-0.89164 0.76533 0.41126 0.36748
  -5  -4  17 11.3123 4.66893   1 0.18869-0.52788-0.91095 0.74254 0.36669 0.41205
  -5  -5  17  3.5167 7.03339   1 0.18726-0.52646-0.92780 0.71730 0.32252 0.45622
  -5  -6  17 1.79103 7.66874   1 0.18478-0.52399-0.94226 0.68967 0.27911 0.49962
  -5  -7  17 6.09874 7.41944   1 0.18130-0.52052-0.95443 0.65974 0.23685 0.54188
  -5  -3  18 7.33571 7.33571   1 0.18502-0.52420-0.88228 0.75597 0.43272 0.39183
  -5  -2  18 15.7652  6.0026   1 0.18445-0.52361-0.86074 0.77653 0.47435 0.35021
  -5  -1  18 -6.6374 7.70369   1 0.18292-0.52208-0.83699 0.79487 0.51565 0.30891
  -5   0  18-20.4818 8.25977   1 0.18047-0.51962-0.81110 0.81107 0.55629 0.26827
  -5   1  18  3.6204 7.08834   1 0.17714-0.51628-0.78316 0.82523 0.59597 0.22859
  -4   1  18 2.32088 6.91413   1 0.21563-0.48693-0.79317 0.83525 0.56946 0.25511
  -4   0  18 14.4802 7.11745   1 0.21851-0.48981-0.82004 0.82003 0.52885 0.29572
  -4  -1  18 4.64177 7.01083   1 0.22047-0.49178-0.84480 0.80269 0.48744 0.33712
  -4  -2  18-6.99836 7.55909   1 0.22149-0.49281-0.86735 0.78315 0.44557 0.37899
  -4  -3  18 6.46996 7.17963   1 0.22153-0.49286-0.88766 0.76137 0.40357 0.42099
  -4  -4  18-8.33172 6.78545   1 0.22060-0.49194-0.90573 0.73734 0.36178 0.46277
  -4  -5  18-4.22815 7.52001   1 0.21871-0.49005-0.92158 0.71109 0.32055 0.50401
  -4  -6  18 3.07434 7.94586   1 0.21588-0.48724-0.93530 0.68272 0.28019 0.54436
  -4  -8  17-13.8368 8.09368   1 0.21055-0.48193-0.96328 0.62651 0.16631 0.61243
  -4  -7  17 2.34693 6.37354   1 0.21548-0.48685-0.95440 0.65972 0.20639 0.57235
  -4  -6  17 10.3284 7.43727   1 0.21950-0.49086-0.94348 0.69089 0.24813 0.53061
  -4  -5  17-4.50256 7.11917   1 0.22256-0.49391-0.93035 0.71986 0.29122 0.48752
  -4  -4  17 11.0758 6.69147   1 0.22459-0.49594-0.91488 0.74649 0.33532 0.44342
  -4  -3  17 3.28077 6.82946   1 0.22557-0.49690-0.89698 0.77068 0.38005 0.39870
  -4  -2  17-11.3772 7.32897   1 0.22547-0.49679-0.87660 0.79239 0.42501 0.35374
  -4  -1  17 9.15847 5.57271   1 0.22430-0.49561-0.85374 0.81163 0.46981 0.30895
  -4   0  17 6.45302 6.97006   1 0.22208-0.49338-0.82845 0.82844 0.51404 0.26471
  -4   1  17 7.54227 6.09508   1 0.21887-0.49016-0.80085 0.84293 0.55735 0.22141
  -4   1  16-2.99556  6.5857   1 0.22168-0.49299-0.80761 0.84969 0.54637 0.18658
  -4   0  16 6.97514  6.6097   1 0.22530-0.49661-0.83607 0.83605 0.50012 0.23283
  -4  -1  16-2.99556 6.35455   1 0.22781-0.49913-0.86198 0.81986 0.45276 0.28018
  -4  -2  16 10.0458 7.61757   1 0.22917-0.50050-0.88520 0.80099 0.40472 0.32822
  -4  -3  16 8.62546 7.12142   1 0.22934-0.50067-0.90567 0.77936 0.35646 0.37648
  -4  -4  16-1.54335 6.72729   1 0.22830-0.49965-0.92337 0.75498 0.30846 0.42447
  -4  -5  16 13.6125 7.62311   1 0.22610-0.49745-0.93838 0.72789 0.26119 0.47175
  -4  -6  16-1.06927 7.36941   1 0.22276-0.49412-0.95080 0.69821 0.21508 0.51785
  -4  -7  16-6.02462  7.2453   1 0.21836-0.48973-0.96080 0.66612 0.17054 0.56239
  -4  -8  16 2.25092 6.70569   1 0.21299-0.48437-0.96859 0.63182 0.12792 0.60500
  -4  -9  16 -0.5797 7.35556   1 0.20675-0.47814-0.97442 0.59556 0.08752 0.64540
  -4 -10  16-1.19712 7.57124   1 0.19974-0.47115-0.97855 0.55759 0.04957 0.68335
  -4 -12  15 5.45187 6.55233   1 0.18329-0.45472-0.98082 0.47566-0.06578 0.75289
  -4 -11  15-5.82951 7.99302   1 0.19211-0.46353-0.98081 0.51776-0.03187 0.71898
  -4 -10  15 18.5471 6.81428   1 0.20041-0.47182-0.97965 0.55869 0.00512 0.68199
  -4  -9  15 -3.2578 7.16222   1 0.20804-0.47944-0.97703 0.59816 0.04510 0.64202
  -4  -8  15-6.31024 6.69302   1 0.21488-0.48627-0.97263 0.63585 0.08789 0.59923
  -4  -7  15 3.57484 6.98359   1 0.22079-0.49217-0.96612 0.67144 0.13325 0.55387
  -4  -6  15 11.5421 4.18378   1 0.22564-0.49701-0.95722 0.70463 0.18086 0.50626
  -4  -5  15 -15.076 7.13091   1 0.22932-0.50068-0.94566 0.73516 0.23031 0.45682
  -4  -4  15 6.67965 6.11009   1 0.23174-0.50309-0.93121 0.76281 0.28113 0.40600
  -4  -3  15-4.22982 6.56291   1 0.23284-0.50418-0.91374 0.78744 0.33279 0.35434
  -4  -2  15 7.90227  5.7872   1 0.23260-0.50393-0.89318 0.80897 0.38474 0.30239
  -4  -1  15  0.9235 6.33121   1 0.23102-0.50234-0.86952 0.82741 0.43641 0.25072
  -4   0  15 15.2039 5.35313   1 0.22815-0.49947-0.84287 0.84285 0.48725 0.19988
  -4   1  15 5.07926 6.38153   1 0.22407-0.49537-0.81338 0.85545 0.53675 0.15038
  -4   1  14 5.11522 7.00431   1 0.22597-0.49728-0.81808 0.86015 0.52876 0.11257
  -4   0  14  30.106 4.53538   1 0.23062-0.50194-0.84880 0.84878 0.47565 0.16567
  -4  -1  14 16.1982 6.37981   1 0.23391-0.50524-0.87636 0.83424 0.42091 0.22041
  -4  -2  14 8.58811   5.793   1 0.23575-0.50709-0.90054 0.81633 0.36515 0.27617
  -4  -3  14 12.6027 5.41044   1 0.23608-0.50743-0.92123 0.79492 0.30902 0.33230
  -4  -4  14 2.20921 5.60635   1 0.23489-0.50625-0.93840 0.77000 0.25321 0.38810
  -4  -5  14  15.789 5.82967   1 0.23221-0.50357-0.95216 0.74166 0.19840 0.44291
  -4  -6  14-7.86158 6.90579   1 0.22811-0.49949-0.96269 0.71010 0.14523 0.49608
  -4  -7  14 7.61224 5.16813   1 0.22272-0.49411-0.97026 0.67558 0.09424 0.54707
  -4  -8  14 2.94634  6.1333   1 0.21617-0.48757-0.97523 0.63845 0.04590 0.59540
  -4  -9  14 3.05002 7.15294   1 0.20863-0.48003-0.97795 0.59908 0.00058 0.64072
  -4 -10  14 6.85793 6.21953   1 0.20025-0.47167-0.97882 0.55786-0.04147 0.68277
  -4 -11  14 -1.0973 7.06889   1 0.19121-0.46264-0.97823 0.51517-0.08011 0.72140
  -4 -12  14 9.71826 6.54298   1 0.18167-0.45310-0.97655 0.47139-0.11525 0.75654
  -4 -13  14 5.96515 7.25692   1 0.17176-0.44321-0.97409 0.42684-0.14690 0.78819
  -4 -14  13 0.59157 6.66666   1 0.15741-0.42887-0.96085 0.37151-0.22789 0.82337
  -4 -13  13 6.21169 6.46328   1 0.16823-0.43968-0.96535 0.41810-0.19935 0.79483
  -4 -12  13-7.55519 7.07753   1 0.17889-0.45033-0.96956 0.46440-0.16702 0.76250
  -4 -11  13-0.51646 7.13767   1 0.18925-0.46068-0.97314 0.51008-0.13078 0.72626
  -4 -10  13  0.9903 6.67996   1 0.19914-0.47056-0.97574 0.55477-0.09056 0.68605
  -4  -9  13 4.28214 6.22181   1 0.20838-0.47979-0.97690 0.59803-0.04639 0.64188
  -4  -8  13-11.4592 6.33477   1 0.21677-0.48817-0.97617 0.63939 0.00160 0.59389
  -4  -7  13 3.54324 6.35688   1 0.22409-0.49548-0.97307 0.67838 0.05316 0.54234
  -4  -6  13-11.1652 6.28206   1 0.23015-0.50153-0.96710 0.71451 0.10788 0.48761
  -4  -5  13 7.10525 5.95495   1 0.23476-0.50613-0.95785 0.74735 0.16525 0.43025
  -4  -4  13 2.85994 6.42107   1 0.23777-0.50913-0.94494 0.77654 0.22458 0.37092
  -4  -3  13 8.82623 7.13175   1 0.23908-0.51043-0.92814 0.80183 0.28512 0.31039
  -4  -2  13 2.37555 5.81888   1 0.23865-0.50999-0.90730 0.82309 0.34603 0.24948
  -4  -1  13-4.32023 5.54039   1 0.23648-0.50782-0.88247 0.84035 0.40646 0.18905
  -4   0  13-5.87538 6.03002   1 0.23267-0.50399-0.85380 0.85377 0.46561 0.12991
  -4   1  13-7.06946 5.85181   1 0.22733-0.49864-0.82157 0.86364 0.52273 0.07278
  -4   1  12 11.5567 5.25836   1 0.22806-0.49938-0.82366 0.86573 0.51910 0.03061
  -4   0  12-12.6028 5.79492   1 0.23425-0.50558-0.85775 0.85772 0.45747 0.09223
  -4  -1  12-1.80573 5.32001   1 0.23871-0.51005-0.88782 0.84569 0.39330 0.15639
  -4  -2  12 13.1177 3.79516   1 0.24127-0.51262-0.91347 0.82925 0.32750 0.22220
  -4  -3  12 13.3113 5.93918   1 0.24183-0.51319-0.93448 0.80817 0.26106 0.28863
  -4  -4  12 0.37724 5.78301   1 0.24037-0.51174-0.95082 0.78242 0.19506 0.35463
  -4  -5  12 0.77363 6.01741   1 0.23694-0.50832-0.96266 0.75216 0.13054 0.41915
  -4  -6  12-9.56312 6.32541   1 0.23169-0.50307-0.97033 0.71773 0.06844 0.48125
  -4  -7  12-7.41804  6.0568   1 0.22480-0.49620-0.97431 0.67962 0.00956 0.54013
  -4  -8  12 12.8331 5.64266   1 0.21654-0.48794-0.97517 0.63838-0.04548 0.59516
  -4  -9  12 3.11752 6.56056   1 0.20715-0.47856-0.97352 0.59464-0.09625 0.64593
  -4 -10  12 12.5529 6.59142   1 0.19690-0.46832-0.96997 0.54900-0.14252 0.69219
  -4 -11  12 -2.4319 6.86125   1 0.18603-0.45746-0.96509 0.50202-0.18420 0.73387
  -4 -12  12 4.07808 6.52812   1 0.17476-0.44620-0.95938 0.45422-0.22134 0.77101
  -4 -13  12 6.95525 6.44248   1 0.16328-0.43473-0.95327 0.40602-0.25410 0.80377
  -4 -14  12 9.55558 6.43345   1 0.15174-0.42320-0.94712 0.35777-0.28267 0.83234
  -4 -15  12-1.18197 7.61429   1 0.14027-0.41174-0.94119 0.30975-0.30732 0.85698
  -4 -16  11 4.75777 6.40534   1 0.12052-0.39200-0.91557 0.24203-0.38365 0.88750
  -4 -15  11 0.56385 6.64769   1 0.13230-0.40377-0.92212 0.29068-0.36354 0.86739
  -4 -14  11 9.09128 6.65798   1 0.14437-0.41584-0.92943 0.34008-0.33954 0.84340
  -4 -13  11 7.61244 6.27738   1 0.15665-0.42811-0.93729 0.39003-0.31130 0.81516
  -4 -12  11    0.00 6.46758   1 0.16901-0.44046-0.94543 0.44027-0.27846 0.78233
  -4 -11  11    0.00 5.83583   1 0.18129-0.45273-0.95348 0.49041-0.24071 0.74458
  -4 -10  11 4.36848 5.52574   1 0.19328-0.46470-0.96097 0.53999-0.19779 0.70165
  -4  -9  11 16.2662 6.66025   1 0.20471-0.47613-0.96729 0.58841-0.14952 0.65339
  -4  -8  11 -8.7839  5.6465   1 0.21531-0.48672-0.97178 0.63500-0.09590 0.59977
  -4  -7  11-6.90103 5.71239   1 0.22473-0.49613-0.97366 0.67897-0.03712 0.54100
  -4  -6  11 15.2237 3.83433   1 0.23264-0.50403-0.97215 0.71956 0.02637 0.47751
  -4  -5  11 37.4819 4.15616   1 0.23872-0.51010-0.96649 0.75598 0.09387 0.41001
  -4  -4  11 18.0892 6.18385   1 0.24268-0.51406-0.95601 0.78760 0.16442 0.33946
  -4  -3  11 2.38163 5.53858   1 0.24435-0.51572-0.94027 0.81395 0.23681 0.26707
  -4  -2  11-6.35945 5.04289   1 0.24363-0.51499-0.91902 0.83480 0.30972 0.19416
  -4  -1  11 3.64537 5.55523   1 0.24056-0.51191-0.89233 0.85021 0.38179 0.12210
  -4   0  11-2.97267 5.21199   1 0.23529-0.50662-0.86051 0.86048 0.45173 0.05216
  -4   1  11 6.62794 5.70157   1 0.22805-0.49938-0.82409 0.86615 0.51843-0.01453
  -4   1  10 25.8555 3.63554   1 0.22710-0.49844-0.82244 0.86450 0.52146-0.06338
  -4   0  10 21.4038 3.38374   1 0.23567-0.50701-0.86181 0.86178 0.44903 0.00905
  -4  -1  10 28.4046 3.51814   1 0.24199-0.51334-0.89591 0.85378 0.37239 0.08569
  -4  -2  10 48.8581 4.20259   1 0.24571-0.51708-0.92396 0.83974 0.29292 0.16515
  -4  -3  10 26.3801 3.54725   1 0.24663-0.51800-0.94551 0.81919 0.21230 0.24577
  -4  -4  10 18.9683 3.76288   1 0.24469-0.51607-0.96047 0.79206 0.13231 0.32576
  -4  -5  10 14.2089 5.19327   1 0.24002-0.51141-0.96917 0.75867 0.05470 0.40337
  -4  -6  10 4.79584 5.83358   1 0.23288-0.50428-0.97227 0.71967-0.01901 0.47708
  -4  -7  10 5.35069 5.89387   1 0.22367-0.49508-0.97067 0.67598-0.08763 0.54570
  -4  -8  10 4.84704 5.41595   1 0.21282-0.48424-0.96541 0.62862-0.15037 0.60843
  -4  -9  10 6.25513 5.71904   1 0.20078-0.47220-0.95752 0.57864-0.20681 0.66487
  -4 -10  10 2.87668 5.70916   1 0.18796-0.45939-0.94796 0.52698-0.25686 0.71492
  -4 -11  10 1.29855 6.04442   1 0.17471-0.44616-0.93756 0.47449-0.30068 0.75873
  -4 -12  10-2.73959 6.22716   1 0.16134-0.43279-0.92697 0.42181-0.33860 0.79665
  -4 -13  10 -7.2331 6.41534   1 0.14806-0.41952-0.91672 0.36946-0.37104 0.82909
  -4 -14  10-0.50967 7.36826   1 0.13504-0.40652-0.90717 0.31781-0.39848 0.85652
  -4 -15  10 7.54519 6.90182   1 0.12240-0.39388-0.89857 0.26712-0.42139 0.87943
  -4 -16  10-7.40983 7.09628   1 0.11020-0.38170-0.89109 0.21755-0.44023 0.89827
  -4 -17  10-6.63022 8.24245   1 0.09850-0.37000-0.88481 0.16918-0.45541 0.91345
  -4 -18   9-11.0716 9.03991   1 0.07471-0.34622-0.85009 0.09235-0.52133 0.93355
  -4 -17   9 4.06305 7.80896   1 0.08594-0.35745-0.85517 0.13953-0.51118 0.92341
  -4 -16   9 5.47453 7.54612   1 0.09781-0.36930-0.86178 0.18823-0.49777 0.91000
  -4 -15   9 16.0031 5.95345   1 0.11031-0.38180-0.86994 0.23848-0.48066 0.89289
  -4 -14   9-0.48681  7.4308   1 0.12344-0.39492-0.87962 0.29026-0.45937 0.87160
  -4 -13   9 5.51005 6.55827   1 0.13715-0.40862-0.89073 0.34347-0.43331 0.84555
  -4 -12   9 9.96733 5.39532   1 0.15134-0.42280-0.90308 0.39791-0.40188 0.81412
  -4 -11   9 43.7214  4.5821   1 0.16587-0.43732-0.91632 0.45325-0.36441 0.77665
  -4 -10   9  0.7745 6.02418   1 0.18050-0.45194-0.92994 0.50896-0.32026 0.73251
  -4  -9   9 10.2747 5.66106   1 0.19492-0.46635-0.94322 0.56433-0.26886 0.68110
  -4  -8   9 45.4546 3.83879   1 0.20871-0.48013-0.95517 0.61838-0.20978 0.62203
  -4  -7   9 21.5211 3.65267   1 0.22133-0.49275-0.96462 0.66992-0.14294 0.55519
  -4  -6   9 32.7793 3.84947   1 0.23222-0.50362-0.97019 0.71759-0.06864 0.48090
  -4  -5   9 17.3343 3.60889   1 0.24074-0.51214-0.97046 0.75995 0.01225 0.40001
  -4  -4   9-2.06407 4.83618   1 0.24637-0.51775-0.96412 0.79571 0.09827 0.31399
  -4  -3   9-5.16138 5.01596   1 0.24868-0.52006-0.95021 0.82389 0.18745 0.22481
  -4  -2   9 1.68527  4.9613   1 0.24751-0.51887-0.92826 0.84403 0.27742 0.13484
  -4  -1   9 7.48806 4.82755   1 0.24291-0.51427-0.89838 0.85625 0.36577 0.04650
  -4   0   9 -10.769 5.03887   1 0.23523-0.50657-0.86128 0.86125 0.45028-0.03801
  -4   1   9 7.21014 5.31979   1 0.22495-0.49628-0.81809 0.86014 0.52918-0.11691
  -4   1   8 27.4891 2.75825   1 0.22115-0.49250-0.81007 0.85213 0.54293-0.17647
  -4   0   8 59.0728 4.68096   1 0.23367-0.50503-0.85830 0.85826 0.45674-0.09028
  -4  -1   8 28.7117 3.44769   1 0.24320-0.51457-0.89946 0.85733 0.36291 0.00354
  -4  -2   8 5.13373 4.18643   1 0.24898-0.52035-0.93186 0.84763 0.26369 0.10276
  -4  -3   8 42.7826  3.5476   1 0.25051-0.52189-0.95438 0.82806 0.16212 0.20433
  -4  -4   8 27.8461 3.03108   1 0.24766-0.51905-0.96683 0.79841 0.06160 0.30485
  -4  -5   8 2.53701 5.09746   1 0.24072-0.51212-0.96993 0.75941-0.03460 0.40105
  -4  -6   8 62.4779 4.56082   1 0.23032-0.50172-0.96516 0.71255-0.12383 0.49027
  -4  -7   8 9.28718 5.36195   1 0.21726-0.48868-0.95445 0.65975-0.20431 0.57075
  -4  -8   8 19.7151 3.75923   1 0.20242-0.47384-0.93980 0.60301-0.27521 0.64164
  -4  -9   8 101.247 7.13704   1 0.18656-0.45800-0.92301 0.54412-0.33644 0.70287
  -4 -10   8-3.68808 6.01507   1 0.17033-0.44178-0.90555 0.48457-0.38848 0.75491
  -4 -11   8-3.52273 5.87122   1 0.15421-0.42567-0.88851 0.42544-0.43213 0.79856
  -4 -12   8-4.57404 6.45529   1 0.13853-0.40999-0.87263 0.36746-0.46830 0.83473
  -4 -13   8 8.39956 6.60169   1 0.12349-0.39497-0.85837 0.31111-0.49793 0.86436
  -4 -14   8-6.58179 6.27229   1 0.10922-0.38070-0.84598 0.25662-0.52190 0.88832
  -4 -15   8 6.49976 6.61414   1 0.09575-0.36724-0.83557 0.20411-0.54098 0.90740
  -4 -16   8-1.59484 6.70338   1 0.08310-0.35460-0.82712 0.15357-0.55585 0.92227
  -4 -17   8-6.21554 8.32369   1 0.07125-0.34276-0.82058 0.10494-0.56709 0.93350
  -4 -18   8-15.0047 8.80048   1 0.06015-0.33167-0.81585 0.05811-0.57515 0.94157
  -4 -19   7-3.71606 7.58538   1 0.03353-0.30506-0.77478-0.02505-0.63137 0.95197
  -4 -18   7 5.82381 7.76993   1 0.04350-0.31503-0.77682 0.01908-0.62825 0.94885
  -4 -17   7-11.4887 7.52112   1 0.05426-0.32577-0.78071 0.06506-0.62256 0.94317
  -4 -16   7 -12.838 7.63404   1 0.06587-0.33738-0.78664 0.11309-0.61390 0.93451
  -4 -15   7 -1.4451 6.72659   1 0.07843-0.34993-0.79482 0.16336-0.60177 0.92238
  -4 -14   7 7.22721 6.51452   1 0.09200-0.36348-0.80541 0.21605-0.58554 0.90615
  -4 -13   7-2.54073 6.30934   1 0.10662-0.37810-0.81855 0.27128-0.56446 0.88507
  -4 -12   7 22.5491 4.05475   1 0.12232-0.39379-0.83428 0.32911-0.53758 0.85820
  -4 -11   7 9.30787 5.25215   1 0.13905-0.41051-0.85254 0.38946-0.50381 0.82443
  -4 -10   7 51.4311 4.57162   1 0.15667-0.42812-0.87299 0.45200-0.46187 0.78249
  -4  -9   7-2.29807 5.67676   1 0.17486-0.44630-0.89498 0.51609-0.41036 0.73098
  -4  -8   7 15.2036 3.68961   1 0.19314-0.46457-0.91739 0.58059-0.34791 0.66854
  -4  -7   7 9.91467 5.13429   1 0.21075-0.48217-0.93849 0.64378-0.27342 0.59405
  -4  -6   7 11.5998 5.01716   1 0.22666-0.49807-0.95592 0.70332-0.18642 0.50705
  -4  -5   7 29.5234 3.16961   1 0.23965-0.51105-0.96686 0.75634-0.08751 0.40815
  -4  -4   7 61.5655 4.57878   1 0.24847-0.51986-0.96835 0.79993 0.02121 0.29943
  -4  -3   7 48.1892 3.99091   1 0.25211-0.52349-0.95802 0.83169 0.13612 0.18451
  -4  -2   7 60.4995 4.15759   1 0.25009-0.52147-0.93466 0.85043 0.25249 0.06815
  -4  -1   7 21.1484 2.81771   1 0.24263-0.51400-0.89865 0.85652 0.36530-0.04465
  -4   0   7 4.15948 4.08172   1 0.23054-0.50190-0.85182 0.85178 0.47026-0.14962
  -4   1   7  20.916 2.63615   1 0.21504-0.48639-0.79687 0.83892 0.56450-0.24385
  -4   1   6 62.2321  4.5399   1 0.20549-0.47684-0.77593 0.81798 0.59633-0.32149
  -4   0   6  414.72 10.3371   1 0.22503-0.49639-0.84003 0.83998 0.49357-0.21874
  -4  -1   6 68.8007 5.41789   1 0.24077-0.51214-0.89503 0.85290 0.37527-0.10044
  -4  -2   6 431.201 10.8081   1 0.25074-0.52212-0.93647 0.85224 0.24503 0.02980
  -4  -3   6 306.971 9.29889   1 0.25348-0.52487-0.96111 0.83478 0.10912 0.16570
  -4  -4   6 368.705 10.2557   1 0.24861-0.52001-0.96823 0.79981-0.02466 0.29949
  -4  -5   6 56.1773 4.51121   1 0.23700-0.50841-0.95996 0.74944-0.14906 0.42388
  -4  -6   6 12.2695 2.64038   1 0.22035-0.49177-0.94036 0.68775-0.25903 0.53386
  -4  -7   6 115.056 7.15276   1 0.20065-0.47208-0.91406 0.61935-0.35239 0.62721
  -4  -8   6 2.62035 5.26491   1 0.17967-0.45110-0.88510 0.54830-0.42927 0.70408
  -4  -9   6 11.1904 5.54314   1 0.15867-0.43012-0.85644 0.47754-0.49123 0.76605
  -4 -10   6 16.2843 6.04626   1 0.13849-0.40994-0.82990 0.40891-0.54043 0.81524
  -4 -11   6 0.71114 5.66683   1 0.11956-0.39102-0.80647 0.34339-0.57905 0.85386
  -4 -12   6 4.94677 5.60543   1 0.10207-0.37354-0.78654 0.28136-0.60906 0.88386
  -4 -13   6-4.88638  5.6423   1 0.08604-0.35752-0.77013 0.22286-0.63207 0.90688
  -4 -14   6-0.43562 6.29773   1 0.07142-0.34291-0.75707 0.16771-0.64943 0.92423
  -4 -15   6 5.12385 7.20116   1 0.05809-0.32960-0.74712 0.11566-0.66217 0.93697
  -4 -16   6-3.48429 7.09193   1 0.04595-0.31746-0.73996 0.06640-0.67111 0.94591
  -4 -17   6-3.18879 7.13034   1 0.03486-0.30638-0.73530 0.01965-0.67688 0.95167
  -4 -18   6-2.83455 7.49952   1 0.02471-0.29624-0.73286-0.02488-0.67996 0.95475
  -4 -19   6 8.45639 7.73533   1 0.01539-0.28693-0.73239-0.06745-0.68075 0.95554
  -4 -19   5-7.68316 7.06748   1-0.00463-0.26692-0.68568-0.11416-0.72793 0.95690
  -4 -18   5 4.98375 6.57541   1 0.00378-0.27532-0.68400-0.07374-0.72951 0.95849
  -4 -17   5 3.62731  6.2398   1 0.01302-0.28455-0.68429-0.03137-0.72913 0.95812
  -4 -16   5 7.26569 5.99144   1 0.02323-0.29474-0.68685 0.01329-0.72646 0.95545
  -4 -15   5 0.90462 6.39661   1 0.03455-0.30606-0.69204 0.06058-0.72106 0.95005
  -4 -14   5-4.64151 5.95241   1 0.04717-0.31867-0.70029 0.11092-0.71233 0.94132
  -4 -13   5 27.6922 4.28017   1 0.06127-0.33276-0.71205 0.16478-0.69947 0.92846
  -4 -12   5 24.9182 3.97115   1 0.07707-0.34855-0.72784 0.22266-0.68142 0.91041
  -4 -11   5 52.5444 4.41188   1 0.09478-0.36625-0.74816 0.28507-0.65673 0.88572
  -4 -10   5 57.6538 4.89792   1 0.11455-0.38601-0.77342 0.35243-0.62346 0.85246
  -4  -9   5 15.3821 6.00428   1 0.13642-0.40787-0.80376 0.42486-0.57909 0.80810
  -4  -8   5 22.2391 3.09736   1 0.16018-0.43162-0.83873 0.50193-0.52042 0.74943
  -4  -7   5 51.7292 4.20528   1 0.18512-0.45655-0.87680 0.58210-0.44374 0.67274
  -4  -6   5 18.2325 2.58648   1 0.20977-0.48120-0.91466 0.66205-0.34543 0.57444
  -4  -5   5 45.5402 3.52093   1 0.23172-0.50314-0.94675 0.73623-0.22336 0.45238
  -4  -4   5 3.64513 3.63249   1 0.24772-0.51913-0.96555 0.79712-0.07906 0.30807
  -4  -3   5 4.70725 3.67825   1 0.25461-0.52601-0.96363 0.83730 0.08052 0.14849
  -4  -2   5 431.349  10.032   1 0.25072-0.52211-0.93688 0.85264 0.24349-0.01447
  -4  -1   5 117.624  6.2675   1 0.23681-0.50818-0.88679 0.84465 0.39676-0.16774
  -4   0   5-1.14996  3.3854   1 0.21564-0.48700-0.81956 0.81951 0.53077-0.30175
  -4   1   5 110.273 6.02408   1 0.19062-0.46198-0.74298 0.78503 0.64153-0.41250
  -4   1   4  291.03  8.0308   1 0.16717-0.43854-0.69058 0.73262 0.70362-0.52040
  -4   0   4 36.1467 2.91247   1 0.19946-0.47083-0.78384 0.78379 0.58798-0.40476
  -4  -1   4 303.776 8.11233   1 0.22896-0.50034-0.86994 0.82779 0.43667-0.25346
  -4  -2   4 15.1392 2.21343   1 0.24959-0.52098-0.93491 0.85067 0.25206-0.06885
  -4  -3   4 0.37842 3.59993   1 0.25550-0.52690-0.96550 0.83917 0.04914 0.13406
  -4  -4   4-2.39337 3.72064   1 0.24493-0.51634-0.95817 0.78975-0.14772 0.33092
  -4  -5   4-3.60622 3.68033   1 0.22163-0.49305-0.92203 0.71151-0.31728 0.50048
  -4  -6   4  0.6811 4.36116   1 0.19192-0.46335-0.87179 0.61918-0.45066 0.63386
  -4  -7   4 138.565 7.64473   1 0.16106-0.43250-0.81959 0.52488-0.54982 0.73302
  -4  -8   4 164.995 7.97769   1 0.13205-0.40350-0.77222 0.43541-0.62148 0.80467
  -4  -9   4 34.4456  3.6681   1 0.10610-0.37756-0.73233 0.35344-0.67263 0.85582
  -4 -10   4 75.5522 5.66191   1 0.08342-0.35489-0.70029 0.27930-0.70898 0.89217
  -4 -11   4-2.30529 5.57915   1 0.06377-0.33524-0.67546 0.21237-0.73465 0.91784
  -4 -12   4 12.7737 5.69934   1 0.04675-0.31824-0.65687 0.15169-0.75257 0.93576
  -4 -13   4-3.81926 5.94138   1 0.03198-0.30347-0.64357 0.09630-0.76474 0.94793
  -4 -14   4 0.41073 6.45517   1 0.01908-0.29058-0.63469 0.04532-0.77256 0.95574
  -4 -15   4 11.0302 5.93584   1 0.00774-0.27926-0.62949-0.00198-0.77701 0.96018
  -4 -16   4-4.26058   6.404   1-0.00228-0.26924-0.62736-0.04620-0.77876 0.96193
  -4 -17   4 -0.5073 6.19237   1-0.01121-0.26032-0.62782-0.08783-0.77832 0.96149
  -4 -18   4-7.05853 8.07174   1-0.01921-0.25233-0.63045-0.12730-0.77603 0.95920
  -4 -19   4    0.00 7.24814   1-0.02643-0.24512-0.63492-0.16492-0.77217 0.95533
  -4 -20   4 -6.1928 7.48279   1-0.03298-0.23858-0.64097-0.20097-0.76691 0.95007
  -4 -20   3 5.49938 7.09967   1-0.05502-0.21654-0.58975-0.25219-0.80576 0.94311
  -4 -19   3-4.57591 7.36955   1-0.04983-0.22173-0.58055-0.21930-0.81275 0.95010
  -4 -18   3 11.7603 6.76171   1-0.04407-0.22748-0.57267-0.18508-0.81865 0.95601
  -4 -17   3-5.48707 7.03679   1-0.03764-0.23390-0.56636-0.14930-0.82334 0.96070
  -4 -16   3-4.64824 6.37335   1-0.03041-0.24112-0.56194-0.11163-0.82666 0.96403
  -4 -15   3 6.92052  6.3274   1-0.02220-0.24932-0.55980-0.07167-0.82837 0.96574
  -4 -14   3 2.81364 5.83865   1-0.01279-0.25872-0.56045-0.02892-0.82812 0.96549
  -4 -13   3 13.4279 5.40525   1-0.00192-0.26958-0.56456 0.01729-0.82542 0.96279
  -4 -12   3 39.2704 4.22139   1 0.01080-0.28229-0.57299 0.06780-0.81952 0.95690
  -4 -11   3 12.4799 5.99514   1 0.02584-0.29732-0.58685 0.12376-0.80931 0.94669
  -4 -10   3 5.32582 5.02123   1 0.04380-0.31528-0.60760 0.18661-0.79305 0.93043
  -4  -9   3 4.64674 4.77364   1 0.06549-0.33695-0.63712 0.25822-0.76799 0.90538
  -4  -8   3 101.984 7.16671   1 0.09181-0.36326-0.67760 0.34080-0.72968 0.86707
  -4  -7   3-9.33009   4.723   1 0.12362-0.39506-0.73117 0.43646-0.67090 0.80828
  -4  -6   3 133.832 6.77808   1 0.16103-0.43246-0.79832 0.54570-0.58029 0.71767
  -4  -5   3  4.2099 3.55802   1 0.20169-0.47311-0.87392 0.66340-0.44219 0.57958
  -4  -4   3 25.8457 2.44672   1 0.23788-0.50930-0.94046 0.77203-0.24260 0.37999
  -4  -3   3 3.35514 3.51846   1 0.25606-0.52747-0.96653 0.84019 0.01226 0.12513
  -4  -2   3  125.48 5.79841   1 0.24608-0.51748-0.92785 0.84361 0.28004-0.14265
  -4  -1   3 51.6386 3.62578   1 0.21286-0.48425-0.83470 0.79255 0.50781-0.37041
  -4   0   3 -3.5659 3.60255   1 0.17054-0.44192-0.71926 0.71921 0.67342-0.53602
  -4   1   3 51.4141 3.70981   1 0.12965-0.40102-0.60606 0.64810 0.78474-0.64734
  -4   1   2 1227.97 14.3858   1 0.06972-0.34109-0.47007 0.51211 0.87985-0.78825
  -4   0   2 261.462  7.3408   1 0.11662-0.38801-0.59767 0.59762 0.79317-0.70158
  -4  -1   2 1319.77 14.8454   1 0.17630-0.44769-0.75329 0.71114 0.63356-0.54197
  -4  -2   2 870.859 12.5118   1 0.23565-0.50705-0.90568 0.82144 0.35227-0.26068
  -4  -3   2 30.9825 2.34703   1 0.25601-0.52742-0.96587 0.83953-0.03809 0.12967
  -4  -4   2  2.4957 3.73931   1 0.21869-0.49011-0.89361 0.72518-0.39188 0.48347
  -4  -5   2 210.689 7.41675   1 0.15923-0.43066-0.77290 0.56237-0.61421 0.70579
  -4  -6   2 1.03838 3.80109   1 0.10651-0.37795-0.66980 0.41718-0.73487 0.82645
  -4  -7   2 67.6283 4.52355   1 0.06612-0.33757-0.59628 0.30156-0.80007 0.89164
  -4  -8   2  30.621 2.93621   1 0.03587-0.30733-0.54676 0.20995-0.83654 0.92812
  -4  -9   2 25.0193 3.05797   1 0.01291-0.28438-0.51439 0.13548-0.85749 0.94906
  -4 -10   2 135.221 8.55164   1-0.00491-0.26657-0.49406 0.07306-0.86945 0.96101
  -4 -11   2 21.3019 3.64895   1-0.01907-0.25242-0.48229 0.01920-0.87583 0.96740
  -4 -12   2-2.37408 5.56254   1-0.03056-0.24093-0.47676-0.02843-0.87854 0.97010
  -4 -13   2 36.8061  4.3967   1-0.04007-0.23144-0.47587-0.07141-0.87864 0.97020
  -4 -14   2 13.4517 5.70599   1-0.04806-0.22345-0.47851-0.11087-0.87681 0.96836
  -4 -15   2-7.24757 5.73565   1-0.05489-0.21664-0.48388-0.14759-0.87345 0.96501
  -4 -16   2 0.45869 6.27243   1-0.06078-0.21075-0.49142-0.18215-0.86884 0.96039
  -4 -17   2  5.9129  5.9129   1-0.06594-0.20560-0.50069-0.21497-0.86316 0.95471
  -4 -18   2 5.28524 6.80956   1-0.07049-0.20106-0.51137-0.24639-0.85651 0.94806
  -4 -19   2 9.62243 6.76868   1-0.07455-0.19701-0.52320-0.27665-0.84899 0.94054
  -4 -20   2  5.4461  6.5454   1-0.07820-0.19337-0.53600-0.30594-0.84064 0.93218
  -4 -20   1-2.40637 7.70414   1-0.10220-0.16937-0.48044-0.36150-0.87110 0.91683
  -4 -19   1  -3.937 7.52478   1-0.10025-0.17132-0.46372-0.33613-0.88034 0.92608
  -4 -18   1 3.67438 6.82384   1-0.09807-0.17349-0.44751-0.31024-0.88893 0.93467
  -4 -17   1 5.38006 6.65243   1-0.09562-0.17592-0.43194-0.28373-0.89687 0.94261
  -4 -16   1 17.7447 7.35063   1-0.09285-0.17868-0.41713-0.25644-0.90414 0.94988
  -4 -15   1 16.2278  4.1406   1-0.08967-0.18186-0.40328-0.22819-0.91071 0.95646
  -4 -14   1-7.05337 5.91687   1-0.08598-0.18554-0.39064-0.19874-0.91656 0.96231
  -4 -13   1   6.892 6.10218   1-0.08161-0.18990-0.37956-0.16772-0.92160 0.96735
  -4 -12   1 1.34082 5.36327   1-0.07637-0.19514-0.37053-0.13466-0.92571 0.97146
  -4 -11   1 18.9233 3.57822   1-0.06993-0.20156-0.36427-0.09883-0.92870 0.97445
  -4 -10   1 55.2404 4.51569   1-0.06183-0.20965-0.36187-0.05913-0.93021 0.97596
  -4  -9   1 26.9658 2.89567   1-0.05132-0.22015-0.36510-0.01381-0.92958 0.97534
  -4  -8   1 12.5019 4.19188   1-0.03713-0.23434-0.37689 0.04008-0.92554 0.97130
  -4  -7   1 71.3503 4.75112   1-0.01696-0.25449-0.40260 0.10788-0.91525 0.96101
  -4  -6   1 110.251  6.2532   1 0.01364-0.28509-0.45268 0.20006-0.89159 0.93736
  -4  -5   1 0.55974 3.37397   1 0.06407-0.33550-0.54922 0.33869-0.83323 0.87900
  -4  -4   1 366.819 8.72102   1 0.15162-0.42304-0.73376 0.56532-0.66227 0.70804
  -4  -3   1   4.033 3.53802   1 0.25300-0.52442-0.95735 0.83101-0.13920 0.18497
  -4  -2   1 19.4579 2.18495   1 0.19213-0.46354-0.80976 0.72552 0.55432-0.50855
  -4  -1   1 1310.33 14.5999   1 0.08235-0.35375-0.54097 0.49882 0.83697-0.79119
  -4   0   1-2.33161 3.41135   1 0.01715-0.28854-0.37121 0.37116 0.92837-0.88259
  -4   1   1 1278.89 14.4391   1-0.02083-0.25055-0.26320 0.30524 0.96450-0.91872
  -4   1   0 391.699 8.38274   1-0.13798-0.13341 0.00628 0.03576 0.99040-0.99043
  -4   0   0 6027.37 30.2635   1-0.13570-0.13570-0.02005 0.01999 0.99053-0.99056
  -4  -1   0 403.331 8.40792   1-0.13087-0.14054-0.05225 0.01010 0.99001-0.99004
  -4  -2   0 254.162 7.03528   1-0.11390-0.15751-0.11243 0.02818 0.98709-0.98713
  -4  -3   0 1144.68 14.1658   1-0.01585-0.25557-0.32077 0.19443-0.94705 0.94701
  -4  -4   0-5.46609 3.39059   1-0.10713-0.16430-0.13029-0.03815-0.98569 0.98565
  -4  -5   0 6.65305 3.59306   1-0.11620-0.15524-0.13044-0.08009-0.98465 0.98460
  -4  -6   0  541.25 11.2784   1-0.11964-0.15181-0.14360-0.10903-0.98240 0.98236
  -4  -7   0 8.32495 4.27061   1-0.12146-0.15000-0.16050-0.13422-0.97956 0.97951
  -4  -8   0  426.43 11.2332   1-0.12261-0.14886-0.17899-0.15783-0.97621 0.97616
  -4  -9   0 14.5795 2.89132   1-0.12340-0.14808-0.19830-0.18061-0.97237 0.97232
  -4 -10   0 14.4502 5.35352   1-0.12399-0.14750-0.21808-0.20292-0.96806 0.96800
  -4 -11   0 14.4688 5.16046   1-0.12445-0.14705-0.23817-0.22493-0.96325 0.96319
  -4 -12   0 3.00488 5.00814   1-0.12482-0.14668-0.25847-0.24672-0.95796 0.95790
  -4 -13   0 29.2042 4.37564   1-0.12514-0.14637-0.27891-0.26838-0.95217 0.95210
  -4 -14   0 18.7482  6.3463   1-0.12542-0.14611-0.29945-0.28993-0.94587 0.94581
  -4 -15   0 2.94938 6.93613   1-0.12567-0.14587-0.32008-0.31140-0.93906 0.93899
  -4 -16   0 30.6751 4.44976   1-0.12589-0.14565-0.34077-0.33280-0.93173 0.93166
  -4 -17   0-3.90315 6.28607   1-0.12610-0.14545-0.36150-0.35416-0.92385 0.92378
  -4 -18   0-3.14219  6.6656   1-0.12630-0.14527-0.38228-0.37548-0.91542 0.91535
  -4 -19   0 0.56124 7.67487   1-0.12648-0.14509-0.40308-0.39677-0.90643 0.90635
  -4 -20   0 1.20081 7.25474   1-0.12667-0.14492-0.42392-0.41803-0.89685 0.89677
  -4 -20  -1 4.81274 7.56189   1-0.15120-0.12039-0.36732-0.47463-0.91778 0.87189
  -4 -19  -1 5.62429 7.11422   1-0.15281-0.11877-0.34236-0.45749-0.92711 0.88122
  -4 -18  -1-7.34875  7.2354   1-0.15462-0.11695-0.31694-0.44082-0.93580 0.88992
  -4 -17  -1 14.1838 6.20594   1-0.15669-0.11487-0.29095-0.42472-0.94387 0.89798
  -4 -16  -1 10.0098 4.18593   1-0.15906-0.11249-0.26426-0.40931-0.95129 0.90541
  -4 -15  -1 15.2135 6.78793   1-0.16182-0.10972-0.23670-0.39478-0.95805 0.91218
  -4 -14  -1-2.74298 5.82533   1-0.16506-0.10647-0.20804-0.38135-0.96413 0.91826
  -4 -13  -1 1.81368 5.67773   1-0.16892-0.10260-0.17796-0.36933-0.96947 0.92359
  -4 -12  -1 1.00561 4.82275   1-0.17359-0.09792-0.14602-0.35918-0.97397 0.92810
  -4 -11  -1 9.89452 5.63396   1-0.17937-0.09213-0.11155-0.35155-0.97747 0.93160
  -4 -10  -1 60.3658 4.50221   1-0.18670-0.08480-0.07353-0.34748-0.97969 0.93382
  -4  -9  -1 25.9186 3.03437   1-0.19628-0.07521-0.03035-0.34856-0.98010 0.93424
  -4  -8  -1 7.69347 4.26027   1-0.20932-0.06216 0.02077-0.35758-0.97765 0.93179
  -4  -7  -1 77.4556 5.68201   1-0.22804-0.04343 0.08489-0.37961-0.96996 0.92410
  -4  -6  -1 115.318 6.11707   1-0.25691-0.01454 0.17224-0.42487-0.95097 0.90511
  -4  -5  -1 1.67941 3.49597   1-0.30594 0.03450 0.30550-0.51603-0.90170 0.85584
  -4  -4  -1 374.763 8.77897   1-0.39715 0.12571 0.53399-0.70243-0.74637 0.70051
  -4  -3  -1 3.87168 3.37617   1-0.52069 0.24927 0.82929-0.95564-0.20239 0.15654
  -4  -2  -1 20.5989  2.1498   1-0.46164 0.19022 0.69887-0.78312 0.54619-0.59203
  -4  -1  -1 1294.40 14.4741   1-0.35185 0.08044 0.46103-0.50319 0.81459-0.86043
  -4   0  -1 3.64314 3.17602   1-0.29060 0.01920 0.33905-0.33911 0.89472-0.94057
  -4   1  -1 1241.58 14.3442   1-0.25577-0.01562 0.27907-0.23704 0.92555-0.97139
  -3   1  -1 1.33659 2.97624   1-0.24637 0.04283 0.33604-0.29399 0.90902-0.95486
  -3   0  -1 2.83694 2.85785   1-0.29808 0.09453 0.43558-0.43563 0.84932-0.89515
  -3  -1  -1 3.78765 2.96001   1-0.39236 0.18880 0.63592-0.67806 0.66448-0.71032
  -3  -2  -1 969.053 11.1218   1-0.49594 0.29237 0.86624-0.95048 0.05904-0.10488
  -3  -3  -1 1302.40 13.3794   1-0.40574 0.20217 0.65110-0.77743-0.64135 0.59551
  -3  -4  -1 436.644   8.642   1-0.29682 0.09323 0.38327-0.55170-0.87463 0.82878
  -3  -6  -1 87.0822 5.26121   1-0.20345-0.00016 0.12753-0.38014-0.97075 0.92491
  -3  -7  -1 310.757 8.71646   1-0.18195-0.02166 0.05707-0.35177-0.98166 0.93581
  -3  -8  -1 146.244 7.08321   1-0.16726-0.03637 0.00216-0.33896-0.98593 0.94008
  -3  -9  -1 42.8421  4.1805   1-0.15661-0.04703-0.04347-0.33543-0.98673 0.94087
  -3 -10  -1 14.9795 2.74369   1-0.14855-0.05509-0.08315-0.33784-0.98543 0.93957
  -3 -11  -1 12.6749 4.64493   1-0.14225-0.06140-0.11882-0.34427-0.98270 0.93684
  -3 -12  -1 29.5818 3.61124   1-0.13718-0.06648-0.15165-0.35353-0.97890 0.93303
  -3 -13  -1 46.3408 4.26564   1-0.13303-0.07065-0.18240-0.36488-0.97422 0.92835
  -3 -14  -1-6.70122 6.04899   1-0.12955-0.07413-0.21159-0.37778-0.96877 0.92290
  -3 -15  -1-9.27735 6.33935   1-0.12661-0.07709-0.23957-0.39189-0.96262 0.91675
  -3 -16  -1-5.23237 5.65161   1-0.12408-0.07962-0.26661-0.40695-0.95582 0.90995
  -3 -17  -1-2.82212 6.81607   1-0.12188-0.08183-0.29288-0.42277-0.94839 0.90251
  -3 -18  -1-2.53169 7.14278   1-0.11996-0.08376-0.31854-0.43920-0.94033 0.89445
  -3 -19  -1-1.08809 6.75142   1-0.11826-0.08547-0.34370-0.45614-0.93165 0.88577
  -3 -20  -1 0.58337 6.87782   1-0.11675-0.08699-0.36843-0.47351-0.92234 0.87646
  -3 -20   0-5.23976 7.20137   1-0.09305-0.11068-0.42310-0.41884-0.90134 0.90127
  -3 -19   0 2.17126 7.48217   1-0.09290-0.11082-0.40220-0.39764-0.91087 0.91080
  -3 -18   0    0.00 6.77685   1-0.09274-0.11097-0.38132-0.37642-0.91982 0.91975
  -3 -17   0-3.28381 6.38066   1-0.09258-0.11112-0.36046-0.35519-0.92821 0.92814
  -3 -16   0  4.7826 5.51676   1-0.09242-0.11128-0.33963-0.33393-0.93605 0.93598
  -3 -15   0 1.20632 4.97378   1-0.09224-0.11144-0.31882-0.31264-0.94335 0.94329
  -3 -14   0 3.71001 5.42728   1-0.09206-0.11162-0.29806-0.29130-0.95013 0.95007
  -3 -13   0 4.43873 5.16694   1-0.09185-0.11181-0.27735-0.26992-0.95640 0.95635
  -3 -12   0 4.38701 4.68991   1-0.09163-0.11203-0.25670-0.24848-0.96217 0.96212
  -3 -11   0 6.01973  4.7363   1-0.09136-0.11228-0.23614-0.22694-0.96744 0.96739
  -3 -10   0 2.61341 4.68959   1-0.09105-0.11259-0.21570-0.20529-0.97223 0.97218
  -3  -9   0 1.42412 4.15198   1-0.09067-0.11296-0.19543-0.18346-0.97654 0.97650
  -3  -8   0 2.79124   3.612   1-0.09018-0.11344-0.17543-0.16137-0.98038 0.98033
  -3  -7   0-4.64325 3.73149   1-0.08952-0.11409-0.15584-0.13886-0.98374 0.98370
  -3  -6   0 2.95284 3.42583   1-0.08853-0.11507-0.13700-0.11561-0.98663 0.98659
  -3  -5   0-3.11278 3.27213   1-0.08690-0.11669-0.11967-0.09085-0.98902 0.98899
  -3  -4   0-4.46571 3.32594   1-0.08358-0.12000-0.10622-0.06220-0.99084 0.99081
  -3  -3   0-2.14104 3.16367   1-0.07304-0.13053-0.10950-0.01683-0.99132 0.99129
  -3  -2   0 4.50161 2.82027   1 0.06410-0.26766-0.44317 0.35893 0.89412-0.89415
  -3  -1   0 4.78284 2.84705   1-0.09383-0.10973-0.05951 0.01737 0.99380-0.99382
  -3   0   0-0.10636 2.80398   1-0.10177-0.10177-0.02013 0.02008 0.99459-0.99462
  -3   1   0-1.52155 2.93643   1-0.10458-0.09895 0.00742 0.03463 0.99448-0.99450
  -3   1   1 3.78702 3.04627   1 0.03650-0.24003-0.31689 0.35895 0.94774-0.90195
  -3   0   1 -1.6367  2.9702   1 0.09144-0.29498-0.46346 0.46341 0.88136-0.83558
  -3  -1   1 5.68052 2.93214   1 0.18840-0.39195-0.70438 0.66225 0.68430-0.63851
  -3  -2   1 945.337 11.0634   1 0.29140-0.49496-0.95142 0.86719 0.09879-0.05301
  -3  -3   1 1277.63 13.4451   1 0.22066-0.42423-0.79577 0.66944-0.56392 0.60970
  -3  -4   1 409.794 8.43967   1 0.11899-0.32256-0.57714 0.40872-0.80793 0.85371
  -3  -5   1 31.3204 2.50707   1 0.05942-0.26301-0.45908 0.24857-0.88642 0.93219
  -3  -6   1 91.8225 5.18151   1 0.02427-0.22786-0.39837 0.14576-0.91692 0.96270
  -3  -7   1  299.63 8.69676   1 0.00169-0.20529-0.36702 0.07232-0.93023 0.97600
  -3  -8   1 129.586 6.96662   1-0.01391-0.18971-0.35196 0.01517-0.93593 0.98170
  -3  -9   1  39.816 3.10463   1-0.02529-0.17834-0.34671-0.03218-0.93766 0.98342
  -3 -10   1 15.1546 2.80454   1-0.03396-0.16968-0.34777-0.07322-0.93699 0.98276
  -3 -11   1 6.91359 4.73341   1-0.04078-0.16286-0.35311-0.10997-0.93472 0.98048
  -3 -12   1 22.1549 3.65269   1-0.04630-0.15735-0.36149-0.14368-0.93125 0.97701
  -3 -13   1 44.9698 4.17658   1-0.05087-0.15279-0.37209-0.17517-0.92683 0.97259
  -3 -14   1 4.46748 5.69494   1-0.05472-0.14895-0.38437-0.20499-0.92159 0.96734
  -3 -15   1 4.84036 6.24888   1-0.05801-0.14567-0.39795-0.23351-0.91561 0.96136
  -3 -16   1 1.74412 6.01027   1-0.06087-0.14282-0.41254-0.26101-0.90894 0.95469
  -3 -17   1 0.47032 6.11423   1-0.06338-0.14032-0.42795-0.28770-0.90162 0.94736
  -3 -18   1-3.54437 7.10679   1-0.06561-0.13810-0.44402-0.31372-0.89365 0.93940
  -3 -19   1-0.54402 6.77293   1-0.06761-0.13611-0.46064-0.33920-0.88505 0.93079
  -3 -20   1-15.1676 7.65081   1-0.06942-0.13431-0.47771-0.36422-0.87581 0.92155
  -3 -20   2 13.4992 6.40257   1-0.04620-0.15752-0.53146-0.31047-0.84587 0.93742
  -3 -19   2 0.54762 7.24437   1-0.04281-0.16091-0.51806-0.28178-0.85432 0.94587
  -3 -18   2-13.2588 7.35465   1-0.03905-0.16465-0.50551-0.25223-0.86198 0.95353
  -3 -17   2-2.37009 6.27068   1-0.03487-0.16882-0.49397-0.22167-0.86881 0.96037
  -3 -16   2 8.35493 6.01326   1-0.03016-0.17352-0.48367-0.18988-0.87477 0.96633
  -3 -15   2 10.9922 6.10679   1-0.02481-0.17886-0.47486-0.15660-0.87975 0.97131
  -3 -14   2 25.7263 4.07873   1-0.01867-0.18499-0.46790-0.12146-0.88362 0.97518
  -3 -13   2 12.8268 6.01451   1-0.01154-0.19212-0.46326-0.08401-0.88618 0.97775
  -3 -12   2 0.95622 5.26646   1-0.00314-0.20050-0.46156-0.04361-0.88713 0.97870
  -3 -11   2 7.89011 4.82837   1 0.00689-0.21053-0.46370 0.00062-0.88599 0.97756
  -3 -10   2  4.8085 4.43805   1 0.01910-0.22273-0.47090 0.04992-0.88200 0.97358
  -3  -9   2 8.92675 2.50128   1 0.03424-0.23785-0.48496 0.10607-0.87389 0.96547
  -3  -8   2 210.981 7.90606   1 0.05343-0.25704-0.50851 0.17171-0.85941 0.95099
  -3  -7   2 173.484 6.99716   1 0.07836-0.28196-0.54550 0.25080-0.83445 0.92603
  -3  -6   2 34.0409  2.8886   1 0.11143-0.31502-0.60168 0.34907-0.79093 0.88252
  -3  -5   2 24.9298 2.53673   1 0.15563-0.35922-0.68427 0.47376-0.71241 0.80400
  -3  -4   2 25.4385  2.1672   1 0.21213-0.41570-0.79660 0.62819-0.56602 0.65760
  -3  -3   2 69.1245 4.42282   1 0.26994-0.47350-0.91437 0.78804-0.30161 0.39320
  -3  -2   2 582.788 9.15677   1 0.29222-0.49577-0.95254 0.86832 0.08452 0.00707
  -3  -1   2 510.604 8.48556   1 0.25483-0.45837-0.85268 0.81054 0.45595-0.36435
  -3   0   2 3195.99 19.9527   1 0.19157-0.39511-0.69046 0.69042 0.69748-0.60589
  -3   1   2 490.466  8.3174   1 0.13491-0.33844-0.54126 0.58331 0.82993-0.73833
  -3   1   3 557.105  9.4464   1 0.19227-0.39579-0.67091 0.71297 0.71612-0.57871
  -3   0   3 5.29943  3.0832   1 0.23539-0.43892-0.78854 0.78850 0.56806-0.43065
  -3  -1   3 587.552 9.48824   1 0.27338-0.47692-0.89304 0.85091 0.35724-0.21984
  -3  -2   3 201.827 6.11074   1 0.29195-0.49550-0.95167 0.86744 0.09466 0.04275
  -3  -3   3 32.1746 2.34436   1 0.28176-0.48532-0.94380 0.81748-0.17245 0.30985
  -3  -4   3 26.0364 2.31471   1 0.24918-0.45274-0.88517 0.71676-0.39282 0.53022
  -3  -5   3 6.58005 3.53177   1 0.20843-0.41201-0.80899 0.59848-0.54958 0.68698
  -3  -6   3 465.305 10.2722   1 0.16938-0.37296-0.73778 0.48518-0.65342 0.79082
  -3  -7   3 57.1864 4.20883   1 0.13567-0.33926-0.67965 0.38495-0.72087 0.85827
  -3  -8   3 149.122 7.19646   1 0.10767-0.31128-0.63518 0.29839-0.76483 0.90222
  -3  -9   3 260.742 9.48663   1 0.08462-0.28824-0.60244 0.22356-0.79367 0.93106
  -3 -10   3 1.09729  4.9682   1 0.06559-0.26921-0.57916 0.15818-0.81259 0.94997
  -3 -11   3 33.2634 3.83635   1 0.04971-0.25335-0.56333 0.10025-0.82475 0.96214
  -3 -12   3 49.2042 4.40659   1 0.03634-0.23998-0.55336 0.04819-0.83217 0.96955
  -3 -13   3 52.8377 4.51645   1 0.02494-0.22859-0.54802 0.00076-0.83612 0.97350
  -3 -14   3  3.4424 5.81333   1 0.01512-0.21878-0.54638-0.04297-0.83743 0.97480
  -3 -15   3 8.68097 7.12405   1 0.00658-0.21025-0.54773-0.08372-0.83666 0.97403
  -3 -16   3 3.56734 5.91577   1-0.00093-0.20275-0.55151-0.12204-0.83420 0.97157
  -3 -17   3 9.60218 6.25985   1-0.00758-0.19611-0.55729-0.15835-0.83032 0.96769
  -3 -18   3 5.67614 6.42431   1-0.01352-0.19018-0.56473-0.19300-0.82520 0.96257
  -3 -19   3-5.53598 7.21804   1-0.01887-0.18484-0.57357-0.22626-0.81898 0.95634
  -3 -20   3-13.6361 7.70737   1-0.02372-0.18000-0.58358-0.25834-0.81175 0.94911
  -3 -20   4-2.40462 7.11296   1-0.00226-0.20145-0.63341-0.20851-0.77385 0.95702
  -3 -19   4-1.68592 7.21866   1 0.00387-0.20758-0.62640-0.17342-0.77952 0.96270
  -3 -18   4 -1.5734 6.22771   1 0.01061-0.21430-0.62081-0.13692-0.78392 0.96710
  -3 -17   4 11.2387 7.26413   1 0.01805-0.22173-0.61687-0.09877-0.78689 0.97007
  -3 -16   4 3.18185 5.90914   1 0.02632-0.22999-0.61487-0.05867-0.78821 0.97140
  -3 -15   4 8.86444 6.66088   1 0.03556-0.23923-0.61517-0.01628-0.78761 0.97080
  -3 -14   4 22.8571 4.00978   1 0.04597-0.24963-0.61820 0.02885-0.78470 0.96788
  -3 -13   4 2.53583  5.8972   1 0.05776-0.26141-0.62449 0.07723-0.77891 0.96210
  -3 -12   4 68.7802  5.2415   1 0.07122-0.27485-0.63468 0.12952-0.76950 0.95269
  -3 -11   4 8.95266 5.39143   1 0.08666-0.29029-0.64957 0.18649-0.75536 0.93856
  -3 -10   4  10.232 4.92288   1 0.10447-0.30809-0.67004 0.24906-0.73494 0.91814
  -3  -9   4 25.4307 3.08899   1 0.12506-0.32867-0.69711 0.31822-0.70597 0.88917
  -3  -8   4 449.022 11.2249   1 0.14880-0.35240-0.73168 0.39489-0.66520 0.84840
  -3  -7   4 15.9927 2.62465   1 0.17584-0.37943-0.77420 0.47951-0.60800 0.79120
  -3  -6   4 153.357   6.777   1 0.20575-0.40933-0.82381 0.57121-0.52817 0.71137
  -3  -5   4 5.20676 3.60582   1 0.23685-0.44042-0.87679 0.66628-0.41841 0.60162
  -3  -4   4 122.311 5.69249   1 0.26544-0.46900-0.92468 0.75627-0.27277 0.45599
  -3  -3   4  112.75  5.4797   1 0.28562-0.48917-0.95386 0.82755-0.09191 0.27512
  -3  -2   4 229.019 6.89873   1 0.29133-0.49487-0.95008 0.86586 0.11110 0.07211
  -3  -1   4 676.467 10.7804   1 0.28029-0.48382-0.90761 0.86548 0.31234-0.12912
  -3   0   4  439.64 8.83733   1 0.25592-0.45945-0.83387 0.83384 0.48893-0.30571
  -3   1   4 679.753 10.6998   1 0.22466-0.42818-0.74348 0.78554 0.62982-0.44659
  -3   1   5 102.465 5.27743   1 0.24343-0.44694-0.78512 0.82718 0.56941-0.34037
  -3   0   5 2.61384  3.2673   1 0.26640-0.46992-0.85664 0.85661 0.44168-0.21265
  -3  -1   5 108.075 5.30316   1 0.28313-0.48666-0.91330 0.87117 0.29257-0.06354
  -3  -2   5  582.87 10.7939   1 0.29044-0.49397-0.94794 0.86372 0.13010 0.09892
  -3  -3   5 35.7307 2.47385   1 0.28682-0.49037-0.95735 0.83103-0.03316 0.26218
  -3  -4   5 129.633 6.25484   1 0.27327-0.47682-0.94406 0.77565-0.18429 0.41331
  -3  -5   5 152.983 6.70618   1 0.25268-0.45624-0.91496 0.70445-0.31452 0.54354
  -3  -6   5 9.03758 2.32151   1 0.22843-0.43201-0.87789 0.62529-0.42078 0.64980
  -3  -7   5 3.51349 3.95431   1 0.20328-0.40686-0.83918 0.54449-0.50438 0.73340
  -3  -8   5 420.639 11.7877   1 0.17897-0.38256-0.80281 0.46602-0.56871 0.79772
  -3  -9   5 108.331 7.26131   1 0.15641-0.36001-0.77079 0.39191-0.61758 0.84659
  -3 -10   5 17.3304 3.54121   1 0.13593-0.33954-0.74384 0.32286-0.65439 0.88339
  -3 -11   5 1.92511 5.33039   1 0.11757-0.32119-0.72193 0.25887-0.68190 0.91091
  -3 -12   5 76.4662 6.01972   1 0.10117-0.30480-0.70473 0.19957-0.70223 0.93123
  -3 -13   5 37.9789 4.19732   1 0.08655-0.29019-0.69173 0.14447-0.71697 0.94597
  -3 -14   5 40.1123 4.22238   1 0.07348-0.27713-0.68241 0.09305-0.72729 0.95628
  -3 -15   5 8.23304  5.8297   1 0.06177-0.26543-0.67629 0.04484-0.73406 0.96306
  -3 -16   5-6.05254 6.43445   1 0.05123-0.25490-0.67294-0.00060-0.73794 0.96694
  -3 -17   5-0.49958 6.45596   1 0.04171-0.24538-0.67198-0.04366-0.73942 0.96841
  -3 -18   5 0.53531 6.83433   1 0.03306-0.23675-0.67308-0.08465-0.73886 0.96785
  -3 -19   5 6.29996 7.66252   1 0.02517-0.22886-0.67597-0.12386-0.73653 0.96552
  -3 -20   5-14.0706  8.4989   1 0.01794-0.22164-0.68041-0.16151-0.73265 0.96163
  -3 -19   6-14.6452 7.43309   1 0.04483-0.24852-0.72182-0.07800-0.69065 0.96545
  -3 -18   6    0.00  6.9816   1 0.05363-0.25731-0.72107-0.03666-0.69080 0.96560
  -3 -17   6-1.02581 6.95739   1 0.06319-0.26687-0.72213 0.00650-0.68888 0.96368
  -3 -16   6 -5.7487 5.98344   1 0.07362-0.27729-0.72525 0.05171-0.68456 0.95936
  -3 -15   6-5.36321 6.47669   1 0.08503-0.28869-0.73067 0.09922-0.67743 0.95223
  -3 -14   6 11.2458  6.0788   1 0.09754-0.30118-0.73869 0.14934-0.66695 0.94176
  -3 -13   6  2.7148 6.31338   1 0.11126-0.31490-0.74962 0.20237-0.65245 0.92726
  -3 -12   6  2.5257  5.7391   1 0.12633-0.32996-0.76374 0.25858-0.63303 0.90785
  -3 -11   6 40.1222  4.1555   1 0.14284-0.34645-0.78131 0.31824-0.60757 0.88239
  -3 -10   6 4.36496 5.62939   1 0.16082-0.36442-0.80243 0.38146-0.57465 0.84946
  -3  -9   6 15.0673 5.38976   1 0.18021-0.38381-0.82700 0.44812-0.53250 0.80733
  -3  -8   6 7.27521 4.25189   1 0.20076-0.40435-0.85447 0.51768-0.47909 0.75391
  -3  -7   6 48.0913 3.28961   1 0.22193-0.42551-0.88363 0.58894-0.41217 0.68700
  -3  -6   6 14.7594 4.98627   1 0.24275-0.44632-0.91230 0.65971-0.32969 0.60452
  -3  -5   6 183.639  7.5585   1 0.26177-0.46533-0.93718 0.72668-0.23039 0.50522
  -3  -4   6 21.8316 2.40916   1 0.27712-0.48067-0.95390 0.78549-0.11476 0.38959
  -3  -3   6 6.51023 3.66431   1 0.28681-0.49035-0.95782 0.83151 0.01413 0.26070
  -3  -2   6 8.73805 4.07414   1 0.28931-0.49284-0.94528 0.86106 0.15039 0.12445
  -3  -1   6 4.82227 3.43999   1 0.28412-0.48764-0.91498 0.87286 0.28627-0.01143
  -3   0   6 263.588 8.03258   1 0.27200-0.47551-0.86853 0.86850 0.41420-0.13935
  -3   1   6-2.41087 3.71367   1 0.25465-0.45815-0.80973 0.85179 0.52857-0.25373
  -3   1   7 290.088 8.73747   1 0.26145-0.46495-0.82443 0.86649 0.50185-0.18119
  -3   0   7 2.27034 3.70937   1 0.27492-0.47843-0.87451 0.87448 0.39942-0.07876
  -3  -1   7 295.075 8.82598   1 0.28408-0.48760-0.91447 0.87235 0.28796 0.03269
  -3  -2   7 11.1646 2.32433   1 0.28796-0.49148-0.94211 0.85790 0.17141 0.14924
  -3  -3   7 421.241 10.6103   1 0.28612-0.48965-0.95657 0.83026 0.05470 0.26594
  -3  -4   7 51.5773 4.40171   1 0.27884-0.48239-0.95857 0.79017-0.05719 0.37783
  -3  -5   7 81.5897 5.00304   1 0.26701-0.47057-0.95023 0.73973-0.16019 0.48083
  -3  -6   7  381.39 10.9038   1 0.25184-0.45541-0.93442 0.68182-0.25170 0.57234
  -3  -7   7 328.763 10.5373   1 0.23460-0.43818-0.91407 0.61939-0.33069 0.65132
  -3  -8   7 2.01503 4.79096   1 0.21640-0.41998-0.89175 0.55497-0.39734 0.71798
  -3  -9   7  10.152 4.91257   1 0.19807-0.40167-0.86939 0.49051-0.45264 0.77327
  -3 -10   7 15.4069 3.54077   1 0.18021-0.38381-0.84828 0.42731-0.49790 0.81853
  -3 -11   7 2.11501 5.66201   1 0.16316-0.36677-0.82923 0.36616-0.53454 0.85517
  -3 -12   7-3.39763 5.81175   1 0.14710-0.35072-0.81263 0.30747-0.56389 0.88451
  -3 -13   7  14.148 5.92716   1 0.13213-0.33576-0.79864 0.25139-0.58712 0.90774
  -3 -14   7-4.32695 6.38866   1 0.11822-0.32186-0.78723 0.19788-0.60522 0.92584
  -3 -15   7 5.09215 5.98228   1 0.10535-0.30900-0.77830 0.14685-0.61900 0.93962
  -3 -16   7 9.89742 6.22043   1 0.09345-0.29710-0.77166 0.09813-0.62914 0.94975
  -3 -17   7-1.05723 7.05258   1 0.08243-0.28610-0.76714 0.05151-0.63617 0.95678
  -3 -18   7 -8.4611 7.50451   1 0.07223-0.27590-0.76455 0.00683-0.64052 0.96113
  -3 -19   7 -3.6073 7.21461   1 0.06275-0.26644-0.76370-0.03612-0.64254 0.96314
  -3 -19   8-8.66507 7.68077   1 0.07889-0.28257-0.80149 0.00167-0.59279 0.95921
  -3 -18   8 4.65559 6.73655   1 0.08882-0.29249-0.80345 0.04573-0.58872 0.95514
  -3 -17   8 10.9332  6.8714   1 0.09943-0.30309-0.80701 0.09138-0.58211 0.94853
  -3 -16   8 8.72239 6.38781   1 0.11076-0.31441-0.81230 0.13877-0.57263 0.93905
  -3 -15   8 5.29402  6.9577   1 0.12286-0.32650-0.81944 0.18800-0.55984 0.92627
  -3 -14   8 5.86636 6.36579   1 0.13576-0.33940-0.82851 0.23916-0.54325 0.90969
  -3 -13   8  16.497 6.34499   1 0.14949-0.35311-0.83957 0.29232-0.52226 0.88869
  -3 -12   8-8.72407 6.54005   1 0.16402-0.36764-0.85259 0.34743-0.49614 0.86258
  -3 -11   8 15.2463 5.29819   1 0.17929-0.38290-0.86743 0.40437-0.46409 0.83053
  -3 -10   8 22.3315 4.12622   1 0.19515-0.39875-0.88378 0.46281-0.42520 0.79164
  -3  -9   8  3.9338 5.07851   1 0.21137-0.41495-0.90110 0.52223-0.37852 0.74496
  -3  -8   8 28.7545 3.80976   1 0.22755-0.43113-0.91854 0.58176-0.32315 0.68960
  -3  -7   8 41.4532 3.85139   1 0.24319-0.44676-0.93489 0.64020-0.25837 0.62482
  -3  -6   8 320.327 10.7334   1 0.25758-0.46114-0.94855 0.69596-0.18385 0.55030
  -3  -5   8 64.1735 5.07093   1 0.26990-0.47345-0.95764 0.74714-0.09987 0.46632
  -3  -4   8 156.189 7.86892   1 0.27928-0.48282-0.96012 0.79172-0.00756 0.37402
  -3  -3   8 166.653 7.54415   1 0.28496-0.48849-0.95415 0.82784 0.09100 0.27546
  -3  -2   8 21.1407 2.68705   1 0.28638-0.48990-0.93843 0.85422 0.19290 0.17356
  -3  -1   8 55.4115  3.9414   1 0.28338-0.48690-0.91252 0.87040 0.29474 0.07172
  -3   0   8 561.801 12.5528   1 0.27623-0.47973-0.87693 0.87690 0.39316-0.02670
  -3   1   8 54.4841 3.78132   1 0.26551-0.46901-0.83299 0.87506 0.48530-0.11883
  -3   1   9 317.771 10.4919   1 0.26775-0.47124-0.83751 0.87958 0.47621-0.06393
  -3   0   9-7.68788 4.65524   1 0.27646-0.47996-0.87699 0.87697 0.39285 0.01942
  -3  -1   9 323.436 10.5988   1 0.28220-0.48571-0.90952 0.86740 0.30498 0.10729
  -3  -2   9 15.4126  5.3854   1 0.28457-0.48809-0.93424 0.85003 0.21469 0.19758
  -3  -3   9 15.1505 2.92337   1 0.28343-0.48695-0.95082 0.82452 0.12441 0.28786
  -3  -4   9 12.1363 5.16023   1 0.27886-0.48240-0.95957 0.79117 0.03656 0.37571
  -3  -5   9 76.7989 5.71212   1 0.27123-0.47478-0.96132 0.75083-0.04673 0.45900
  -3  -6   9 135.044  8.3035   1 0.26104-0.46460-0.95730 0.70471-0.12381 0.53607
  -3  -7   9 17.2917 6.45082   1 0.24891-0.45247-0.94893 0.65425-0.19362 0.60587
  -3  -8   9 14.4456 3.63186   1 0.23543-0.43900-0.93761 0.60084-0.25568 0.66793
  -3  -9   9 29.6956  4.0062   1 0.22116-0.42474-0.92462 0.54575-0.30998 0.72223
  -3 -10   9-6.67621 5.74596   1 0.20655-0.41014-0.91100 0.49004-0.35686 0.76911
  -3 -11   9 59.0228 4.74537   1 0.19195-0.39556-0.89756 0.43450-0.39685 0.80910
  -3 -12   9 9.19315 5.18564   1 0.17763-0.38124-0.88487 0.37972-0.43058 0.84283
  -3 -13   9 0.44408 6.16936   1 0.16376-0.36738-0.87333 0.32608-0.45874 0.87098
  -3 -14   9 34.9375  4.7589   1 0.15044-0.35407-0.86318 0.27384-0.48194 0.89418
  -3 -15   9-2.50976  6.6402   1 0.13775-0.34138-0.85453 0.22310-0.50078 0.91302
  -3 -16   9 5.86935 7.25743   1 0.12569-0.32933-0.84744 0.17391-0.51578 0.92802
  -3 -17   9 2.83501 6.48963   1 0.11426-0.31792-0.84190 0.12627-0.52740 0.93963
  -3 -18   9 12.6446 7.30035   1 0.10346-0.30713-0.83784 0.08012-0.53602 0.94825
  -3 -17  10 11.7923 7.68767   1 0.12705-0.33071-0.87207 0.15644-0.47259 0.93064
  -3 -16  10 5.00746 7.27566   1 0.13840-0.34204-0.87748 0.20395-0.45919 0.91724
  -3 -15  10 1.57482 7.10126   1 0.15025-0.35389-0.88412 0.25269-0.44241 0.90046
  -3 -14  10 -0.4953 6.73686   1 0.16258-0.36621-0.89195 0.30261-0.42185 0.87990
  -3 -13  10-3.27221 6.75797   1 0.17535-0.37896-0.90085 0.35361-0.39708 0.85513
  -3 -12  10 6.18073 6.05328   1 0.18845-0.39206-0.91065 0.40550-0.36763 0.82569
  -3 -11  10-0.41736 6.11976   1 0.20177-0.40537-0.92104 0.45799-0.33302 0.79108
  -3 -10  10 14.6185 5.65688   1 0.21512-0.41871-0.93162 0.51066-0.29279 0.75086
  -3  -9  10 39.4179 4.43345   1 0.22826-0.43183-0.94183 0.56296-0.24654 0.70460
  -3  -8  10-1.78107 5.46065   1 0.24086-0.44443-0.95093 0.61416-0.19397 0.65204
  -3  -7  10 13.9272 5.81454   1 0.25256-0.45611-0.95807 0.66339-0.13499 0.59306
  -3  -6  10 17.9476 3.83608   1 0.26291-0.46646-0.96224 0.70965-0.06980 0.52787
  -3  -5  10-0.62535 4.70055   1 0.27148-0.47502-0.96238 0.75189 0.00108 0.45700
  -3  -4  10 26.2421 3.81844   1 0.27782-0.48135-0.95750 0.78911 0.07671 0.38136
  -3  -3  10 -5.0014 5.81742   1 0.28159-0.48511-0.94674 0.82044 0.15580 0.30228
  -3  -2  10-5.76634 4.97712   1 0.28254-0.48605-0.92952 0.84532 0.23671 0.22138
  -3  -1  10 60.6603 4.62729   1 0.28062-0.48412-0.90566 0.86355 0.31765 0.14043
  -3   0  10-0.28359 5.14381   1 0.27592-0.47942-0.87536 0.87534 0.39685 0.06124
  -3   1  10 62.5349 4.17123   1 0.26871-0.47220-0.83919 0.88127 0.47269-0.01460
  -3   1  11 3.76396 4.97926   1 0.26873-0.47221-0.83878 0.88085 0.47342 0.03048
  -3   0  11-1.25014 5.53813   1 0.27479-0.47828-0.87242 0.87241 0.40404 0.09986
  -3  -1  11-1.25465 4.93958   1 0.27870-0.48220-0.90106 0.85895 0.33211 0.17178
  -3  -2  11 2.21959  6.0246   1 0.28028-0.48379-0.92428 0.84008 0.25888 0.24502
  -3  -3  11    0.00 4.80892   1 0.27946-0.48298-0.94196 0.81566 0.18570 0.31819
  -3  -4  11 57.9253 4.56979   1 0.27628-0.47981-0.95424 0.78584 0.11394 0.38995
  -3  -5  11 37.6064 4.06031   1 0.27091-0.47445-0.96150 0.75101 0.04485 0.45904
  -3  -6  11 4.93882 5.55548   1 0.26360-0.46715-0.96436 0.71177-0.02051 0.52440
  -3  -7  11 15.0458  5.1507   1 0.25466-0.45822-0.96355 0.66887-0.08135 0.58523
  -3  -8  11 16.2468 4.12413   1 0.24444-0.44800-0.95987 0.62310-0.13714 0.64102
  -3  -9  11 0.40132 6.07309   1 0.23326-0.43683-0.95410 0.57523-0.18761 0.69148
  -3 -10  11 7.16415   6.515   1 0.22144-0.42502-0.94696 0.52600-0.23271 0.73658
  -3 -11  11-6.20792 6.39513   1 0.20925-0.41284-0.93907 0.47602-0.27256 0.77644
  -3 -12  11 4.67318 6.12882   1 0.19692-0.40052-0.93095 0.42580-0.30741 0.81128
  -3 -13  11-5.42427 6.85058   1 0.18462-0.38823-0.92300 0.37575-0.33755 0.84142
  -3 -14  11  8.3315 6.94726   1 0.17249-0.37610-0.91552 0.32619-0.36334 0.86721
  -3 -15  11 22.0074 7.58378   1 0.16062-0.36425-0.90875 0.27732-0.38514 0.88900
  -3 -16  11-7.55893 7.23907   1 0.14910-0.35273-0.90283 0.22930-0.40329 0.90715
  -3 -17  11-0.61443 7.79629   1 0.13795-0.34159-0.89785 0.18223-0.41811 0.92197
  -3 -16  12 5.47822 7.37999   1 0.15796-0.36159-0.92393 0.25041-0.34836 0.89803
  -3 -15  12-0.57834 7.47378   1 0.16909-0.37271-0.92896 0.29753-0.32923 0.87890
  -3 -14  12 5.49043 6.81344   1 0.18043-0.38405-0.93455 0.34521-0.30662 0.85629
  -3 -13  12-12.5181 6.99785   1 0.19191-0.39551-0.94051 0.39327-0.28026 0.82994
  -3 -12  12-13.3911 7.03152   1 0.20341-0.40701-0.94663 0.44148-0.24990 0.79958
  -3 -11  12 14.6398 6.02932   1 0.21481-0.41840-0.95259 0.48954-0.21528 0.76497
  -3 -10  12 0.45046 6.06028   1 0.22594-0.42952-0.95802 0.53707-0.17622 0.72591
  -3  -9  12-8.61143 6.38641   1 0.23661-0.44017-0.96247 0.58360-0.13260 0.68229
  -3  -8  12   2.476  5.9801   1 0.24657-0.45013-0.96539 0.62862-0.08440 0.63409
  -3  -7  12 1.19017 5.70785   1 0.25559-0.45913-0.96621 0.67154-0.03176 0.58145
  -3  -6  12 25.2651 3.96051   1 0.26339-0.46692-0.96431 0.71173 0.02504 0.52466
  -3  -5  12 50.8135   5.072   1 0.26971-0.47324-0.95908 0.74859 0.08549 0.46420
  -3  -4  12 15.5277 5.87842   1 0.27433-0.47785-0.94997 0.78158 0.14893 0.40077
  -3  -3  12  69.984 4.67844   1 0.27706-0.48057-0.93654 0.81024 0.21448 0.33522
  -3  -2  12 10.0908 6.13629   1 0.27779-0.48129-0.91851 0.83430 0.28117 0.26854
  -3  -1  12 35.8407 4.32854   1 0.27648-0.47997-0.89576 0.85366 0.34792 0.20179
  -3   0  12 28.4436 4.00376   1 0.27317-0.47665-0.86841 0.86839 0.41367 0.13604
  -3   1  12  38.322 4.15381   1 0.26801-0.47148-0.83672 0.87880 0.47744 0.07227
  -3   1  13-0.75397 6.24021   1 0.26669-0.47016-0.83333 0.87541 0.48407 0.11145
  -3   0  13-2.25535 5.67584   1 0.27113-0.47461-0.86346 0.86345 0.42520 0.17032
  -3  -1  13-8.67066 5.92478   1 0.27396-0.47744-0.88982 0.84771 0.36476 0.23076
  -3  -2  13 2.66155 5.82869   1 0.27506-0.47856-0.91218 0.82798 0.30354 0.29197
  -3  -3  13  11.568 5.89857   1 0.27440-0.47791-0.93049 0.80420 0.24240 0.35311
  -3  -4  13 93.8166  6.5041   1 0.27202-0.47553-0.94483 0.77644 0.18218 0.41333
  -3  -5  13 5.63785 5.77989   1 0.26798-0.47151-0.95539 0.74491 0.12367 0.47183
  -3  -6  13-0.41436 5.54381   1 0.26244-0.46598-0.96252 0.70994 0.06759 0.52791
  -3  -7  13-7.70511 5.64652   1 0.25557-0.45911-0.96663 0.67195 0.01452 0.58099
  -3  -8  13 -5.3256 6.14948   1 0.24755-0.45111-0.96818 0.63142-0.03511 0.63061
  -3  -9  13  10.614 6.27676   1 0.23862-0.44218-0.96768 0.58882-0.08099 0.67648
  -3 -10  13 13.9533 5.87318   1 0.22896-0.43253-0.96559 0.54464-0.12294 0.71844
  -3 -11  13  1.5083 6.21888   1 0.21878-0.42235-0.96237 0.49932-0.16093 0.75642
  -3 -12  13 2.10516 6.27147   1 0.20824-0.41183-0.95841 0.45327-0.19497 0.79046
  -3 -13  13-14.8959 7.21441   1 0.19749-0.40109-0.95405 0.40681-0.22519 0.82068
  -3 -14  13 4.05268 6.97153   1 0.18667-0.39028-0.94959 0.36026-0.25174 0.84723
  -3 -15  13 7.90423  7.3215   1 0.17587-0.37949-0.94525 0.31382-0.27481 0.87029
  -3 -14  14  17.719 6.66521   1 0.19142-0.39502-0.96115 0.37182-0.19870 0.84000
  -3 -13  14  9.9272 6.37018   1 0.20161-0.40520-0.96416 0.41693-0.17225 0.81355
  -3 -12  14-4.47008 6.93404   1 0.21164-0.41523-0.96687 0.46173-0.14246 0.78376
  -3 -11  14-1.07084 7.38025   1 0.22140-0.42497-0.96900 0.50596-0.10922 0.75052
  -3 -10  14 6.16799 6.29518   1 0.23074-0.43431-0.97026 0.54931-0.07249 0.71379
  -3  -9  14 5.93428 6.52321   1 0.23953-0.44308-0.97030 0.59144-0.03229 0.67360
  -3  -8  14-1.43101 6.76269   1 0.24759-0.45114-0.96874 0.63198 0.01129 0.63002
  -3  -7  14-14.3058 7.31116   1 0.25477-0.45831-0.96520 0.67053 0.05806 0.58326
  -3  -6  14 8.51102 6.41364   1 0.26089-0.46442-0.95928 0.70670 0.10772 0.53360
  -3  -5  14 16.1478 7.57175   1 0.26580-0.46932-0.95061 0.74013 0.15989 0.48143
  -3  -4  14-1.28095 5.87006   1 0.26937-0.47288-0.93888 0.77050 0.21406 0.42726
  -3  -3  14 6.29415 6.20966   1 0.27148-0.47498-0.92383 0.79754 0.26965 0.37168
  -3  -2  14-5.80072 5.52795   1 0.27209-0.47558-0.90530 0.82111 0.32600 0.31533
  -3  -1  14 1.23347 5.82915   1 0.27116-0.47464-0.88324 0.84113 0.38242 0.25891
  -3   0  14 25.4261 4.52523   1 0.26872-0.47219-0.85768 0.85768 0.43824 0.20309
  -3   1  14 4.11157 5.39227   1 0.26485-0.46831-0.82880 0.87088 0.49279 0.14855
  -3   1  15 3.57808 5.72773   1 0.26256-0.46602-0.82325 0.86534 0.50320 0.18395
  -3   0  15-6.24702 6.34191   1 0.26596-0.46942-0.85112 0.85112 0.45248 0.23466
  -3  -1  15-3.13082  5.6751   1 0.26808-0.47155-0.87603 0.83393 0.40074 0.28640
  -3  -2  15 35.3093 4.53605   1 0.26886-0.47235-0.89785 0.81366 0.34850 0.33863
  -3  -3  15 8.65595 6.71106   1 0.26830-0.47180-0.91655 0.79027 0.29635 0.39079
  -3  -4  15  6.9431 7.03506   1 0.26640-0.46991-0.93218 0.76380 0.24483 0.44230
  -3  -5  15 5.19416 6.62759   1 0.26321-0.46673-0.94486 0.73439 0.19450 0.49263
  -3  -6  15 3.86834 6.63001   1 0.25882-0.46234-0.95479 0.70222 0.14586 0.54127
  -3  -7  15 5.46609 7.28624   1 0.25332-0.45685-0.96221 0.66755 0.09932 0.58781
  -3  -8  15 11.7829 6.25342   1 0.24684-0.45038-0.96742 0.63066 0.05524 0.63188
  -3  -9  15-0.52967 6.72079   1 0.23952-0.44307-0.97074 0.59188 0.01390 0.67322
  -3 -10  15 -9.3327 7.62671   1 0.23149-0.43505-0.97248 0.55153-0.02451 0.71163
  -3 -11  15 -1.1404 6.34948   1 0.22288-0.42645-0.97296 0.50991-0.05988 0.74699
  -3 -12  15-1.18669 7.78165   1 0.21383-0.41741-0.97247 0.46733-0.09215 0.77926
  -3 -13  15 6.80126 7.54727   1 0.20446-0.40804-0.97129 0.42405-0.12132 0.80843
  -3 -11  16 -12.748 8.47694   1 0.22338-0.42695-0.97460 0.51156-0.01266 0.74558
  -3 -10  16  7.0323 6.73292   1 0.23134-0.43489-0.97259 0.55164 0.02129 0.71164
  -3  -9  16  0.5669 6.53776   1 0.23872-0.44226-0.96931 0.59045 0.05793 0.67500
  -3  -8  16 14.8421 6.93154   1 0.24541-0.44894-0.96449 0.62773 0.09712 0.63582
  -3  -7  16 4.81018 6.48004   1 0.25130-0.45482-0.95787 0.66320 0.13867 0.59426
  -3  -6  16-4.16964 7.62458   1 0.25628-0.45979-0.94919 0.69662 0.18234 0.55060
  -3  -5  16 3.56972 6.74614   1 0.26025-0.46376-0.93822 0.72774 0.22781 0.50513
  -3  -4  16 6.50957 6.15315   1 0.26313-0.46663-0.92476 0.75638 0.27470 0.45824
  -3  -3  16 5.42898 5.90193   1 0.26485-0.46834-0.90866 0.78237 0.32260 0.41034
  -3  -2  16 7.81444 6.73217   1 0.26539-0.46887-0.88981 0.80562 0.37106 0.36189
  -3  -1  16 12.1328 5.96362   1 0.26472-0.46819-0.86819 0.82609 0.41959 0.31336
  -3   0  16 4.35856 6.44299   1 0.26286-0.46632-0.84381 0.84381 0.46772 0.26523
  -3   1  16-4.36781 6.34629   1 0.25986-0.46331-0.81678 0.85887 0.51501 0.21795
  -3   1  17-1.57612 6.87013   1 0.25677-0.46022-0.80945 0.85154 0.52797 0.25080
  -3   0  17-13.6335 7.67081   1 0.25945-0.46290-0.83578 0.83578 0.48378 0.29498
  -3  -1  17 2.10149 6.64549   1 0.26108-0.46455-0.85971 0.81762 0.43888 0.33989
  -3  -2  17-4.75583 7.14841   1 0.26165-0.46513-0.88117 0.79698 0.39365 0.38511
  -3  -3  17-9.07019 7.17806   1 0.26114-0.46462-0.90013 0.77385 0.34850 0.43026
  -3  -4  17 11.3537 6.55508   1 0.25955-0.46305-0.91662 0.74825 0.30383 0.47492
  -3  -5  17 -3.2986 6.73324   1 0.25693-0.46043-0.93073 0.72026 0.26003 0.51873
  -3  -6  17 8.41379 6.37082   1 0.25331-0.45682-0.94257 0.69000 0.21745 0.56130
  -3  -7  17 -5.1663 7.89165   1 0.24876-0.45228-0.95230 0.65764 0.17642 0.60233
  -3  -8  17 5.30211 7.70378   1 0.24337-0.44690-0.96012 0.62337 0.13722 0.64152
  -3  -9  17 3.63683 6.63991   1 0.23722-0.44076-0.96623 0.58738 0.10008 0.67866
  -3  -7  18  9.8489 7.63886   1 0.24575-0.44927-0.94563 0.65097 0.21280 0.61176
  -3  -6  18-8.43644 7.90306   1 0.24993-0.45344-0.93500 0.68243 0.25139 0.57317
  -3  -5  18 4.73259 7.14802   1 0.25326-0.45676-0.92243 0.71196 0.29133 0.53323
  -3  -4  18-0.58253 6.81836   1 0.25568-0.45916-0.90778 0.73940 0.33234 0.49223
  -3  -3  18 8.05711 6.51113   1 0.25715-0.46063-0.89096 0.76468 0.37410 0.45047
  -3  -2  18 5.70445 6.19662   1 0.25764-0.46111-0.87191 0.78772 0.41627 0.40830
  -3  -1  18-3.97212 7.20008   1 0.25716-0.46062-0.85059 0.80850 0.45853 0.36604
  -3   0  18-0.56644 7.57842   1 0.25571-0.45916-0.82703 0.82703 0.50052 0.32406
  -3   1  18-3.40468 7.35494   1 0.25332-0.45676-0.80129 0.84338 0.54191 0.28267
  -3   1  19-0.61141 7.46317   1 0.24951-0.45295-0.79232 0.83441 0.55666 0.31372
  -3   0  19 4.88321 7.81696   1 0.25166-0.45511-0.81756 0.81757 0.51783 0.35255
  -3  -1  19 -9.1711 7.70954   1 0.25295-0.45641-0.84080 0.79871 0.47849 0.39189
  -3  -2  19 2.45757 7.77152   1 0.25336-0.45682-0.86200 0.77781 0.43893 0.43146
  -3  -3  19 4.95495 7.78534   1 0.25287-0.45634-0.88113 0.75485 0.39944 0.47094
  -2  -5  19-1.24473 8.57873   1 0.28312-0.41876-0.91263 0.70218 0.29467 0.57572
  -2  -4  19 10.4281 7.33541   1 0.28582-0.42145-0.89858 0.73022 0.33278 0.53760
  -2  -3  19-18.1926 7.99923   1 0.28767-0.42329-0.88258 0.75631 0.37172 0.49866
  -2  -2  19-1.20289 6.85755   1 0.28864-0.42426-0.86456 0.78039 0.41121 0.45918
  -2  -1  19 3.59052 7.47426   1 0.28872-0.42432-0.84449 0.80241 0.45095 0.41944
  -2   0  19 7.76649 5.88393   1 0.28790-0.42350-0.82235 0.82237 0.49065 0.37974
  -2   1  19    0.00 7.02984   1 0.28620-0.42179-0.79816 0.84028 0.53001 0.34039
  -2   1  18 -1.6629 6.85633   1 0.29017-0.42577-0.80747 0.84958 0.51350 0.31109
  -2   0  18 8.29954 6.84398   1 0.29206-0.42766-0.83202 0.83204 0.47151 0.35307
  -2  -1  18 -1.1086 6.60527   1 0.29297-0.42858-0.85434 0.81226 0.42912 0.39546
  -2  -2  18 2.22933 7.18074   1 0.29291-0.42853-0.87439 0.79022 0.38667 0.43790
  -2  -3  18 6.18652  7.1362   1 0.29186-0.42750-0.89219 0.76592 0.34451 0.48006
  -2  -4  18 10.2504 7.38111   1 0.28986-0.42550-0.90778 0.73942 0.30297 0.52160
  -2  -5  18  7.5208  7.5208   1 0.28693-0.42258-0.92125 0.71079 0.26238 0.56219
  -2  -6  18-3.53753 6.92609   1 0.28312-0.41878-0.93272 0.68017 0.22303 0.60154
  -2  -7  18-1.20521 8.56459   1 0.27850-0.41417-0.94235 0.64770 0.18518 0.63938
  -2  -8  18-15.4393 8.66803   1 0.27314-0.40881-0.95029 0.61355 0.14907 0.67550
  -2 -10  17 6.12129 8.16682   1 0.26171-0.39741-0.96428 0.54336 0.03935 0.73940
  -2  -9  17 4.15189 7.57255   1 0.26884-0.40453-0.96035 0.58152 0.07301 0.70574
  -2  -8  17 16.7058 6.74263   1 0.27536-0.41104-0.95508 0.61834 0.10900 0.66976
  -2  -7  17 7.29195  7.0283   1 0.28118-0.41686-0.94824 0.65359 0.14716 0.63160
  -2  -6  17-4.38221  7.4304   1 0.28622-0.42188-0.93961 0.68706 0.18730 0.59146
  -2  -5  17 5.90243 5.85344   1 0.29037-0.42603-0.92900 0.71854 0.22916 0.54960
  -2  -4  17-11.0757 7.13476   1 0.29358-0.42922-0.91621 0.74785 0.27246 0.50630
  -2  -3  17 6.24349 5.97769   1 0.29577-0.43140-0.90111 0.77484 0.31685 0.46191
  -2  -2  17 3.60621  6.8151   1 0.29690-0.43252-0.88358 0.79940 0.36196 0.41680
  -2  -1  17 6.14549 6.51828   1 0.29695-0.43257-0.86355 0.82147 0.40740 0.37137
  -2   0  17 -10.222  6.9329   1 0.29591-0.43152-0.84102 0.84104 0.45276 0.32601
  -2   1  17-0.51213 6.49813   1 0.29382-0.42942-0.81603 0.85814 0.49764 0.28113
  -2   1  16 1.41574 6.58992   1 0.29713-0.43274-0.82385 0.86595 0.48256 0.25040
  -2   0  16 27.8756 4.44119   1 0.29948-0.43510-0.84936 0.84937 0.43448 0.29848
  -2  -1  16 13.6855 5.98792   1 0.30065-0.43628-0.87214 0.83006 0.38582 0.34714
  -2  -2  16 -6.6503 6.75132   1 0.30062-0.43625-0.89213 0.80795 0.33705 0.39590
  -2  -3  16 3.36128 6.35222   1 0.29938-0.43502-0.90935 0.78308 0.28866 0.44429
  -2  -4  16  -4.874  6.4661   1 0.29697-0.43262-0.92387 0.75551 0.24112 0.49183
  -2  -5  16 6.95321 6.24289   1 0.29343-0.42909-0.93584 0.72538 0.19485 0.53810
  -2  -6  16  -12.19 6.69989   1 0.28886-0.42453-0.94544 0.69289 0.15024 0.58270
  -2  -7  16 5.21235 6.34109   1 0.28334-0.41902-0.95289 0.65825 0.10764 0.62530
  -2  -8  16 4.29196 6.74363   1 0.27698-0.41267-0.95845 0.62171 0.06732 0.66562
  -2  -9  16 -3.8763 6.75946   1 0.26989-0.40559-0.96238 0.58354 0.02948 0.70346
  -2 -10  16 1.14592 7.20198   1 0.26219-0.39790-0.96494 0.54401-0.00572 0.73866
  -2 -11  16-11.2871 7.81364   1 0.25398-0.38970-0.96640 0.50337-0.03819 0.77113
  -2 -12  16 2.46815  7.0353   1 0.24538-0.38111-0.96699 0.46187-0.06790 0.80083
  -2 -13  15-6.65891 7.43873   1 0.23427-0.37001-0.96133 0.41411-0.14445 0.83156
  -2 -12  15 1.16056  7.4312   1 0.24375-0.37948-0.96271 0.45759-0.11693 0.80405
  -2 -11  15-5.01381 7.15596   1 0.25297-0.38869-0.96356 0.50053-0.08636 0.77348
  -2 -10  15 9.10822 6.79826   1 0.26182-0.39754-0.96362 0.54269-0.05270 0.73983
  -2  -9  15 4.64766  6.0001   1 0.27019-0.40589-0.96262 0.58378-0.01596 0.70309
  -2  -8  15  10.978 5.55662   1 0.27793-0.41363-0.96024 0.62350 0.02378 0.66335
  -2  -7  15 2.90143 6.15486   1 0.28492-0.42061-0.95618 0.66153 0.06639 0.62075
  -2  -6  15 18.4294 4.40227   1 0.29102-0.42669-0.95012 0.69756 0.11163 0.57550
  -2  -5  15 -2.7523 6.74173   1 0.29609-0.43176-0.94173 0.73126 0.15922 0.52791
  -2  -4  15 8.53771 6.52724   1 0.30002-0.43567-0.93074 0.76237 0.20878 0.47836
  -2  -3  15 8.39891 6.77646   1 0.30270-0.43835-0.91691 0.79064 0.25984 0.42730
  -2  -2  15 29.1788 4.78181   1 0.30407-0.43971-0.90007 0.81589 0.31190 0.37525
  -2  -1  15 0.43368 5.63791   1 0.30410-0.43972-0.88012 0.83804 0.36439 0.32276
  -2   0  15-6.48942 6.04132   1 0.30276-0.43838-0.85704 0.85705 0.41675 0.27040
  -2   1  15-8.24002 6.08706   1 0.30011-0.43572-0.83090 0.87301 0.46842 0.21873
  -2   1  14 9.13959 5.74476   1 0.30273-0.43834-0.83716 0.87927 0.45540 0.18594
  -2   0  14  28.217 4.35288   1 0.30575-0.44138-0.86407 0.86408 0.39971 0.24163
  -2  -1  14 1.98687 6.06565   1 0.30728-0.44291-0.88752 0.84543 0.34316 0.29818
  -2  -2  14 0.40056 6.21832   1 0.30727-0.44292-0.90741 0.82323 0.28644 0.35489
  -2  -3  14 15.9105 3.80057   1 0.30574-0.44139-0.92379 0.79751 0.23024 0.41109
  -2  -4  14 50.4229 5.26178   1 0.30272-0.43838-0.93676 0.76839 0.17523 0.46609
  -2  -5  14-13.5294 6.27104   1 0.29831-0.43398-0.94657 0.73610 0.12203 0.51929
  -2  -6  14 13.4653 6.48643   1 0.29264-0.42832-0.95350 0.70095 0.07117 0.57015
  -2  -7  14  0.8959 6.70428   1 0.28586-0.42154-0.95793 0.66328 0.02308 0.61825
  -2  -8  14    0.00 6.00822   1 0.27813-0.41382-0.96023 0.62349-0.02192 0.66324
  -2  -9  14-4.33035 6.50887   1 0.26962-0.40533-0.96081 0.58196-0.06360 0.70492
  -2 -10  14-3.50475 6.91951   1 0.26050-0.39621-0.96003 0.53910-0.10184 0.74315
  -2 -11  14-4.69961 6.82838   1 0.25092-0.38664-0.95827 0.49524-0.13659 0.77790
  -2 -12  14-7.09252  6.7924   1 0.24102-0.37675-0.95584 0.45071-0.16789 0.80920
  -2 -13  14-0.57087 7.24358   1 0.23092-0.36666-0.95302 0.40580-0.19582 0.83713
  -2 -14  14-8.97022 7.82005   1 0.22073-0.35648-0.95004 0.36073-0.22050 0.86180
  -2 -15  13-7.73532   7.408   1 0.20480-0.34056-0.93329 0.30188-0.29490 0.89040
  -2 -14  13    0.00 8.08206   1 0.21549-0.35124-0.93734 0.34802-0.27365 0.86915
  -2 -13  13 15.6164 5.57026   1 0.22626-0.36201-0.94164 0.39442-0.24907 0.84456
  -2 -12  13 8.72105 6.00455   1 0.23702-0.37276-0.94600 0.44087-0.22095 0.81644
  -2 -11  13 11.2563 6.43713   1 0.24766-0.38339-0.95016 0.48713-0.18911 0.78461
  -2 -10  13 1.87088 6.02616   1 0.25805-0.39378-0.95382 0.53288-0.15340 0.74891
  -2  -9  13-5.82369 6.74944   1 0.26804-0.40375-0.95661 0.57777-0.11375 0.70926
  -2  -8  13-2.15097 6.42416   1 0.27743-0.41313-0.95812 0.62137-0.07014 0.66565
  -2  -7  13-4.97237 6.33855   1 0.28603-0.42173-0.95789 0.66323-0.02266 0.61817
  -2  -6  13-8.81284 6.67906   1 0.29364-0.42933-0.95543 0.70286 0.02849 0.56703
  -2  -5  13-2.72174 6.08599   1 0.30004-0.43572-0.95025 0.73978 0.08294 0.51257
  -2  -4  13 58.3891 4.67202   1 0.30504-0.44071-0.94189 0.77352 0.14022 0.45530
  -2  -3  13 51.4272 4.48371   1 0.30848-0.44413-0.92996 0.80368 0.19970 0.39582
  -2  -2  13 5.12633 6.23559   1 0.31022-0.44587-0.91417 0.82998 0.26062 0.33490
  -2  -1  13 15.5314 3.82665   1 0.31021-0.44585-0.89434 0.85225 0.32217 0.27335
  -2   0  13 6.51254 5.39081   1 0.30845-0.44408-0.87044 0.87044 0.38350 0.21203
  -2   1  13 20.3214 3.90027   1 0.30498-0.44060-0.84259 0.88468 0.44375 0.15178
  -2   1  12  0.9905 5.51486   1 0.30681-0.44243-0.84709 0.88918 0.43381 0.11591
  -2   0  12 4.93555 5.12918   1 0.31084-0.44647-0.87612 0.87612 0.36833 0.18139
  -2  -1  12 4.62232 5.50497   1 0.31290-0.44854-0.90059 0.85850 0.30149 0.24823
  -2  -2  12 30.6833 4.17626   1 0.31292-0.44857-0.92034 0.83615 0.23434 0.31537
  -2  -3  12 130.548 8.43636   1 0.31091-0.44657-0.93541 0.80913 0.16797 0.38174
  -2  -4  12 2.42796 5.51702   1 0.30695-0.44262-0.94602 0.77765 0.10340 0.44631
  -2  -5  12 1.07025 5.42214   1 0.30121-0.43689-0.95258 0.74211 0.04153 0.50817
  -2  -6  12 74.7348  6.2773   1 0.29392-0.42961-0.95562 0.70305-0.01688 0.56658
  -2  -7  12 9.95293 5.41368   1 0.28532-0.42102-0.95572 0.66106-0.07128 0.62098
  -2  -8  12  5.9829 6.66227   1 0.27568-0.41138-0.95351 0.61675-0.12131 0.67101
  -2  -9  12 7.92141 5.41991   1 0.26526-0.40097-0.94959 0.57074-0.16679 0.71649
  -2 -10  12  26.563 4.33029   1 0.25429-0.39002-0.94451 0.52357-0.20770 0.75740
  -2 -11  12 16.9756 6.66446   1 0.24300-0.37874-0.93876 0.47572-0.24412 0.79382
  -2 -12  12 11.5824  6.0277   1 0.23155-0.36730-0.93274 0.42761-0.27623 0.82592
  -2 -13  12-8.13274 6.50937   1 0.22009-0.35585-0.92677 0.37955-0.30426 0.85394
  -2 -14  12 5.35837 6.90378   1 0.20874-0.34450-0.92113 0.33181-0.32846 0.87814
  -2 -15  12-3.39148 7.32644   1 0.19757-0.33335-0.91599 0.28457-0.34911 0.89879
  -2 -16  12 16.6999 7.54425   1 0.18666-0.32244-0.91149 0.23798-0.36647 0.91615
  -2 -17  11 1.80659  8.0117   1 0.16659-0.30239-0.88533 0.16973-0.43405 0.93791
  -2 -16  11-1.70711 7.57054   1 0.17744-0.31323-0.88957 0.21606-0.42087 0.92473
  -2 -15  11-3.22578  6.1769   1 0.18868-0.32446-0.89480 0.26338-0.40458 0.90845
  -2 -14  11 1.01607 6.62395   1 0.20029-0.33606-0.90094 0.31162-0.38488 0.88875
  -2 -13  11 1.92119 6.07532   1 0.21221-0.34797-0.90789 0.36067-0.36143 0.86530
  -2 -12  11 3.63507 6.42596   1 0.22438-0.36013-0.91548 0.41035-0.33387 0.83775
  -2 -11  11 8.60711 5.70931   1 0.23668-0.37242-0.92346 0.46042-0.30186 0.80574
  -2 -10  11 4.08172 5.16301   1 0.24895-0.38469-0.93150 0.51055-0.26504 0.76892
  -2  -9  11 11.2496 5.44468   1 0.26102-0.39674-0.93914 0.56029-0.22313 0.72702
  -2  -8  11 11.4573 6.01647   1 0.27263-0.40834-0.94584 0.60909-0.17592 0.67981
  -2  -7  11 60.7517 4.34546   1 0.28350-0.41921-0.95095 0.65629-0.12334 0.62723
  -2  -6  11 35.2371 4.19041   1 0.29331-0.42901-0.95371 0.70114-0.06551 0.56940
  -2  -5  11-2.61216 5.69307   1 0.30172-0.43740-0.95333 0.74285-0.00276 0.50665
  -2  -4  11  88.147 6.10454   1 0.30839-0.44406-0.94902 0.78064 0.06429 0.43961
  -2  -3  11 37.2452 4.02286   1 0.31301-0.44868-0.94007 0.81379 0.13475 0.36915
  -2  -2  11-2.11778 5.12534   1 0.31538-0.45103-0.92593 0.84174 0.20748 0.29642
  -2  -1  11 8.97186 4.69061   1 0.31534-0.45099-0.90629 0.86419 0.28118 0.22272
  -2   0  11-0.59581 5.09063   1 0.31290-0.44854-0.88108 0.88108 0.35448 0.14943
  -2   1  11-2.69156 4.94132   1 0.30817-0.44380-0.85054 0.89264 0.42601 0.07790
  -2   1  10 7.00752 4.29544   1 0.30897-0.44461-0.85277 0.89486 0.42095 0.03715
  -2   0  10 19.4066 2.89101   1 0.31462-0.45026-0.88526 0.88526 0.34233 0.11576
  -2  -1  10 7.27704 4.40399   1 0.31754-0.45319-0.91143 0.86934 0.26138 0.19671
  -2  -2  10 1.63897 4.87118   1 0.31758-0.45325-0.93094 0.84675 0.17986 0.27823
  -2  -3  10 154.657 8.07166   1 0.31476-0.45043-0.94386 0.81757 0.09959 0.35849
  -2  -4  10 9.19962 5.33211   1 0.30926-0.44494-0.95065 0.78227 0.02228 0.43581
  -2  -5  10-4.17263 5.34823   1 0.30140-0.43709-0.95209 0.74161-0.05066 0.50874
  -2  -6  10  22.126 3.66221   1 0.29160-0.42730-0.94915 0.69658-0.11815 0.57623
  -2  -7  10 17.3187 3.69455   1 0.28031-0.41602-0.94291 0.64825-0.17955 0.63763
  -2  -8  10 20.8119 3.76966   1 0.26798-0.40369-0.93438 0.59762-0.23457 0.69264
  -2  -9  10 19.6389 4.05874   1 0.25500-0.39072-0.92449 0.54563-0.28321 0.74128
  -2 -10  10 53.8822 4.95789   1 0.24171-0.37744-0.91400 0.49306-0.32572 0.78379
  -2 -11  10 12.9302 6.28582   1 0.22838-0.36412-0.90354 0.44050-0.36246 0.82053
  -2 -12  10 70.2552 5.83454   1 0.21521-0.35097-0.89357 0.38843-0.39391 0.85197
  -2 -13  10-4.54523 6.71095   1 0.20235-0.33812-0.88440 0.33717-0.42052 0.87858
  -2 -14  10 6.27235 5.68845   1 0.18990-0.32567-0.87626 0.28693-0.44279 0.90085
  -2 -15  10 4.09817  6.3157   1 0.17792-0.31370-0.86928 0.23786-0.46115 0.91921
  -2 -16  10 8.70183 6.05622   1 0.16643-0.30223-0.86353 0.19001-0.47601 0.93407
  -2 -17  10  5.7723 7.30145   1 0.15546-0.29127-0.85902 0.14341-0.48774 0.94580
  -2 -18  10-4.89829 8.16891   1 0.14500-0.28081-0.85574 0.09803-0.49666 0.95471
  -2 -18   9-0.58981 6.59422   1 0.13214-0.26795-0.82545 0.06775-0.54878 0.96102
  -2 -17   9 1.10903 7.72348   1 0.14251-0.27831-0.82848 0.11287-0.54156 0.95380
  -2 -16   9 8.33551 7.06677   1 0.15348-0.28928-0.83296 0.15945-0.53159 0.94384
  -2 -15   9 8.80518 6.10981   1 0.16508-0.30087-0.83896 0.20754-0.51852 0.93077
  -2 -14   9-11.4798 6.14355   1 0.17733-0.31311-0.84650 0.25718-0.50194 0.91419
  -2 -13   9 12.5853  3.7336   1 0.19021-0.32598-0.85560 0.30837-0.48137 0.89363
  -2 -12   9 16.1837 6.00108   1 0.20369-0.33945-0.86618 0.36105-0.45627 0.86852
  -2 -11   9  47.879 4.90411   1 0.21771-0.35346-0.87809 0.41505-0.42602 0.83828
  -2 -10   9 9.64368 5.49861   1 0.23212-0.36786-0.89105 0.47010-0.38998 0.80224
  -2  -9   9 7.73201 6.04179   1 0.24674-0.38247-0.90460 0.52574-0.34747 0.75974
  -2  -8   9 61.9304 5.62013   1 0.26127-0.39700-0.91810 0.58134-0.29789 0.71016
  -2  -7   9 75.1505 5.90881   1 0.27534-0.41105-0.93066 0.63600-0.24074 0.65301
  -2  -6   9-3.12983 5.12943   1 0.28844-0.42414-0.94117 0.68859-0.17578 0.58805
  -2  -5   9 3.25593 4.40855   1 0.30000-0.43570-0.94828 0.73780-0.10315 0.51543
  -2  -4   9 7.54929 4.36377   1 0.30942-0.44511-0.95057 0.78218-0.02351 0.43579
  -2  -3   9 105.158 6.68447   1 0.31609-0.45177-0.94664 0.82035 0.06189 0.35038
  -2  -2   9 5.64081  3.9317   1 0.31954-0.45521-0.93535 0.85116 0.15124 0.26104
  -2  -1   9 163.676 7.50316   1 0.31949-0.45515-0.91603 0.87393 0.24224 0.17004
  -2   0   9 3.12155 3.95286   1 0.31593-0.45158-0.88856 0.88855 0.33244 0.07984
  -2   1   9 153.778  7.4133   1 0.30908-0.44472-0.85345 0.89554 0.41947-0.00719
  -2   1   8 8.58673 3.63037   1 0.30827-0.44391-0.85211 0.89420 0.42278-0.05631
  -2   0   8 47.8629 3.24766   1 0.31675-0.45240-0.89079 0.89078 0.32563 0.04084
  -2  -1   8 2.57602 4.00458   1 0.32120-0.45686-0.92006 0.87796 0.22402 0.14245
  -2  -2   8 84.0141 5.72202   1 0.32124-0.45691-0.93913 0.85494 0.12123 0.24524
  -2  -3   8-2.02968 4.36718   1 0.31691-0.45259-0.94816 0.82187 0.02074 0.34573
  -2  -4   8 14.4769 2.57049   1 0.30864-0.44433-0.94821 0.77982-0.07433 0.44079
  -2  -5   8 61.0965 4.51579   1 0.29716-0.43286-0.94099 0.73051-0.16159 0.52805
  -2  -6   8 75.7886 5.32007   1 0.28333-0.41904-0.92855 0.67597-0.23962 0.60608
  -2  -7   8  47.474 4.43769   1 0.26800-0.40372-0.91284 0.61817-0.30789 0.67435
  -2  -8   8 4.40708 5.01195   1 0.25192-0.38765-0.89559 0.55882-0.36657 0.73303
  -2  -9   8 66.2033  4.5243   1 0.23567-0.37141-0.87811 0.49926-0.41630 0.78275
  -2 -10   8 8.03798 4.99014   1 0.21966-0.35541-0.86138 0.44043-0.45793 0.82438
  -2 -11   8 6.44657 5.61725   1 0.20420-0.33995-0.84603 0.38298-0.49243 0.85888
  -2 -12   8-4.21396 6.09337   1 0.18943-0.32520-0.83242 0.32728-0.52072 0.88716
  -2 -13   8 17.2097 6.18717   1 0.17545-0.31123-0.82075 0.27352-0.54364 0.91008
  -2 -14   8 31.0244 4.51322   1 0.16230-0.29809-0.81108 0.22175-0.56195 0.92839
  -2 -15   8 9.83629 5.67899   1 0.14997-0.28576-0.80336 0.17194-0.57628 0.94272
  -2 -16   8 6.00431 6.24949   1 0.13842-0.27422-0.79753 0.12401-0.58717 0.95361
  -2 -17   8 0.53408 7.41964   1 0.12761-0.26342-0.79347 0.07786-0.59507 0.96150
  -2 -18   8 2.27811 7.59843   1 0.11749-0.25331-0.79106 0.03335-0.60035 0.96678
  -2 -19   8-2.42668 7.62573   1 0.10800-0.24383-0.79016-0.00964-0.60331 0.96974
  -2 -19   7 11.7781  6.1765   1 0.09200-0.22783-0.75270-0.04711-0.65192 0.97253
  -2 -18   7-7.17053 7.37962   1 0.10099-0.23682-0.75243-0.00528-0.65089 0.97151
  -2 -17   7 4.12773 6.72737   1 0.11067-0.24649-0.75378 0.03816-0.64775 0.96837
  -2 -16   7  4.3388 5.47548   1 0.12111-0.25692-0.75693 0.08341-0.64217 0.96280
  -2 -15   7 3.59946 6.26683   1 0.13238-0.26818-0.76207 0.13064-0.63381 0.95444
  -2 -14   7 45.3092 4.88099   1 0.14457-0.28036-0.76939 0.18006-0.62219 0.94282
  -2 -13   7 6.64462 5.73113   1 0.15775-0.29353-0.77907 0.23183-0.60674 0.92737
  -2 -12   7 1.81929 5.02863   1 0.17198-0.30775-0.79128 0.28613-0.58675 0.90738
  -2 -11   7 12.5255 5.57286   1 0.18730-0.32306-0.80609 0.34304-0.56134 0.88197
  -2 -10   7 -4.0934 5.27829   1 0.20368-0.33943-0.82349 0.40254-0.52946 0.85010
  -2  -9   7 28.7052 3.47762   1 0.22102-0.35676-0.84327 0.46441-0.48988 0.81052
  -2  -8   7 75.2568 5.45339   1 0.23908-0.37482-0.86491 0.52815-0.44124 0.76188
  -2  -7   7  87.196 6.26321   1 0.25746-0.39319-0.88748 0.59281-0.38211 0.70275
  -2  -6   7 22.1035 2.78187   1 0.27549-0.41121-0.90948 0.65690-0.31123 0.63187
  -2  -5   7 109.124 6.29209   1 0.29223-0.42794-0.92876 0.71828-0.22781 0.54845
  -2  -4   7 262.942 8.64011   1 0.30651-0.44221-0.94261 0.77422-0.13198 0.45264
  -2  -3   7  469.87  10.623   1 0.31704-0.45273-0.94801 0.82171-0.02527 0.34592
  -2  -2   7 24.2813 2.34979   1 0.32265-0.45833-0.94223 0.85803 0.08925 0.23140
  -2  -1   7 624.644 11.7296   1 0.32264-0.45831-0.92351 0.88141 0.20710 0.11356
  -2   0   7-1.69009 3.69423   1 0.31693-0.45259-0.89163 0.89162 0.32315-0.00248
  -2   1   7 653.227 11.8406   1 0.30616-0.44181-0.84791 0.88999 0.43265-0.11199
  -2   1   6 502.859 9.83348   1 0.30208-0.43773-0.83934 0.88142 0.45181-0.17695
  -2   0   6 1449.13 16.2308   1 0.31619-0.45186-0.89048 0.89046 0.32701-0.05216
  -2  -1   6 497.465 9.88867   1 0.32379-0.45946-0.92634 0.88423 0.19212 0.08272
  -2  -2   6 18.8288 2.15361   1 0.32374-0.45943-0.94451 0.86031 0.05434 0.22050
  -2  -3   6 183.372  6.8351   1 0.31617-0.45186-0.94540 0.81910-0.07833 0.35317
  -2  -4   6 14.9072 2.09844   1 0.30234-0.43804-0.93209 0.76369-0.19922 0.47406
  -2  -5   6 20.5218 2.59461   1 0.28420-0.41991-0.90913 0.69864-0.30433 0.57917
  -2  -6   6  77.756 5.62197   1 0.26371-0.39943-0.88110 0.62852-0.39247 0.66730
  -2  -7   6 45.6195 3.78742   1 0.24249-0.37822-0.85171 0.55703-0.46446 0.73930
  -2  -8   6 109.867 6.75621   1 0.22164-0.35738-0.82346 0.48669-0.52223 0.79707
  -2  -9   6 8.23858 5.03385   1 0.20182-0.33757-0.79785 0.41899-0.56803 0.84286
  -2 -10   6 68.7341 5.37745   1 0.18338-0.31914-0.77559 0.35463-0.60399 0.87881
  -2 -11   6 10.9224 5.65615   1 0.16641-0.30217-0.75690 0.29385-0.63197 0.90679
  -2 -12   6-1.04085 5.60515   1 0.15090-0.28668-0.74172 0.23657-0.65350 0.92832
  -2 -13   6 11.2288 5.18635   1 0.13677-0.27256-0.72983 0.18259-0.66980 0.94462
  -2 -14   6 20.5646 6.87856   1 0.12390-0.25970-0.72094 0.13160-0.68183 0.95665
  -2 -15   6-2.16924 5.93278   1 0.11217-0.24798-0.71475 0.08332-0.69033 0.96515
  -2 -16   6-4.19534 6.89837   1 0.10146-0.23728-0.71096 0.03744-0.69588 0.97069
  -2 -17   6 11.0041 6.89458   1 0.09165-0.22748-0.70930-0.00631-0.69893 0.97374
  -2 -18   6 3.21574 6.56411   1 0.08264-0.21847-0.70953-0.04818-0.69982 0.97463
  -2 -19   6 2.29368 6.97595   1 0.07433-0.21017-0.71143-0.08838-0.69883 0.97364
  -2 -20   6 15.9252 6.59689   1 0.06664-0.20249-0.71479-0.12711-0.69617 0.97097
  -2 -20   5 10.1917 7.60695   1 0.04824-0.18410-0.67191-0.16999-0.73908 0.96807
  -2 -19   5-4.48224 7.21871   1 0.05505-0.19090-0.66649-0.13332-0.74350 0.97249
  -2 -18   5-7.84022 7.41028   1 0.06247-0.19830-0.66249-0.09523-0.74648 0.97548
  -2 -17   5 -0.9736 6.71007   1 0.07057-0.20639-0.66010-0.05552-0.74787 0.97687
  -2 -16   5-6.33696 7.41003   1 0.07946-0.21528-0.65959-0.01394-0.74743 0.97643
  -2 -15   5 7.98274 5.16282   1 0.08927-0.22508-0.66124 0.02981-0.74485 0.97386
  -2 -14   5 -5.4507 6.15594   1 0.10015-0.23595-0.66539 0.07605-0.73975 0.96876
  -2 -13   5  78.504 5.65958   1 0.11225-0.24804-0.67245 0.12520-0.73159 0.96060
  -2 -12   5-2.32734  5.8633   1 0.12578-0.26156-0.68285 0.17770-0.71965 0.94866
  -2 -11   5 15.6255 5.78891   1 0.14093-0.27670-0.69711 0.23406-0.70297 0.93198
  -2 -10   5 28.0636  3.4315   1 0.15792-0.29368-0.71574 0.29478-0.68026 0.90928
  -2  -9   5 23.4527 2.89843   1 0.17694-0.31270-0.73922 0.36035-0.64978 0.87880
  -2  -8   5 79.9866 4.99381   1 0.19810-0.33384-0.76783 0.43106-0.60922 0.83824
  -2  -7   5 79.2687 5.82336   1 0.22130-0.35704-0.80142 0.50674-0.55560 0.78463
  -2  -6   5 -4.3767 3.96886   1 0.24606-0.38179-0.83895 0.58637-0.48532 0.71435
  -2  -5   5 475.008 10.0377   1 0.27125-0.40696-0.87788 0.66739-0.39454 0.62357
  -2  -4   5 1344.60 15.8286   1 0.29479-0.43050-0.91348 0.74509-0.28025 0.50928
  -2  -3   5 0.15686 3.46153   1 0.31365-0.44935-0.93876 0.81246-0.14222 0.37125
  -2  -2   5 182.489 6.34001   1 0.32441-0.46010-0.94573 0.86152 0.01477 0.21426
  -2  -1   5 1293.90 14.3025   1 0.32460-0.46028-0.92844 0.88633 0.18025 0.04878
  -2   0   5-6.33834 3.17152   1 0.31398-0.44965-0.88611 0.88610 0.34072-0.11168
  -2   1   5 1267.21 14.0866   1 0.29474-0.43041-0.82355 0.86563 0.48453-0.25549
  -2   1   4 32.2561 2.92611   1 0.28156-0.41722-0.79465 0.83672 0.53773-0.35449
  -2   0   4 1608.66 14.4696   1 0.30903-0.44471-0.87576 0.87574 0.37070-0.18747
  -2  -1   4 34.9779 2.54918   1 0.32494-0.46062-0.92956 0.88745 0.17378 0.00945
  -2  -2   4 49.8396 3.40513   1 0.32443-0.46012-0.94527 0.86106-0.03284 0.21607
  -2  -3   4 5.78563 3.23647   1 0.30804-0.44374-0.92463 0.79833-0.22372 0.40694
  -2  -4   4 439.653 8.90075   1 0.28117-0.41689-0.88047 0.71208-0.38160 0.56481
  -2  -5   4 1141.59 14.4356   1 0.25019-0.38591-0.82755 0.61706-0.50249 0.68571
  -2  -6   4 4.76185 3.94513   1 0.21955-0.35528-0.77607 0.52349-0.59115 0.77436
  -2  -7   4 423.629 10.2759   1 0.19147-0.32721-0.73102 0.43634-0.65491 0.83813
  -2  -8   4 29.1455  2.8116   1 0.16668-0.30243-0.69392 0.35714-0.70048 0.88369
  -2  -9   4 57.3941 3.71912   1 0.14513-0.28089-0.66457 0.28571-0.73298 0.91619
  -2 -10   4 293.952 10.2727   1 0.12650-0.26227-0.64215 0.22119-0.75607 0.93927
  -2 -11   4 15.0523 3.48449   1 0.11037-0.24615-0.62564 0.16258-0.77227 0.95547
  -2 -12   4 220.175 10.0992   1 0.09635-0.23214-0.61409 0.10894-0.78334 0.96654
  -2 -13   4 7.66533 5.57478   1 0.08408-0.21988-0.60669 0.05944-0.79049 0.97369
  -2 -14   4  48.217 4.49148   1 0.07328-0.20909-0.60273 0.01339-0.79459 0.97778
  -2 -15   4 6.95103  6.0785   1 0.06371-0.19953-0.60166-0.02977-0.79622 0.97942
  -2 -16   4  10.596  5.7225   1 0.05518-0.19100-0.60301-0.07052-0.79584 0.97903
  -2 -17   4    0.00 6.38371   1 0.04751-0.18334-0.60641-0.10921-0.79375 0.97694
  -2 -18   4-3.58262 6.61395   1 0.04058-0.17642-0.61154-0.14617-0.79019 0.97338
  -2 -19   4-3.84625 7.10065   1 0.03428-0.17014-0.61816-0.18165-0.78533 0.96851
  -2 -20   4 7.06575 6.45012   1 0.02853-0.16439-0.62605-0.21585-0.77928 0.96247
  -2 -21   3-9.32271 8.26871   1 0.00352-0.13940-0.58926-0.29474-0.80797 0.94533
  -2 -20   3-8.70743 7.98049   1 0.00767-0.14353-0.57761-0.26430-0.81631 0.95368
  -2 -19   3 8.65717 7.57503   1 0.01219-0.14805-0.56686-0.23296-0.82376 0.96113
  -2 -18   3 2.01316 6.36616   1 0.01717-0.15302-0.55715-0.20057-0.83026 0.96763
  -2 -17   3 8.87708 6.28573   1 0.02267-0.15851-0.54869-0.16694-0.83574 0.97312
  -2 -16   3-0.43282 6.34635   1 0.02880-0.16463-0.54170-0.13184-0.84010 0.97748
  -2 -15   3 2.80043 6.05402   1 0.03568-0.17150-0.53646-0.09498-0.84319 0.98057
  -2 -14   3 6.27101 6.18361   1 0.04347-0.17928-0.53335-0.05600-0.84480 0.98218
  -2 -13   3 -7.4631 5.77691   1 0.05236-0.18816-0.53282-0.01443-0.84462 0.98201
  -2 -12   3 16.1741 6.35924   1 0.06261-0.19840-0.53548 0.03032-0.84224 0.97963
  -2 -11   3-8.81056 5.24831   1 0.07455-0.21034-0.54210 0.07904-0.83701 0.97441
  -2 -10   3 131.966 7.65851   1 0.08862-0.22439-0.55370 0.13273-0.82800 0.96539
  -2  -9   3 331.476 9.91127   1 0.10537-0.24114-0.57161 0.19274-0.81374 0.95113
  -2  -8   3 3.59945 4.04514   1 0.12554-0.26130-0.59756 0.26078-0.79193 0.92933
  -2  -7   3 34.9279 2.78659   1 0.15002-0.28577-0.63369 0.33900-0.75890 0.89630
  -2  -6   3  549.51 10.4311   1 0.17976-0.31550-0.68231 0.42972-0.70860 0.84600
  -2  -5   3 127.023 5.59459   1 0.21534-0.35107-0.74496 0.53447-0.63136 0.76876
  -2  -4   3 11.1393 1.94238   1 0.25573-0.39145-0.81955 0.65115-0.51271 0.65012
  -2  -3   3 79.0667 4.10165   1 0.29564-0.43135-0.89420 0.76789-0.33602 0.47343
  -2  -2   3 445.803 7.69904   1 0.32310-0.45880-0.94140 0.85719-0.09617 0.23358
  -2  -1   3 4.75289 2.90411   1 0.32443-0.46012-0.92895 0.88683 0.17795-0.04054
  -2   0   3-5.04393 2.99254   1 0.29807-0.43375-0.85213 0.85211 0.43000-0.29258
  -2   1   3-0.51653 3.06974   1 0.25674-0.39242-0.73954 0.78161 0.62215-0.48473
  -2   1   2 2794.19 16.0624   1 0.20687-0.34255-0.62746 0.66953 0.75061-0.65900
  -2   0   2 4019.48 18.8484   1 0.27075-0.40643-0.79188 0.79186 0.54727-0.45567
  -2  -1   2 2886.84 16.3601   1 0.32167-0.45736-0.92365 0.88153 0.20802-0.11641
  -2  -2   2 297.047 6.09145   1 0.31775-0.45346-0.92749 0.84328-0.19665 0.28825
  -2  -3   2 210.105 5.70835   1 0.26522-0.40094-0.82102 0.69472-0.50547 0.59707
  -2  -4   2 7.28795  3.0232   1 0.20571-0.34143-0.70110 0.53269-0.68272 0.77432
  -2  -5   2 342.315 7.82325   1 0.15749-0.29322-0.60891 0.39841-0.77744 0.86903
  -2  -6   2 873.894 12.5389   1 0.12132-0.25706-0.54541 0.29282-0.82934 0.92093
  -2  -7   2 126.728  6.1294   1 0.09423-0.22998-0.50332 0.20863-0.85895 0.95054
  -2  -8   2 130.187 6.39391   1 0.07353-0.20929-0.47623 0.13945-0.87625 0.96784
  -2  -9   2 120.878 6.59249   1 0.05733-0.19310-0.45969 0.08082-0.88624 0.97782
  -2 -10   2 129.951 7.31526   1 0.04436-0.18014-0.45070 0.02973-0.89159 0.98317
  -2 -11   2 220.323 9.44298   1 0.03376-0.16955-0.44724-0.01582-0.89380 0.98537
  -2 -12   2 4.25899 4.73246   1 0.02494-0.16074-0.44793-0.05722-0.89374 0.98532
  -2 -13   2 3.32622 5.19572   1 0.01748-0.15329-0.45181-0.09544-0.89197 0.98354
  -2 -14   2 7.97406 5.86688   1 0.01109-0.14690-0.45817-0.13118-0.88882 0.98039
  -2 -15   2 3.15008 5.13401   1 0.00554-0.14136-0.46650-0.16494-0.88453 0.97610
  -2 -16   2 80.4865 7.11012   1 0.00067-0.13650-0.47642-0.19711-0.87924 0.97081
  -2 -17   2-0.92217 6.35563   1-0.00364-0.13220-0.48765-0.22798-0.87306 0.96463
  -2 -18   2 0.49723  5.9875   1-0.00750-0.12835-0.49994-0.25778-0.86606 0.95762
  -2 -19   2-1.60518 7.11853   1-0.01097-0.12489-0.51314-0.28668-0.85827 0.94983
  -2 -20   2 8.61787 7.10648   1-0.01413-0.12174-0.52709-0.31483-0.84973 0.94129
  -2 -21   2    0.00 7.23189   1-0.01701-0.11887-0.54168-0.34233-0.84045 0.93201
  -2 -21   1  1.8362 8.41452   1-0.03812-0.09776-0.49282-0.39119-0.86933 0.91508
  -2 -20   1 12.5612 7.99352   1-0.03659-0.09929-0.47510-0.36682-0.87921 0.92496
  -2 -19   1    0.00 6.88807   1-0.03492-0.10095-0.45771-0.34211-0.88845 0.93420
  -2 -18   1  5.4293 6.37836   1-0.03308-0.10278-0.44072-0.31700-0.89707 0.94282
  -2 -17   1 2.28705 6.11972   1-0.03104-0.10481-0.42421-0.29142-0.90506 0.95082
  -2 -16   1-4.65161 6.48253   1-0.02876-0.10708-0.40828-0.26526-0.91243 0.95819
  -2 -15   1 53.0339 5.12906   1-0.02618-0.10965-0.39304-0.23840-0.91918 0.96494
  -2 -14   1 91.3148 6.37849   1-0.02323-0.11259-0.37867-0.21068-0.92527 0.97103
  -2 -13   1 6.57305 4.98427   1-0.01982-0.11599-0.36538-0.18188-0.93067 0.97644
  -2 -12   1-1.80062 5.09293   1-0.01581-0.11999-0.35347-0.15168-0.93533 0.98110
  -2 -11   1-3.27445 4.72626   1-0.01103-0.12476-0.34338-0.11969-0.93915 0.98492
  -2 -10   1  11.849 5.09503   1-0.00521-0.13057-0.33570-0.08527-0.94198 0.98775
  -2  -9   1 4.44041 4.52835   1 0.00204-0.13781-0.33134-0.04753-0.94353 0.98930
  -2  -8   1 546.391 11.2383   1 0.01133-0.14710-0.33175-0.00503-0.94332 0.98909
  -2  -7   1 33.5374 2.78498   1 0.02368-0.15944-0.33927 0.04459-0.94040 0.98618
  -2  -6   1 4.01473 3.34759   1 0.04088-0.17663-0.35808 0.10548-0.93281 0.97859
  -2  -5   1 2.82229 3.07937   1 0.06632-0.20206-0.39608 0.18558-0.91583 0.96161
  -2  -4   1 808.476 10.2153   1 0.10701-0.24274-0.46978 0.30137-0.87628 0.92206
  -2  -3   1 371.797 6.83611   1 0.17779-0.31351-0.61430 0.48799-0.76877 0.81455
  -2  -2   1 9462.33 111.641   1 0.29030-0.42601-0.86007 0.77585-0.41941 0.46520
  -2  -1   1 1533.45 11.2471   1 0.30666-0.44236-0.89197 0.84985 0.33198-0.28619
  -2   0   1  0.8177  1.3727   1 0.18644-0.32213-0.60233 0.60230 0.77612-0.73033
  -2   1   1 1456.74 10.9502   1 0.10405-0.23973-0.39382 0.43589 0.91326-0.86746
  -2   1   0 50.4932 3.04372   1-0.07149-0.06420 0.00929 0.03278 0.99739-0.99740
  -2   0   0 2340.65 13.0865   1-0.06785-0.06785-0.02018 0.02015 0.99748-0.99750
  -2  -1   0 42.4691 3.15927   1-0.04588-0.08983-0.09190 0.04978 0.99470-0.99472
  -2  -2   0 212.521 4.92234   1-0.03899-0.09672-0.08863 0.00441-0.99531 0.99529
  -2  -3   0 1741.17   13.47   1-0.05156-0.08416-0.08067-0.04564-0.99542 0.99539
  -2  -4   0 326.291 6.81756   1-0.05450-0.08124-0.09498-0.07343-0.99400 0.99397
  -2  -5   0 2244.47 17.8283   1-0.05582-0.07992-0.11302-0.09748-0.99204 0.99201
  -2  -6   0 1302.41 14.7676   1-0.05659-0.07917-0.13236-0.12023-0.98960 0.98957
  -2  -7   0 25.0442 2.37617   1-0.05709-0.07867-0.15231-0.14238-0.98670 0.98667
  -2  -8   0 3.34271 3.29612   1-0.05746-0.07831-0.17259-0.16419-0.98333 0.98330
  -2  -9   0 176.118 7.50411   1-0.05774-0.07804-0.19307-0.18580-0.97950 0.97947
  -2 -10   0 440.668 11.5346   1-0.05797-0.07782-0.21369-0.20729-0.97520 0.97516
  -2 -11   0 27.4154 2.92769   1-0.05817-0.07763-0.23439-0.22868-0.97043 0.97038
  -2 -12   0 14.4589 3.39038   1-0.05834-0.07747-0.25515-0.25001-0.96516 0.96512
  -2 -13   0  25.923 3.68453   1-0.05850-0.07732-0.27596-0.27130-0.95941 0.95937
  -2 -14   0 77.8854 6.63925   1-0.05865-0.07718-0.29681-0.29254-0.95316 0.95311
  -2 -15   0 6.99643 5.94583   1-0.05878-0.07705-0.31769-0.31376-0.94640 0.94635
  -2 -16   0 1.68646 6.33826   1-0.05892-0.07693-0.33858-0.33496-0.93912 0.93907
  -2 -17   0-6.84239 6.36992   1-0.05905-0.07681-0.35950-0.35613-0.93131 0.93125
  -2 -18   0 3.44655 7.04958   1-0.05917-0.07669-0.38043-0.37730-0.92295 0.92289
  -2 -19   0-14.8466 7.27024   1-0.05930-0.07657-0.40138-0.39845-0.91403 0.91397
  -2 -20   0 7.40703 7.00147   1-0.05943-0.07645-0.42233-0.41959-0.90453 0.90446
  -2 -21   0 3.05452 7.45703   1-0.05956-0.07633-0.44329-0.44072-0.89443 0.89437
  -2 -21  -1 11.6293 7.37025   1-0.08104-0.05485-0.39373-0.49028-0.91569 0.86981
  -2 -20  -1 24.8941 4.61883   1-0.08232-0.05357-0.36952-0.47240-0.92561 0.87973
  -2 -19  -1-1.59428 6.70103   1-0.08374-0.05214-0.34500-0.45483-0.93490 0.88902
  -2 -18  -1-7.40359 6.89237   1-0.08533-0.05054-0.32009-0.43764-0.94357 0.89770
  -2 -17  -1-3.65928 6.50101   1-0.08713-0.04873-0.29473-0.42091-0.95163 0.90577
  -2 -16  -1-0.42287 6.20055   1-0.08916-0.04669-0.26882-0.40473-0.95909 0.91322
  -2 -15  -1 55.9976 4.94982   1-0.09149-0.04435-0.24224-0.38921-0.96592 0.92006
  -2 -14  -1  92.749 6.84517   1-0.09419-0.04165-0.21484-0.37451-0.97212 0.92626
  -2 -13  -1 0.65731 5.42028   1-0.09733-0.03849-0.18641-0.36085-0.97767 0.93181
  -2 -12  -1-6.60228 5.05744   1-0.10106-0.03476-0.15665-0.34851-0.98249 0.93664
  -2 -11  -1   8.459 4.49202   1-0.10554-0.03027-0.12517-0.33790-0.98653 0.94068
  -2 -10  -1 19.5016 2.70792   1-0.11102-0.02477-0.09138-0.32960-0.98963 0.94378
  -2  -9  -1 11.9902 4.45192   1-0.11790-0.01788-0.05440-0.32448-0.99155 0.94570
  -2  -8  -1 540.893 11.3267   1-0.12677-0.00900-0.01285-0.32393-0.99186 0.94602
  -2  -7  -1 37.0571 2.71154   1-0.13864 0.00287 0.03554-0.33024-0.98972 0.94387
  -2  -6  -1 7.41275 3.34088   1-0.15526 0.01950 0.09485-0.34744-0.98332 0.93748
  -2  -5  -1-0.40318 3.06172   1-0.18005 0.04430 0.17286-0.38336-0.96835 0.92251
  -2  -4  -1 812.072 10.3104   1-0.22031 0.08457 0.28612-0.45453-0.93252 0.88668
  -2  -3  -1 390.715 6.92626   1-0.29239 0.15666 0.47158-0.59790-0.83191 0.78607
  -2  -2  -1 9468.82 112.039   1-0.41532 0.27960 0.76944-0.85366-0.48512 0.43929
  -2  -1  -1 1547.95 11.2714   1-0.44516 0.30944 0.84351-0.88564 0.30026-0.34609
  -2   0  -1-3.34512 2.39842   1-0.32684 0.19113 0.58242-0.58245 0.74423-0.79005
  -2   1  -1 1457.39 10.9999   1-0.24758 0.11188 0.41786-0.37580 0.87410-0.91992
  -1   1  -1 36.0972 2.12104   1-0.26607 0.19823 0.54043-0.49835 0.79817-0.84399
  -1   0  -1 2.36639 1.63114   1-0.37892 0.31107 0.78619-0.78621 0.48805-0.53387
  -1  -1  -1 39.0934 2.15437   1-0.41649 0.34863 0.86723-0.90935-0.27254 0.22672
  -1  -2  -1 64.8099 2.76076   1-0.29316 0.22528 0.57141-0.65562-0.76647 0.72065
  -1  -3  -1 1537.49 11.2958   1-0.20605 0.13816 0.35219-0.47849-0.91295 0.86713
  -1  -4  -1 1626.42 13.0177   1-0.15809 0.09019 0.22140-0.38980-0.96228 0.91645
  -1  -5  -1 101.758 4.61168   1-0.12933 0.06143 0.13436-0.34484-0.98246 0.93663
  -1  -6  -1  132.32  5.3525   1-0.11047 0.04256 0.06993-0.32252-0.99142 0.94559
  -1  -7  -1 2.93795 3.09688   1-0.09722 0.02930 0.01837-0.31305-0.99510 0.94927
  -1  -8  -1 26.7179 2.48103   1-0.08744 0.01951-0.02526-0.31152-0.99586 0.95002
  -1  -9  -1 377.486 9.79117   1-0.07993 0.01199-0.06368-0.31518-0.99478 0.94894
  -1 -10  -1 25.6572 2.80339   1-0.07398 0.00603-0.09853-0.32244-0.99240 0.94655
  -1 -11  -1  26.949 2.81313   1-0.06915 0.00120-0.13079-0.33226-0.98901 0.94317
  -1 -12  -1 139.928 8.21113   1-0.06516-0.00281-0.16115-0.34400-0.98479 0.93895
  -1 -13  -1-2.55282 5.39651   1-0.06180-0.00617-0.19007-0.35718-0.97985 0.93399
  -1 -14  -1 21.5098 3.80468   1-0.05894-0.00905-0.21785-0.37149-0.97422 0.92837
  -1 -15  -1 12.5627 6.07912   1-0.05647-0.01153-0.24474-0.38670-0.96797 0.92211
  -1 -16  -1 0.41367 6.09367   1-0.05431-0.01369-0.27090-0.40262-0.96110 0.91524
  -1 -17  -1 11.6539 6.43325   1-0.05242-0.01559-0.29648-0.41914-0.95362 0.90776
  -1 -18  -1 15.9856 6.55301   1-0.05074-0.01728-0.32158-0.43614-0.94555 0.89969
  -1 -19  -1 10.4452 7.49587   1-0.04925-0.01878-0.34626-0.45355-0.93687 0.89101
  -1 -20  -1 6.74127 7.66155   1-0.04791-0.02013-0.37061-0.47130-0.92758 0.88172
  -1 -21  -1 12.6606 7.15888   1-0.04670-0.02135-0.39466-0.48934-0.91767 0.87180
  -1 -21   0 8.42381 7.27038   1-0.02591-0.04214-0.44262-0.44138-0.89637 0.89631
  -1 -20   0 2.80293 6.97925   1-0.02580-0.04224-0.42161-0.42029-0.90644 0.90638
  -1 -19   0-5.73159 6.77369   1-0.02569-0.04234-0.40061-0.39920-0.91592 0.91586
  -1 -18   0 4.34868 6.09276   1-0.02559-0.04243-0.37961-0.37810-0.92482 0.92477
  -1 -17   0-6.70484 6.24186   1-0.02548-0.04252-0.35862-0.35700-0.93316 0.93311
  -1 -16   0-1.64968 5.28156   1-0.02539-0.04261-0.33763-0.33589-0.94096 0.94091
  -1 -15   0-16.3148 6.42769   1-0.02529-0.04270-0.31665-0.31478-0.94823 0.94818
  -1 -14   0 8.00133 5.17166   1-0.02519-0.04279-0.29568-0.29365-0.95498 0.95493
  -1 -13   0-5.08406 5.46684   1-0.02509-0.04288-0.27472-0.27252-0.96122 0.96118
  -1 -12   0 4.91156 4.52224   1-0.02499-0.04297-0.25378-0.25137-0.96696 0.96692
  -1 -11   0-8.36089 4.46472   1-0.02489-0.04306-0.23286-0.23019-0.97221 0.97218
  -1 -10   0-4.69497 4.17298   1-0.02478-0.04317-0.21196-0.20900-0.97698 0.97695
  -1  -9   0-0.83692 3.63605   1-0.02465-0.04328-0.19110-0.18776-0.98128 0.98125
  -1  -8   0 1.10779 3.38435   1-0.02451-0.04341-0.17029-0.16648-0.98510 0.98508
  -1  -7   0-7.56119  3.5283   1-0.02435-0.04357-0.14955-0.14512-0.98847 0.98844
  -1  -6   0-0.55173 3.21117   1-0.02413-0.04377-0.12893-0.12365-0.99137 0.99135
  -1  -5   0-0.34729 2.87079   1-0.02384-0.04406-0.10850-0.10198-0.99382 0.99380
  -1  -4   0 1.76295 1.62731   1-0.02338-0.04450-0.08845-0.07994-0.99581 0.99580
  -1  -3   0 2.37556 2.38714   1-0.02256-0.04532-0.06926-0.05704-0.99735 0.99734
  -1  -2   0-3.18118 1.86693   1-0.02051-0.04736-0.05292-0.03128-0.99839 0.99838
  -1  -1   0-3.74289 1.58926   1-0.00500-0.06286-0.06769 0.02558-0.99770 0.99769
  -1   1   0-1.68562 1.54433   1-0.03907-0.02877 0.01274 0.02934 0.99915-0.99916
  -1   1   1  31.636 2.06907   1 0.18860-0.25643-0.50921 0.55129 0.83969-0.79389
  -1   0   1 3.62565 1.64689   1 0.30552-0.37337-0.79388 0.79386 0.52564-0.47984
  -1  -1   1  37.674 2.10277   1 0.35291-0.42077-0.90927 0.86716-0.22032 0.26612
  -1  -2   1 72.3625  2.8262   1 0.24107-0.30893-0.66222 0.57802-0.70943 0.75523
  -1  -3   1 1531.11 11.2744   1 0.15689-0.22477-0.48589 0.35960-0.85981 0.90561
  -1  -4   1 1636.97 13.1131   1 0.10938-0.17726-0.39621 0.22782-0.91162 0.95742
  -1  -5   1 96.1819 4.52197   1 0.08054-0.14843-0.35025 0.13977-0.93319 0.97898
  -1  -6   1 133.834 5.47264   1 0.06149-0.12939-0.32712 0.07454-0.94299 0.98877
  -1  -7   1-7.16497 3.35308   1 0.04804-0.11595-0.31704 0.02237-0.94720 0.99299
  -1  -8   1 25.0402 2.51549   1 0.03805-0.10597-0.31502-0.02175-0.94833 0.99412
  -1  -9   1 374.922  9.9934   1 0.03034-0.09827-0.31829-0.06057-0.94752 0.99330
  -1 -10   1 29.2206  2.6441   1 0.02421-0.09215-0.32523-0.09573-0.94534 0.99112
  -1 -11   1 22.9454 2.89139   1 0.01920-0.08715-0.33479-0.12826-0.94211 0.98789
  -1 -12   1 135.283 8.43392   1 0.01503-0.08299-0.34630-0.15884-0.93802 0.98379
  -1 -13   1 8.29666 4.77589   1 0.01150-0.07946-0.35929-0.18794-0.93317 0.97894
  -1 -14   1 17.7386 3.84294   1 0.00845-0.07643-0.37344-0.21589-0.92763 0.97340
  -1 -15   1 11.4207 5.97088   1 0.00580-0.07379-0.38850-0.24292-0.92145 0.96722
  -1 -16   1 16.5466 6.38172   1 0.00347-0.07146-0.40430-0.26922-0.91464 0.96041
  -1 -17   1 15.2397 6.73832   1 0.00138-0.06939-0.42071-0.29491-0.90722 0.95298
  -1 -18   1 17.9233 7.13584   1-0.00049-0.06752-0.43761-0.32010-0.89919 0.94495
  -1 -19   1  19.846 6.68821   1-0.00218-0.06584-0.45492-0.34488-0.89055 0.93631
  -1 -20   1 4.49418 7.57872   1-0.00373-0.06430-0.47259-0.36931-0.88130 0.92706
  -1 -21   1  4.2202 7.69714   1-0.00516-0.06288-0.49056-0.39344-0.87142 0.91718
  -1 -21   2-10.3091 7.45177   1 0.01530-0.08333-0.53789-0.34610-0.84290 0.93447
  -1 -20   2 8.48001  7.3927   1 0.01800-0.08602-0.52287-0.31903-0.85225 0.94381
  -1 -19   2 4.20692 6.61002   1 0.02094-0.08895-0.50843-0.29138-0.86087 0.95244
  -1 -18   2 5.36875 6.63844   1 0.02416-0.09216-0.49465-0.26306-0.86878 0.96035
  -1 -17   2    0.00 6.54892   1 0.02772-0.09572-0.48167-0.23394-0.87593 0.96751
  -1 -16   2 7.09596 5.67738   1 0.03168-0.09967-0.46963-0.20389-0.88231 0.97389
  -1 -15   2 14.2265 6.11585   1 0.03613-0.10410-0.45873-0.17270-0.88786 0.97944
  -1 -14   2 2.11846 5.67126   1 0.04116-0.10913-0.44919-0.14014-0.89250 0.98408
  -1 -13   2 174.805 9.69882   1 0.04692-0.11488-0.44135-0.10588-0.89612 0.98770
  -1 -12   2 5.88952 4.52383   1 0.05357-0.12152-0.43562-0.06952-0.89855 0.99013
  -1 -11   2 72.1093 5.36807   1 0.06137-0.12931-0.43255-0.03050-0.89953 0.99112
  -1 -10   2 133.924 7.16969   1 0.07064-0.13858-0.43291 0.01196-0.89867 0.99026
  -1  -9   2 381.665 10.0249   1 0.08185-0.14977-0.43778 0.05892-0.89536 0.98695
  -1  -8   2 17.8263   2.417   1 0.09564-0.16355-0.44870 0.11194-0.88855 0.98015
  -1  -7   2 70.9959 4.89046   1 0.11299-0.18089-0.46795 0.17328-0.87650 0.96810
  -1  -6   2 813.921 11.6378   1 0.13534-0.20324-0.49891 0.24634-0.85602 0.94762
  -1  -5   2 1.38272 3.06104   1 0.16483-0.23271-0.54664 0.33616-0.82097 0.91258
  -1  -4   2 270.512 6.23251   1 0.20438-0.27226-0.61815 0.44977-0.75900 0.85060
  -1  -3   2 2.47466 2.74407   1 0.25668-0.32454-0.72015 0.59386-0.64454 0.73615
  -1  -2   2 232.311 4.80828   1 0.31777-0.38563-0.84447 0.76027-0.43102 0.52263
  -1  -1   2 401.307 5.37003   1 0.36055-0.42840-0.92928 0.88718-0.07935 0.17096
  -1   0   2 199.234 3.89842   1 0.34481-0.41264-0.88007 0.88006 0.32626-0.23465
  -1   1   2 379.458 5.37223   1 0.28480-0.35263-0.72651 0.76860 0.62528-0.53366
  -1   1   3 420.665 6.51729   1 0.32064-0.38846-0.80619 0.84828 0.49712-0.35969
  -1   0   3 3.09814  2.5778   1 0.35356-0.42139-0.89847 0.89846 0.26000-0.12258
  -1  -1   3 410.194 6.43805   1 0.36145-0.42929-0.93219 0.89009-0.01517 0.15259
  -1  -2   3 9610.43 115.533   1 0.34062-0.40847-0.89996 0.81576-0.27189 0.40931
  -1  -3   3  651.65 8.74276   1 0.30270-0.37057-0.82949 0.70320-0.46927 0.60669
  -1  -4   3 42.3997  3.0922   1 0.26145-0.32932-0.75257 0.58418-0.60433 0.74175
  -1  -5   3 905.633 11.8959   1 0.22408-0.29196-0.68556 0.47508-0.69264 0.83005
  -1  -6   3 35.3859 2.85171   1 0.19255-0.26044-0.63267 0.38010-0.75008 0.88749
  -1  -7   3 540.693 10.6816   1 0.16657-0.23447-0.59298 0.29831-0.78779 0.92519
  -1  -8   3 374.921 9.66331   1 0.14521-0.21311-0.56421 0.22745-0.81276 0.95016
  -1  -9   3 548.195 12.1981   1 0.12752-0.19544-0.54410 0.16524-0.82927 0.96667
  -1 -10   3 12.2546 2.65739   1 0.11273-0.18066-0.53079 0.10984-0.83997 0.97737
  -1 -11   3 107.231 7.42502   1 0.10022-0.16815-0.52283 0.05979-0.84653 0.98393
  -1 -12   3-5.12294 5.22822   1 0.08952-0.15746-0.51911 0.01397-0.85001 0.98741
  -1 -13   3  245.34 11.1046   1 0.08027-0.14822-0.51879-0.02844-0.85113 0.98853
  -1 -14   3 62.9207 5.71329   1 0.07219-0.14016-0.52122-0.06811-0.85037 0.98777
  -1 -15   3 4.29911 6.48116   1 0.06508-0.13305-0.52590-0.10552-0.84807 0.98546
  -1 -16   3-2.11815 6.15359   1 0.05875-0.12674-0.53243-0.14108-0.84445 0.98183
  -1 -17   3 18.5059 4.43923   1 0.05309-0.12108-0.54052-0.17510-0.83967 0.97706
  -1 -18   3 14.3295 7.24524   1 0.04799-0.11599-0.54990-0.20780-0.83387 0.97125
  -1 -19   3-5.85072 6.66449   1 0.04335-0.11136-0.56039-0.23941-0.82711 0.96449
  -1 -20   3 2.28516 7.22631   1 0.03912-0.10713-0.57183-0.27007-0.81946 0.95684
  -1 -21   3-9.18457 8.14619   1 0.03522-0.10325-0.58407-0.29992-0.81096 0.94834
  -1 -21   4 15.5135 7.47231   1 0.05440-0.12243-0.62859-0.25539-0.77585 0.95903
  -1 -20   4  7.5353 6.97977   1 0.05939-0.12740-0.61889-0.22300-0.78325 0.96644
  -1 -19   4 4.32235 6.79139   1 0.06479-0.13280-0.61018-0.18962-0.78963 0.97282
  -1 -18   4 4.52351 7.01859   1 0.07068-0.13868-0.60262-0.15508-0.79491 0.97810
  -1 -17   4 7.93276 6.34689   1 0.07714-0.14513-0.59639-0.11922-0.79899 0.98218
  -1 -16   4 4.75558 5.78412   1 0.08426-0.15224-0.59172-0.08179-0.80174 0.98493
  -1 -15   4   9.192 5.16464   1 0.09216-0.16013-0.58888-0.04254-0.80296 0.98616
  -1 -14   4 14.3736 6.28705   1 0.10098-0.16894-0.58818-0.00114-0.80240 0.98561
  -1 -13   4 51.7957 4.31341   1 0.11088-0.17883-0.59004 0.04281-0.79972 0.98293
  -1 -12   4-2.79771 5.56945   1 0.12208-0.19002-0.59495 0.08982-0.79443 0.97764
  -1 -11   4 16.4801  5.9737   1 0.13484-0.20276-0.60351 0.14047-0.78587 0.96908
  -1 -10   4 9.31493 4.70039   1 0.14945-0.21737-0.61645 0.19550-0.77308 0.95629
  -1  -9   4 32.7776 2.77572   1 0.16628-0.23420-0.63463 0.25578-0.75470 0.93791
  -1  -8   4 24.7952 2.72222   1 0.18576-0.25366-0.65905 0.32230-0.72877 0.91199
  -1  -7   4  126.89  6.2613   1 0.20827-0.27616-0.69071 0.39604-0.69246 0.87568
  -1  -6   4  35.821 2.63462   1 0.23410-0.30199-0.73032 0.47775-0.64169 0.82491
  -1  -5   4 1638.20 16.4958   1 0.26314-0.33101-0.77773 0.56725-0.57081 0.75403
  -1  -4   4 790.344 11.0987   1 0.29429-0.36215-0.83058 0.66220-0.47269 0.65592
  -1  -3   4 311.532 6.97472   1 0.32471-0.39257-0.88244 0.75615-0.34021 0.52344
  -1  -2   4 85.1909 4.30448   1 0.34919-0.41704-0.92134 0.83714-0.17048 0.35371
  -1  -1   4 237.813 5.93539   1 0.36118-0.42902-0.93198 0.88988 0.02865 0.15458
  -1   0   4 2027.60  14.871   1 0.35634-0.42417-0.90395 0.90394 0.23612-0.05288
  -1   1   4 254.494 5.85054   1 0.33600-0.40382-0.83977 0.88186 0.42633-0.24309
  -1   1   5 7.51949 3.05612   1 0.34337-0.41118-0.85552 0.89761 0.38737-0.15832
  -1   0   5 0.50174 2.90947   1 0.35711-0.42493-0.90513 0.90513 0.23035-0.00130
  -1  -1   5 7.56197 1.82232   1 0.36043-0.42826-0.93049 0.88840 0.06420 0.16485
  -1  -2   5 396.467 8.07107   1 0.35275-0.42059-0.93055 0.84636-0.09749 0.32653
  -1  -3   5 17.9399 2.06163   1 0.33599-0.40384-0.90997 0.78368-0.24278 0.47182
  -1  -4   5 502.608 9.55253   1 0.31347-0.38133-0.87656 0.70819-0.36505 0.59409
  -1  -5   5 257.923 7.67738   1 0.28847-0.35634-0.83792 0.62745-0.46323 0.69226
  -1  -6   5 15.1493 2.19444   1 0.26338-0.33126-0.79952 0.54695-0.53975 0.76878
  -1  -7   5 274.419 8.38002   1 0.23961-0.30750-0.76450 0.46984-0.59839 0.82742
  -1  -8   5-1.35808 4.11178   1 0.21779-0.28569-0.73429 0.39753-0.64291 0.87194
  -1  -9   5 40.2309 3.08846   1 0.19812-0.26603-0.70925 0.33040-0.67652 0.90554
  -1 -10   5 89.4116 6.88061   1 0.18053-0.24845-0.68919 0.26824-0.70171 0.93073
  -1 -11   5 13.6453 5.42126   1 0.16485-0.23278-0.67367 0.21063-0.72040 0.94942
  -1 -12   5 17.4392 6.02452   1 0.15087-0.21880-0.66216 0.15703-0.73401 0.96303
  -1 -13   5 1.40294 5.67714   1 0.13836-0.20631-0.65416 0.10693-0.74359 0.97260
  -1 -14   5 8.36113 5.86315   1 0.12715-0.19510-0.64919 0.05987-0.74992 0.97893
  -1 -15   5 15.6157  5.8981   1 0.11704-0.18501-0.64685 0.01543-0.75358 0.98260
  -1 -16   5-9.75595 6.81244   1 0.10790-0.17587-0.64677-0.02674-0.75502 0.98403
  -1 -17   5 4.29884 6.46152   1 0.09959-0.16757-0.64864-0.06696-0.75456 0.98356
  -1 -18   5 3.59455 6.43422   1 0.09200-0.15999-0.65221-0.10549-0.75244 0.98145
  -1 -19   5 12.1238 6.28329   1 0.08503-0.15303-0.65726-0.14254-0.74887 0.97787
  -1 -20   5 4.72233 7.69646   1 0.07861-0.14661-0.66359-0.17830-0.74397 0.97297
  -1 -20   6 15.0831 7.11308   1 0.09662-0.16462-0.70554-0.13634-0.70206 0.97687
  -1 -19   6  4.5139 7.48545   1 0.10389-0.17189-0.70122-0.09857-0.70534 0.98015
  -1 -18   6-14.2231 7.46843   1 0.11174-0.17973-0.69825-0.05945-0.70708 0.98190
  -1 -17   6 11.2934 6.45834   1 0.12024-0.18821-0.69681-0.01880-0.70711 0.98193
  -1 -16   6 24.1288 4.29468   1 0.12947-0.19743-0.69709 0.02359-0.70519 0.98001
  -1 -15   6-11.8902 6.18299   1 0.13952-0.20748-0.69934 0.06793-0.70103 0.97585
  -1 -14   6  5.1218 5.30052   1 0.15052-0.21846-0.70380 0.11448-0.69426 0.96908
  -1 -13   6 1.45986 5.83943   1 0.16256-0.23050-0.71076 0.16353-0.68438 0.95921
  -1 -12   6 52.3834 4.30761   1 0.17579-0.24372-0.72051 0.21538-0.67077 0.94560
  -1 -11   6 10.5962 4.98646   1 0.19032-0.25824-0.73336 0.27033-0.65263 0.92746
  -1 -10   6 39.4172 3.74678   1 0.20626-0.27417-0.74959 0.32864-0.62891 0.90375
  -1  -9   6 10.3155 5.16286   1 0.22368-0.29158-0.76937 0.39052-0.59832 0.87316
  -1  -8   6 130.155  6.7988   1 0.24256-0.31046-0.79270 0.45594-0.55922 0.83406
  -1  -7   6 83.8917 5.76029   1 0.26275-0.33063-0.81924 0.52458-0.50964 0.78448
  -1  -6   6 5.76539 3.89594   1 0.28381-0.35168-0.84807 0.59550-0.44737 0.72222
  -1  -5   6 97.5006 5.82402   1 0.30496-0.37283-0.87741 0.66694-0.37020 0.64504
  -1  -4   6 943.458 13.6179   1 0.32494-0.39279-0.90437 0.73599-0.27642 0.55127
  -1  -3   6 83.1064 5.27416   1 0.34199-0.40983-0.92491 0.79862-0.16571 0.44056
  -1  -2   6 72.9505 5.04714   1 0.35407-0.42190-0.93428 0.85010-0.04007 0.31492
  -1  -1   6  45.111 3.50671   1 0.35937-0.42720-0.92821 0.88611 0.09558 0.17928
  -1   0   6 1317.04  14.866   1 0.35692-0.42474-0.90429 0.90430 0.23390 0.04096
  -1   1   6 38.6882 3.04195   1 0.34702-0.41482-0.86305 0.90515 0.36685-0.09199
  -1   1   7 71.5074 5.24466   1 0.34866-0.41647-0.86620 0.90830 0.35775-0.03707
  -1   0   7-5.78964 3.53074   1 0.35615-0.42397-0.90223 0.90224 0.24286 0.07781
  -1  -1   7 81.2423 5.24764   1 0.35805-0.42587-0.92528 0.88318 0.12457 0.19610
  -1  -2   7 516.161 10.5433   1 0.35419-0.42202-0.93506 0.85088 0.00801 0.31265
  -1  -3   7  242.30 8.13782   1 0.34511-0.41295-0.93293 0.80665-0.10200 0.42266
  -1  -4   7  9.9689 2.20821   1 0.33187-0.39972-0.92140 0.75303-0.20187 0.52253
  -1  -5   7 1.27217 3.78101   1 0.31576-0.38362-0.90350 0.69303-0.28961 0.61027
  -1  -6   7 48.2575 4.21138   1 0.29802-0.36589-0.88208 0.62952-0.36471 0.68536
  -1  -7   7 2.92557 3.91597   1 0.27967-0.34755-0.85951 0.56485-0.42772 0.74837
  -1  -8   7 4.72563 4.45536   1 0.26146-0.32935-0.83746 0.50071-0.47981 0.80046
  -1  -9   7 13.5865 5.45932   1 0.24387-0.31177-0.81705 0.43821-0.52238 0.84303
  -1 -10   7 6.40977 5.20678   1 0.22719-0.29510-0.79890 0.37796-0.55685 0.87749
  -1 -11   7 68.9336 4.94927   1 0.21156-0.27947-0.78331 0.32027-0.58448 0.90513
  -1 -12   7 78.4595 6.37637   1 0.19701-0.26493-0.77034 0.26521-0.60641 0.92705
  -1 -13   7 3.05266 6.43055   1 0.18353-0.25146-0.75992 0.21270-0.62354 0.94418
  -1 -14   7 0.41033 5.33432   1 0.17106-0.23900-0.75193 0.16261-0.63664 0.95728
  -1 -15   7 0.88155 6.23349   1 0.15953-0.22749-0.74617 0.11476-0.64634 0.96697
  -1 -16   7-2.83741 6.55271   1 0.14887-0.21683-0.74247 0.06896-0.65312 0.97375
  -1 -17   7 1.01359 5.99647   1 0.13899-0.20696-0.74063 0.02502-0.65738 0.97801
  -1 -18   7-2.16956 6.81774   1 0.12981-0.19779-0.74046-0.01724-0.65944 0.98007
  -1 -19   7 -1.7391  7.7124   1 0.12127-0.18926-0.74180-0.05799-0.65957 0.98019
  -1 -20   7 9.27931 6.86083   1 0.11330-0.18130-0.74449-0.09739-0.65795 0.97857
  -1 -19   8 2.38998 6.65342   1 0.13710-0.20508-0.77883-0.02096-0.61206 0.97850
  -1 -18   8 3.92241 7.90462   1 0.14615-0.21412-0.77870 0.02101-0.61012 0.97656
  -1 -17   8-4.72427 7.44201   1 0.15580-0.22376-0.78001 0.06441-0.60605 0.97249
  -1 -16   8-2.94714 6.47925   1 0.16610-0.23406-0.78287 0.10936-0.59958 0.96603
  -1 -15   8-3.67388 6.42928   1 0.17711-0.24506-0.78742 0.15601-0.59040 0.95685
  -1 -14   8 1.71613 6.00644   1 0.18888-0.25681-0.79377 0.20446-0.57811 0.94456
  -1 -13   8 31.8829 4.59627   1 0.20144-0.26937-0.80204 0.25482-0.56223 0.92868
  -1 -12   8-8.59745 6.15356   1 0.21483-0.28274-0.81229 0.30717-0.54219 0.90865
  -1 -11   8 18.9716 3.87591   1 0.22903-0.29694-0.82453 0.36150-0.51733 0.88378
  -1 -10   8 86.3465 6.49405   1 0.24401-0.31191-0.83867 0.41773-0.48685 0.85331
  -1  -9   8  209.02 9.46206   1 0.25964-0.32753-0.85446 0.47562-0.44989 0.81635
  -1  -8   8 43.2753 3.99808   1 0.27574-0.34362-0.87147 0.53472-0.40549 0.77195
  -1  -7   8 52.9221 4.09842   1 0.29198-0.35985-0.88896 0.59430-0.35271 0.71917
  -1  -6   8 42.4721 3.23181   1 0.30787-0.37574-0.90586 0.65330-0.29073 0.65720
  -1  -5   8-0.94309 4.29598   1 0.32280-0.39065-0.92070 0.71024-0.21904 0.58551
  -1  -4   8 45.7963 3.59879   1 0.33596-0.40381-0.93169 0.76332-0.13766 0.50413
  -1  -3   8 54.4729 4.20984   1 0.34650-0.41433-0.93678 0.81050-0.04737 0.41384
  -1  -2   8 30.9644 2.84075   1 0.35356-0.42138-0.93399 0.84981 0.05009 0.31639
  -1  -1   8  15.113 2.22822   1 0.35649-0.42431-0.92176 0.87967 0.15206 0.21442
  -1   0   8  468.20 10.7272   1 0.35497-0.42278-0.89928 0.89929 0.25523 0.11125
  -1   1   8 11.1823  2.3506   1 0.34910-0.41690-0.86670 0.90880 0.35611 0.01037
  -1   1   9 9.45982 4.18502   1 0.34871-0.41650-0.86541 0.90751 0.35961 0.05268
  -1   0   9  1.8353 3.94696   1 0.35345-0.42125-0.89559 0.89560 0.26989 0.14240
  -1  -1   9 5.99891 4.04925   1 0.35470-0.42251-0.91769 0.87561 0.17855 0.23374
  -1  -2   9-0.46933 4.05091   1 0.35240-0.42022-0.93162 0.84744 0.08808 0.32421
  -1  -3   9 2.65217 3.91009   1 0.34676-0.41459-0.93788 0.81160 0.00086 0.41142
  -1  -4   9 171.507 8.06258   1 0.33819-0.40603-0.93750 0.76913-0.08111 0.49339
  -1  -5   9 192.497  8.5796   1 0.32727-0.39512-0.93183 0.72137-0.15639 0.56867
  -1  -6   9 22.8802 3.04642   1 0.31462-0.38248-0.92231 0.66975-0.22414 0.63641
  -1  -7   9 33.1772  3.5224   1 0.30083-0.36870-0.91033 0.61567-0.28407 0.69634
  -1  -8   9 9.83737 5.65181   1 0.28643-0.35431-0.89707 0.56033-0.33633 0.74860
  -1  -9   9  170.86 9.44022   1 0.27183-0.33972-0.88352 0.50468-0.38133 0.79360
  -1 -10   9 5.56496  5.6298   1 0.25736-0.32525-0.87038 0.44944-0.41968 0.83194
  -1 -11   9 68.7638 5.23257   1 0.24323-0.31113-0.85816 0.39513-0.45202 0.86428
  -1 -12   9 0.79077 5.75689   1 0.22960-0.29751-0.84720 0.34208-0.47903 0.89129
  -1 -13   9 13.4979 5.87514   1 0.21655-0.28447-0.83769 0.29047-0.50132 0.91358
  -1 -14   9 1.35013 6.28451   1 0.20413-0.27207-0.82971 0.24040-0.51947 0.93173
  -1 -15   9-4.80031 6.58185   1 0.19236-0.26030-0.82330 0.19189-0.53398 0.94624
  -1 -16   9-3.07069 7.09145   1 0.18122-0.24917-0.81841 0.14491-0.54527 0.95753
  -1 -17   9-2.72665 7.21405   1 0.17070-0.23866-0.81500 0.09940-0.55373 0.96598
  -1 -18   9 5.80592 7.20496   1 0.16075-0.22872-0.81297 0.05528-0.55965 0.97189
  -1 -19   9 0.61752 7.43592   1 0.15135-0.21933-0.81226 0.01247-0.56330 0.97555
  -1 -18  10-3.61863 7.08488   1 0.17367-0.24163-0.84335 0.08566-0.50849 0.96655
  -1 -17  10 10.7929 7.25237   1 0.18375-0.25171-0.84574 0.13014-0.50092 0.95898
  -1 -16  10 42.5606 4.86295   1 0.19434-0.26229-0.84933 0.17583-0.49074 0.94881
  -1 -15  10-6.03726 6.52098   1 0.20544-0.27337-0.85416 0.22275-0.47766 0.93573
  -1 -14  10 5.67989 6.24358   1 0.21705-0.28497-0.86023 0.27092-0.46135 0.91942
  -1 -13  10 4.89877 6.79786   1 0.22914-0.29706-0.86751 0.32029-0.44143 0.89950
  -1 -12  10 18.8637 7.00192   1 0.24170-0.30960-0.87591 0.37079-0.41747 0.87555
  -1 -11  10 11.0555 6.24297   1 0.25463-0.32253-0.88529 0.42226-0.38903 0.84711
  -1 -10  10 1.11701 5.43405   1 0.26783-0.33572-0.89538 0.47445-0.35562 0.81369
  -1  -9  10 36.9932 4.01555   1 0.28114-0.34902-0.90583 0.52699-0.31675 0.77484
  -1  -8  10 28.6239 3.91107   1 0.29432-0.36219-0.91612 0.57938-0.27201 0.73009
  -1  -7  10-10.7426 6.01153   1 0.30710-0.37496-0.92559 0.63094-0.22104 0.67912
  -1  -6  10-3.31179 5.37731   1 0.31910-0.38696-0.93341 0.68086-0.16366 0.62175
  -1  -5  10 208.696 9.51675   1 0.32993-0.39777-0.93863 0.72817-0.09996 0.55805
  -1  -4  10 113.804 7.07668   1 0.33911-0.40694-0.94018 0.77182-0.03033 0.48842
  -1  -3  10 43.6901 3.33388   1 0.34621-0.41403-0.93703 0.81075 0.04445 0.41365
  -1  -2  10  12.363 4.81447   1 0.35083-0.41864-0.92822 0.84405 0.12318 0.33492
  -1  -1  10 6.48353  4.2693   1 0.35268-0.42049-0.91308 0.87100 0.20434 0.25376
  -1   0  10 183.775 8.21103   1 0.35163-0.41943-0.89125 0.89126 0.28615 0.17195
  -1   1  10-2.07473 4.43163   1 0.34772-0.41551-0.86280 0.90490 0.36679 0.09132
  -1   1  11 0.28928 4.60128   1 0.34625-0.41403-0.85913 0.90123 0.37666 0.12725
  -1   0  11 4.32142 4.65431   1 0.34953-0.41733-0.88630 0.88631 0.30358 0.20033
  -1  -1  11 -1.4464 4.91776   1 0.35043-0.41823-0.90793 0.86585 0.22962 0.27429
  -1  -2  11 31.7397 3.58512   1 0.34890-0.41671-0.92398 0.83980 0.15616 0.34775
  -1  -3  11-2.09035 5.21519   1 0.34505-0.41287-0.93469 0.80842 0.08456 0.41934
  -1  -4  11 9.20084 3.40638   1 0.33907-0.40690-0.94055 0.77219 0.01603 0.48788
  -1  -5  11 118.856 8.19793   1 0.33124-0.39908-0.94223 0.73177-0.04847 0.55237
  -1  -6  11 103.745  7.8838   1 0.32189-0.38974-0.94050 0.68795-0.10823 0.61213
  -1  -7  11 6.18834 5.32607   1 0.31137-0.37923-0.93617 0.64152-0.16283 0.66672
  -1  -8  11-3.60244 5.74134   1 0.30001-0.36788-0.93000 0.59326-0.21206 0.71596
  -1  -9  11  2.2719 6.08202   1 0.28811-0.35599-0.92269 0.54386-0.25597 0.75986
  -1 -10  11  14.762 5.27793   1 0.27592-0.34381-0.91483 0.49390-0.29471 0.79860
  -1 -11  11 17.3522 4.44767   1 0.26366-0.33155-0.90688 0.44386-0.32857 0.83245
  -1 -12  11 32.9452 4.63356   1 0.25148-0.31938-0.89923 0.39411-0.35785 0.86174
  -1 -13  11-8.00915 6.64606   1 0.23951-0.30742-0.89214 0.34493-0.38293 0.88681
  -1 -14  11 2.49439 6.78548   1 0.22783-0.29575-0.88582 0.29651-0.40416 0.90804
  -1 -15  11 10.0409 7.56655   1 0.21651-0.28444-0.88038 0.24898-0.42188 0.92576
  -1 -16  11-7.83801 7.83801   1 0.20558-0.27352-0.87591 0.20241-0.43642 0.94029
  -1 -17  11-7.11587 8.08729   1 0.19506-0.26301-0.87244 0.15685-0.44806 0.95193
  -1 -17  12-1.24026 8.41188   1 0.20473-0.27267-0.89535 0.17976-0.39545 0.94513
  -1 -16  12-8.22118  7.2873   1 0.21509-0.28302-0.89848 0.22499-0.38263 0.93232
  -1 -15  12-8.34101   7.398   1 0.22577-0.29369-0.90239 0.27099-0.36696 0.91665
  -1 -14  12 15.2741 7.04668   1 0.23672-0.30464-0.90700 0.31769-0.34819 0.89788
  -1 -13  12-3.49397 6.45029   1 0.24791-0.31581-0.91222 0.36501-0.32607 0.87576
  -1 -12  12 15.6234 7.10156   1 0.25926-0.32715-0.91788 0.41277-0.30031 0.85001
  -1 -11  12 4.04667 5.45147   1 0.27068-0.33856-0.92379 0.46077-0.27066 0.82035
  -1 -10  12 16.2531 6.48657   1 0.28204-0.34992-0.92965 0.50872-0.23685 0.78655
  -1  -9  12 3.26157 5.50013   1 0.29320-0.36106-0.93512 0.55629-0.19868 0.74838
  -1  -8  12 30.2362 4.02822   1 0.30395-0.37181-0.93977 0.60303-0.15599 0.70569
  -1  -7  12-5.60285 5.52764   1 0.31410-0.38195-0.94308 0.64843-0.10872 0.65843
  -1  -6  12-12.5798 6.23574   1 0.32337-0.39121-0.94449 0.69194-0.05696 0.60667
  -1  -5  12 11.4632 5.92567   1 0.33152-0.39935-0.94337 0.73292-0.00094 0.55065
  -1  -4  12  13.497  6.6465   1 0.33828-0.40610-0.93912 0.77076 0.05893 0.49078
  -1  -3  12 61.9675 4.93871   1 0.34339-0.41121-0.93115 0.80489 0.12203 0.42769
  -1  -2  12 6.15637 5.09237   1 0.34667-0.41447-0.91897 0.83480 0.18754 0.36218
  -1  -1  12 0.32062 5.33617   1 0.34795-0.41574-0.90223 0.86015 0.25451 0.29521
  -1   0  12 74.2849 5.22808   1 0.34717-0.41496-0.88075 0.88076 0.32189 0.22783
  -1   1  12 5.13029 5.13029   1 0.34437-0.41214-0.85456 0.89667 0.38860 0.16113
  -1   1  13 51.3349 4.49658   1 0.34213-0.40990-0.84918 0.89130 0.40212 0.19342
  -1   0  13-0.35243 5.58363   1 0.34455-0.41233-0.87461 0.87463 0.34088 0.25465
  -1  -1  13 52.1834 4.45637   1 0.34523-0.41302-0.89597 0.85390 0.27912 0.31642
  -1  -2  13 85.8732 6.92297   1 0.34413-0.41193-0.91326 0.82909 0.21768 0.37785
  -1  -3  13 87.6678 6.98709   1 0.34131-0.40912-0.92660 0.80033 0.15742 0.43811
  -1  -4  13 26.6301 4.22616   1 0.33688-0.40470-0.93624 0.76788 0.09910 0.49642
  -1  -5  13 23.9886 3.99394   1 0.33099-0.39881-0.94256 0.73211 0.04341 0.55211
  -1  -6  13 6.26152 5.80458   1 0.32382-0.39165-0.94600 0.69346-0.00913 0.60465
  -1  -7  13 24.3104 4.00937   1 0.31558-0.38342-0.94705 0.65241-0.05811 0.65363
  -1  -8  13 4.21009 6.07187   1 0.30648-0.37433-0.94619 0.60946-0.10329 0.69880
  -1  -9  13-3.07168 6.06449   1 0.29673-0.36459-0.94390 0.56507-0.14453 0.74004
  -1 -10  13 16.5084 7.19234   1 0.28651-0.35438-0.94061 0.51968-0.18182 0.77733
  -1 -11  13 17.2893 6.75783   1 0.27599-0.34387-0.93670 0.47368-0.21522 0.81073
  -1 -12  13 -2.5193 6.66543   1 0.26531-0.33320-0.93250 0.42738-0.24487 0.84038
  -1 -13  13-8.46929 7.48586   1 0.25458-0.32248-0.92827 0.38107-0.27093 0.86644
  -1 -14  13 1.11335 6.99728   1 0.24391-0.31182-0.92424 0.33494-0.29360 0.88910
  -1 -15  13 8.78755 6.33679   1 0.23337-0.30129-0.92056 0.28917-0.31309 0.90859
  -1 -16  13 3.08382 8.52386   1 0.22301-0.29094-0.91736 0.24387-0.32961 0.92510
  -1 -15  14 6.79514 7.38709   1 0.23949-0.30740-0.93528 0.30389-0.26040 0.90171
  -1 -14  14-8.24327 7.58622   1 0.24960-0.31750-0.93797 0.34867-0.24047 0.88178
  -1 -13  14-8.42521 7.34493   1 0.25975-0.32764-0.94080 0.39360-0.21755 0.85887
  -1 -12  14-0.53641 6.41453   1 0.26986-0.33774-0.94361 0.43850-0.19148 0.83280
  -1 -11  14-19.4944 7.81392   1 0.27984-0.34772-0.94620 0.48318-0.16213 0.80345
  -1 -10  14 12.2884 7.72508   1 0.28959-0.35745-0.94831 0.52738-0.12939 0.77071
  -1  -9  14   1.888 6.60799   1 0.29897-0.36683-0.94964 0.57081-0.09319 0.73451
  -1  -8  14  7.2705 5.95949   1 0.30784-0.37569-0.94986 0.61313-0.05352 0.69485
  -1  -7  14 3.51027 6.47857   1 0.31604-0.38388-0.94862 0.65398-0.01046 0.65179
  -1  -6  14 70.2407 5.57107   1 0.32341-0.39124-0.94551 0.69296 0.03585 0.60548
  -1  -5  14-4.96335  6.6436   1 0.32977-0.39760-0.94014 0.72969 0.08515 0.55618
  -1  -4  14 7.27376 6.10174   1 0.33497-0.40278-0.93213 0.76377 0.13708 0.50426
  -1  -3  14 52.6761 5.04239   1 0.33886-0.40666-0.92113 0.79487 0.19116 0.45018
  -1  -2  14 34.2796 4.17375   1 0.34132-0.40911-0.90688 0.82271 0.24685 0.39450
  -1  -1  14 1.94061 6.00021   1 0.34227-0.41005-0.88916 0.84709 0.30349 0.33786
  -1   0  14-0.38707 6.89153   1 0.34168-0.40945-0.86789 0.86791 0.36040 0.28094
  -1   1  14 6.59807 5.69098   1 0.33955-0.40732-0.84307 0.88519 0.41690 0.22445
  -1   1  15 5.94321 6.26789   1 0.33666-0.40442-0.83625 0.87837 0.43268 0.25448
  -1   0  15-2.54066 6.13627   1 0.33854-0.40631-0.86057 0.86060 0.38035 0.30681
  -1  -1  15-4.66937 5.98814   1 0.33906-0.40684-0.88178 0.83971 0.32767 0.35948
  -1  -2  15-6.41487 6.58371   1 0.33822-0.40601-0.89984 0.81568 0.27523 0.41192
  -1  -3  15  34.112 4.36343   1 0.33605-0.40385-0.91484 0.78858 0.22358 0.46357
  -1  -4  15  11.005 6.48457   1 0.33261-0.40042-0.92694 0.75858 0.17326 0.51389
  -1  -5  15 12.5881 6.29405   1 0.32799-0.39580-0.93634 0.72589 0.12474 0.56240
  -1  -6  15 4.60988 5.93942   1 0.32229-0.39012-0.94331 0.69077 0.07844 0.60870
  -1  -7  15 3.32078 7.17892   1 0.31566-0.38349-0.94817 0.65353 0.03468 0.65246
  -1  -8  15 5.87812  6.8927   1 0.30822-0.37606-0.95123 0.61450-0.00630 0.69344
  -1  -9  15 12.6815 7.36838   1 0.30012-0.36797-0.95281 0.57398-0.04433 0.73146
  -1 -10  15  0.5266 6.47103   1 0.29148-0.35934-0.95322 0.53230-0.07930 0.76644
  -1 -11  15-8.76666 7.14396   1 0.28244-0.35031-0.95276 0.48974-0.11120 0.79833
  -1 -12  15-3.42664  6.9946   1 0.27310-0.34098-0.95168 0.44657-0.14004 0.82717
  -1 -13  15 0.59616 7.61123   1 0.26357-0.33147-0.95021 0.40301-0.16588 0.85301
  -1 -12  16    0.00 7.44468   1 0.27521-0.34308-0.95706 0.45196-0.09043 0.82337
  -1 -11  16-14.0371 7.97668   1 0.28395-0.35181-0.95676 0.49374-0.06226 0.79520
  -1 -10  16 1.69134 7.50061   1 0.29235-0.36021-0.95573 0.53482-0.03133 0.76428
  -1  -9  16 13.6145 7.32657   1 0.30033-0.36818-0.95377 0.57494 0.00235 0.73060
  -1  -8  16    0.00 7.19202   1 0.30776-0.37560-0.95061 0.61388 0.03871 0.69424
  -1  -7  16    0.00 6.75471   1 0.31454-0.38237-0.94599 0.65136 0.07766 0.65529
  -1  -6  16 0.49879 6.59839   1 0.32055-0.38837-0.93965 0.68711 0.11902 0.61394
  -1  -5  16 23.3998 8.61089   1 0.32569-0.39350-0.93132 0.72088 0.16255 0.57040
  -1  -4  16 15.3038 6.86409   1 0.32984-0.39764-0.92077 0.75242 0.20797 0.52499
  -1  -3  16 9.42028 6.66114   1 0.33292-0.40071-0.90777 0.78151 0.25491 0.47805
  -1  -2  16 2.79509 6.25002   1 0.33485-0.40264-0.89215 0.80799 0.30298 0.42999
  -1  -1  16 1.85098 6.27698   1 0.33560-0.40337-0.87380 0.83174 0.35171 0.38126
  -1   0  16 12.4663 6.24594   1 0.33514-0.40290-0.85266 0.85269 0.40064 0.33233
  -1   1  16 2.31387 6.97238   1 0.33347-0.40122-0.82874 0.87086 0.44929 0.28368
  -1   1  17 3.52072 6.87787   1 0.32997-0.39772-0.82054 0.86267 0.46658 0.31220
  -1   0  17-7.52918 7.32565   1 0.33147-0.39923-0.84414 0.84417 0.42122 0.35756
  -1  -1  17  2.5148 6.84099   1 0.33188-0.39965-0.86523 0.82317 0.37562 0.40315
  -1  -2  17 12.6509 5.83591   1 0.33121-0.39899-0.88382 0.79966 0.33020 0.44857
  -1  -3  17 3.57797 6.28097   1 0.32946-0.39725-0.89994 0.77369 0.28535 0.49342
  -1  -4  17 2.07315 6.79728   1 0.32669-0.39448-0.91369 0.74535 0.24145 0.53732
  -1  -5  17 2.63717 6.56649   1 0.32293-0.39073-0.92522 0.71478 0.19886 0.57991
  -1  -6  17-1.61577 6.66198   1 0.31827-0.38608-0.93469 0.68215 0.15789 0.62088
  -1  -7  17 1.65523 7.34048   1 0.31278-0.38061-0.94229 0.64766 0.11880 0.65996
  -1  -8  17  10.204 7.60562   1 0.30657-0.37440-0.94826 0.61153 0.08181 0.69695
  -1  -9  17-2.91976 8.11253   1 0.29972-0.36756-0.95280 0.57398 0.04709 0.73167
  -1 -10  17-10.8531 8.22312   1 0.29233-0.36018-0.95614 0.53523 0.01475 0.76400
  -1  -8  18-4.25871 7.71957   1 0.30472-0.37255-0.94436 0.60764 0.12324 0.70133
  -1  -7  18 4.74739 8.99972   1 0.31045-0.37827-0.93724 0.64261 0.15835 0.66622
  -1  -6  18-1.74122 7.03707   1 0.31548-0.38329-0.92854 0.67601 0.19531 0.62927
  -1  -5  18  12.526 6.78474   1 0.31974-0.38754-0.91810 0.70766 0.23391 0.59067
  -1  -4  18 1.68085  7.0649   1 0.32317-0.39096-0.90576 0.73741 0.27391 0.55067
  -1  -3  18-3.31935 6.06027   1 0.32570-0.39348-0.89137 0.76512 0.31504 0.50955
  -1  -2  18-6.03006 6.99879   1 0.32728-0.39505-0.87482 0.79066 0.35699 0.46760
  -1  -1  18 6.54181 6.93863   1 0.32790-0.39566-0.85604 0.81398 0.39944 0.42515
  -1   0  18  12.515  7.0317   1 0.32753-0.39528-0.83499 0.83502 0.44203 0.38256
  -1   1  18-7.08696  7.0449   1 0.32618-0.39392-0.81167 0.85380 0.48443 0.34016
  -1   1  19 2.94635 7.33635   1 0.32208-0.38982-0.80211 0.84424 0.50276 0.36765
  -1   0  19-5.29423 7.82613   1 0.32330-0.39105-0.82519 0.82523 0.46304 0.40736
  -1  -1  19 3.53562 7.21705   1 0.32363-0.39139-0.84621 0.80415 0.42316 0.44724
  -1  -2  19 3.55347 7.39713   1 0.32307-0.39083-0.86515 0.78100 0.38341 0.48698
  -1  -3  19 11.9449 6.91362   1 0.32161-0.38939-0.88206 0.75581 0.34409 0.52630
  -1  -4  19-7.85497 8.48075   1 0.31930-0.38708-0.89699 0.72865 0.30549 0.56490
  -1  -5  19-21.4614 8.38516   1 0.31615-0.38395-0.91003 0.69959 0.26787 0.60252
   0  -6  19 5.59366 7.68776   1 0.34408-0.34403-0.91598 0.66346 0.20605 0.66435
   0  -5  19 21.3714 7.14703   1 0.34838-0.34833-0.90558 0.69516 0.24166 0.62874
   0  -4  19-0.60164 7.77488   1 0.35195-0.35189-0.89350 0.72518 0.27864 0.59176
   0  -3  19-0.59467 7.68478   1 0.35472-0.35465-0.87961 0.75337 0.31674 0.55366
   0  -2  19 11.2038 6.80043   1 0.35664-0.35656-0.86378 0.77965 0.35572 0.51468
   0  -1  19    0.00 6.74033   1 0.35770-0.35761-0.84596 0.80391 0.39531 0.47510
   0   0  19 10.5417 6.87984   1 0.35786-0.35776-0.82607 0.82612 0.43520 0.43520
   0   1  19 4.10669 7.49011   1 0.35712-0.35701-0.80412 0.84626 0.47511 0.39530
   0   1  18-2.71255 6.79763   1 0.36131-0.36121-0.81386 0.85600 0.45492 0.36968
   0   0  18 5.95673 7.24506   1 0.36211-0.36202-0.83591 0.83596 0.41230 0.41230
   0  -1  18-1.62753 6.96867   1 0.36193-0.36184-0.85568 0.81364 0.36969 0.45491
   0  -2  18-5.45541  6.5918   1 0.36077-0.36069-0.87320 0.78906 0.32744 0.49715
   0  -3  18-13.7649 7.48894   1 0.35865-0.35858-0.88853 0.76230 0.28589 0.53870
   0  -4  18-2.78837 7.24976   1 0.35562-0.35556-0.90177 0.73344 0.24534 0.57924
   0  -5  18-1.70021 7.01015   1 0.35173-0.35168-0.91305 0.70263 0.20610 0.61849
   0  -6  18  8.0891 6.83653   1 0.34704-0.34700-0.92253 0.67001 0.16840 0.65618
   0  -7  18 0.59082 6.81365   1 0.34163-0.34160-0.93037 0.63576 0.13247 0.69211
   0  -8  18-10.2985 8.79963   1 0.33558-0.33556-0.93677 0.60007 0.09848 0.72610
   0 -11  17 0.62123 8.07605   1 0.31430-0.31431-0.94854 0.48554-0.03694 0.81571
   0 -10  17-1.20072 9.14441   1 0.32230-0.32230-0.94653 0.52563-0.00848 0.78724
   0  -9  17 16.2782 6.77979   1 0.32991-0.32990-0.94367 0.56487 0.02246 0.75631
   0  -8  17-0.56427 7.79833   1 0.33704-0.33703-0.93976 0.60305 0.05582 0.72295
   0  -7  17 2.19648 6.68035   1 0.34360-0.34358-0.93457 0.63995 0.09152 0.68725
   0  -6  17-0.53596 7.04949   1 0.34950-0.34946-0.92788 0.67536 0.12942 0.64936
   0  -5  17 -4.1984 5.84393   1 0.35462-0.35458-0.91947 0.70904 0.16933 0.60944
   0  -4  17 36.9181 5.12305   1 0.35890-0.35885-0.90913 0.74079 0.21103 0.56775
   0  -3  17 1.01697 6.51176   1 0.36224-0.36218-0.89666 0.77042 0.25423 0.52455
   0  -2  17-1.00673 6.71574   1 0.36459-0.36452-0.88191 0.79777 0.29860 0.48018
   0  -1  17 -2.0013 6.52342   1 0.36588-0.36580-0.86475 0.82270 0.34379 0.43500
   0   0  17-1.99713 7.16606   1 0.36609-0.36600-0.84511 0.84515 0.38939 0.38939
   0   1  17-5.00324 6.74974   1 0.36522-0.36512-0.82295 0.86509 0.43502 0.34377
   0   1  16 8.28125 6.06873   1 0.36884-0.36875-0.83140 0.87353 0.41545 0.31753
   0   0  16 29.5622 4.84064   1 0.36981-0.36972-0.85369 0.85373 0.36649 0.36649
   0  -1  16 13.8021 6.06873   1 0.36956-0.36948-0.87318 0.83113 0.31755 0.41543
   0  -2  16 22.4185 4.78502   1 0.36810-0.36804-0.88991 0.80576 0.26910 0.46387
   0  -3  16-11.2402 6.59018   1 0.36549-0.36543-0.90397 0.77772 0.22162 0.51135
   0  -4  16 51.9306 5.07219   1 0.36177-0.36173-0.91551 0.74718 0.17551 0.55746
   0  -5  16-5.33324 7.24021   1 0.35704-0.35701-0.92475 0.71432 0.13115 0.60181
   0  -6  16 1.48832 6.25568   1 0.35140-0.35137-0.93192 0.67940 0.08887 0.64409
   0  -7  16 4.58475 6.17634   1 0.34494-0.34492-0.93727 0.64265 0.04891 0.68405
   0  -8  16-5.77183 6.69907   1 0.33780-0.33779-0.94107 0.60436 0.01147 0.72149
   0  -9  16-14.6332 7.68376   1 0.33007-0.33007-0.94359 0.56479-0.02334 0.75629
   0 -10  16 1.12233 6.34885   1 0.32188-0.32189-0.94509 0.52419-0.05542 0.78837
   0 -11  16 2.32902 7.36502   1 0.31332-0.31334-0.94579 0.48279-0.08476 0.81771
   0 -12  16 1.81578 7.33839   1 0.30449-0.30452-0.94592 0.44083-0.11137 0.84431
   0 -14  15 4.96358 7.64938   1 0.28281-0.28286-0.93653 0.34725-0.20693 0.89406
   0 -13  15 1.78074 7.04836   1 0.29241-0.29245-0.93805 0.39087-0.18558 0.87271
   0 -12  15-5.68477 7.14565   1 0.30194-0.30198-0.93950 0.43441-0.16141 0.84854
   0 -11  15 -9.2696 6.96155   1 0.31134-0.31137-0.94069 0.47769-0.13431 0.82145
   0 -10  15 13.6233 5.64337   1 0.32052-0.32053-0.94142 0.52052-0.10421 0.79135
   0  -9  15 2.52292 7.39867   1 0.32936-0.32937-0.94146 0.56265-0.07105 0.75819
   0  -8  15 9.25645 6.33336   1 0.33776-0.33775-0.94051 0.60380-0.03483 0.72198
   0  -7  15 2.35859 6.20448   1 0.34558-0.34556-0.93830 0.64368 0.00439 0.68276
   0  -6  15 27.1307 4.80833   1 0.35269-0.35266-0.93451 0.68198 0.04651 0.64064
   0  -5  15-5.36222 6.83552   1 0.35894-0.35891-0.92880 0.71837 0.09132 0.59583
   0  -4  15 3.06235 6.44445   1 0.36421-0.36417-0.92087 0.75253 0.13856 0.54860
   0  -3  15-12.4748 6.67794   1 0.36837-0.36832-0.91041 0.78417 0.18787 0.49929
   0  -2  15 26.3449 4.24237   1 0.37132-0.37126-0.89718 0.81303 0.23882 0.44834
   0  -1  15 -5.0614 5.93502   1 0.37296-0.37289-0.88098 0.83892 0.29090 0.39626
   0   0  15 5.46929 5.75319   1 0.37326-0.37318-0.86167 0.86171 0.34358 0.34358
   0   1  15-0.42178 5.82917   1 0.37220-0.37211-0.83922 0.88135 0.39628 0.29088
   0   1  14 0.38535  5.6765   1 0.37528-0.37519-0.84642 0.88855 0.37761 0.26374
   0   0  14 36.4287 4.46282   1 0.37647-0.37639-0.86908 0.86911 0.32068 0.32068
   0  -1  14-1.92673  5.6765   1 0.37611-0.37604-0.88816 0.84610 0.26376 0.37759
   0  -2  14 37.4571 4.52334   1 0.37422-0.37417-0.90373 0.81957 0.20757 0.43378
   0  -3  14-7.09032 6.61482   1 0.37088-0.37083-0.91595 0.78970 0.15275 0.48860
   0  -4  14 8.82968 6.42159   1 0.36617-0.36614-0.92509 0.75675 0.09990 0.54144
   0  -5  14 5.75205 5.45068   1 0.36026-0.36023-0.93146 0.72102 0.04953 0.59182
   0  -6  14-5.06943 6.12192   1 0.35327-0.35326-0.93544 0.68291 0.00202 0.63932
   0  -7  14 5.66884 5.86665   1 0.34540-0.34539-0.93742 0.64280-0.04234 0.68367
   0  -8  14 7.67886 6.53012   1 0.33681-0.33681-0.93781 0.60109-0.08334 0.72468
   0  -9  14 3.75439 6.00995   1 0.32765-0.32766-0.93696 0.55815-0.12092 0.76225
   0 -10  14-4.88869 6.26058   1 0.31808-0.31810-0.93524 0.51433-0.15503 0.79636
   0 -11  14-6.63493 7.05358   1 0.30823-0.30826-0.93294 0.46994-0.18575 0.82708
   0 -12  14  4.2703 6.17904   1 0.29822-0.29826-0.93033 0.42523-0.21316 0.85449
   0 -13  14 6.70883 5.96922   1 0.28815-0.28819-0.92764 0.38045-0.23739 0.87871
   0 -14  14 1.75862 7.52997   1 0.27808-0.27814-0.92504 0.33575-0.25859 0.89991
   0 -15  14  6.1513 6.50993   1 0.26810-0.26817-0.92268 0.29130-0.27692 0.91824
   0 -16  13 5.52741 8.30816   1 0.25149-0.25157-0.90449 0.23102-0.34433 0.93983
   0 -15  13 12.2475  6.3084   1 0.26164-0.26172-0.90718 0.27580-0.32936 0.92487
   0 -14  13 3.87828 7.32927   1 0.27201-0.27207-0.91041 0.32112-0.31157 0.90708
   0 -13  13 2.63347 6.55728   1 0.28253-0.28259-0.91407 0.36688-0.29076 0.88627
   0 -12  13-6.01431 7.26296   1 0.29317-0.29321-0.91805 0.41295-0.26671 0.86222
   0 -11  13-3.34295 6.70293   1 0.30382-0.30385-0.92215 0.45914-0.23922 0.83474
   0 -10  13 0.91175  6.3496   1 0.31440-0.31442-0.92614 0.50523-0.20810 0.80362
   0  -9  13    0.00  5.9475   1 0.32477-0.32479-0.92973 0.55092-0.17319 0.76871
   0  -8  13 3.76435 6.27392   1 0.33479-0.33480-0.93259 0.59587-0.13438 0.72990
   0  -7  13-5.23148 5.90066   1 0.34428-0.34428-0.93431 0.63968-0.09162 0.68715
   0  -6  13 96.3691 6.74543   1 0.35305-0.35304-0.93444 0.68191-0.04498 0.64051
   0  -5  13 6.78184 5.53734   1 0.36089-0.36087-0.93251 0.72207 0.00539 0.59014
   0  -4  13 41.6964 4.46772   1 0.36760-0.36757-0.92802 0.75967 0.05919 0.53635
   0  -3  13-2.87558  5.8844   1 0.37296-0.37292-0.92049 0.79424 0.11597 0.47957
   0  -2  13  333.46 12.4754   1 0.37680-0.37675-0.90950 0.82534 0.17515 0.42039
   0  -1  13-1.40274 5.38733   1 0.37899-0.37893-0.89471 0.85265 0.23602 0.35952
   0   0  13-8.04087 6.06539   1 0.37942-0.37935-0.87591 0.87594 0.29777 0.29777
   0   1  13 2.10426 5.43318   1 0.37808-0.37801-0.85301 0.89514 0.35955 0.23599
   0   1  12-1.90624 5.44753   1 0.38062-0.38054-0.85898 0.90110 0.34225 0.20748
   0   0  12  266.87 10.6746   1 0.38214-0.38208-0.88219 0.88222 0.27487 0.27487
   0  -1  12-2.85936 5.01332   1 0.38160-0.38155-0.90065 0.85858 0.20751 0.34222
   0  -2  12 138.392 8.53772   1 0.37904-0.37900-0.91445 0.83029 0.14126 0.40846
   0  -3  12 7.18776 5.91708   1 0.37457-0.37454-0.92390 0.79765 0.07713 0.47260
   0  -4  12 5.01821 5.46655   1 0.36839-0.36837-0.92945 0.76111 0.01596 0.53376
   0  -5  12 10.3351 5.06317   1 0.36073-0.36072-0.93166 0.72122-0.04155 0.59127
   0  -6  12 0.71318 6.19688   1 0.35186-0.35185-0.93115 0.67862-0.09493 0.64465
   0  -7  12 13.3459 4.71849   1 0.34203-0.34203-0.92853 0.63390-0.14388 0.69360
   0  -8  12-4.64233 5.27608   1 0.33151-0.33152-0.92440 0.58768-0.18828 0.73799
   0  -9  12 -12.553 6.01982   1 0.32052-0.32054-0.91929 0.54047-0.22814 0.77785
   0 -10  12 3.82474 6.20225   1 0.30927-0.30930-0.91365 0.49274-0.26360 0.81331
   0 -11  12 8.49175 6.11173   1 0.29792-0.29795-0.90786 0.44485-0.29484 0.84454
   0 -12  12 7.53217 6.17397   1 0.28659-0.28664-0.90222 0.39712-0.32211 0.87182
   0 -13  12 2.48227 5.93672   1 0.27540-0.27546-0.89697 0.34978-0.34568 0.89538
   0 -14  12 5.24032 6.50307   1 0.26443-0.26449-0.89228 0.30299-0.36582 0.91552
   0 -15  12-2.76718 7.19466   1 0.25372-0.25379-0.88826 0.25688-0.38280 0.93250
   0 -16  12-4.09242 7.55511   1 0.24330-0.24339-0.88500 0.21152-0.39686 0.94655
   0 -17  12-0.61752  8.1222   1 0.23322-0.23331-0.88254 0.16697-0.40824 0.95793
   0 -17  11-9.44615 8.22311   1 0.22338-0.22348-0.85924 0.14367-0.46016 0.96404
   0 -16  11 12.2588 7.04832   1 0.23357-0.23366-0.86192 0.18844-0.44998 0.95386
   0 -15  11-5.78419 7.30514   1 0.24417-0.24425-0.86560 0.23421-0.43709 0.94097
   0 -14  11-4.96223 6.23743   1 0.25518-0.25525-0.87027 0.28098-0.42123 0.92512
   0 -13  11 4.68428 6.45683   1 0.26656-0.26662-0.87588 0.32869-0.40210 0.90599
   0 -12  11 76.9941 5.56067   1 0.27828-0.27834-0.88235 0.37725-0.37937 0.88326
   0 -11  11 2.51053 5.88771   1 0.29028-0.29032-0.88952 0.42651-0.35269 0.85658
   0 -10  11 7.13142 5.98234   1 0.30244-0.30248-0.89718 0.47626-0.32170 0.82559
   0  -9  11 5.26196 5.15346   1 0.31465-0.31467-0.90502 0.52620-0.28605 0.78995
   0  -8  11 191.214 10.4018   1 0.32671-0.32673-0.91264 0.57591-0.24542 0.74932
   0  -7  11 7.15934 5.11381   1 0.33841-0.33842-0.91952 0.62489-0.19958 0.70349
   0  -6  11 37.3435 3.99046   1 0.34948-0.34948-0.92504 0.67251-0.14839 0.65230
   0  -5  11-7.22208 5.33806   1 0.35960-0.35959-0.92849 0.71805-0.09190 0.59581
   0  -4  11 636.477 15.4148   1 0.36843-0.36841-0.92908 0.76073-0.03036 0.53427
   0  -3  11 2.97418 5.08229   1 0.37564-0.37561-0.92599 0.79974 0.03572 0.46819
   0  -2  11 40.1158 3.89922   1 0.38090-0.38086-0.91849 0.83433 0.10554 0.39838
   0  -1  11 1.43993 4.87881   1 0.38395-0.38390-0.90594 0.86388 0.17804 0.32588
   0   0  11 5.73597 4.46154   1 0.38462-0.38457-0.88793 0.88796 0.25196 0.25196
   0   1  11-3.45584 5.08686   1 0.38287-0.38280-0.86431 0.90644 0.32592 0.17800
   0   1  10-1.54627 4.68157   1 0.38482-0.38476-0.86899 0.91111 0.31084 0.14727
   0   0  10  6.6679  4.3219   1 0.38688-0.38682-0.89314 0.89317 0.22906 0.22906
   0  -1  10 3.86568 4.06663   1 0.38602-0.38597-0.91057 0.86850 0.14732 0.31079
   0  -2  10 64.6637 5.06658   1 0.38232-0.38229-0.92148 0.83732 0.06744 0.39066
   0  -3  10 4.54952 4.43795   1 0.37604-0.37601-0.92648 0.80022-0.00894 0.46704
   0  -4  10-6.07501 5.21014   1 0.36753-0.36751-0.92644 0.75809-0.08052 0.53862
   0  -5  10-2.58242 4.89475   1 0.35723-0.35722-0.92240 0.71195-0.14639 0.60449
   0  -6  10-1.19959 5.36474   1 0.34561-0.34561-0.91541 0.66287-0.20602 0.66412
   0  -7  10 2.83445 4.53118   1 0.33309-0.33310-0.90648 0.61185-0.25926 0.71735
   0  -8  10 20.4498 3.91226   1 0.32005-0.32007-0.89649 0.55976-0.30620 0.76429
   0  -9  10 -1.0528 5.40257   1 0.30680-0.30683-0.88615 0.50732-0.34714 0.80523
   0 -10  10 35.3935 4.33566   1 0.29360-0.29364-0.87601 0.45509-0.38251 0.84059
   0 -11  10 3.94477 5.85104   1 0.28062-0.28067-0.86648 0.40347-0.41276 0.87085
   0 -12  10 2.93307 5.72988   1 0.26799-0.26804-0.85785 0.35275-0.43839 0.89647
   0 -13  10 12.4698 5.84072   1 0.25579-0.25585-0.85031 0.30311-0.45986 0.91794
   0 -14  10-4.26185 6.61262   1 0.24407-0.24414-0.84395 0.25466-0.47760 0.93568
   0 -15  10-8.55974 6.88545   1 0.23285-0.23294-0.83883 0.20744-0.49201 0.95008
   0 -16  10-1.07066  7.0208   1 0.22215-0.22225-0.83495 0.16147-0.50343 0.96150
   0 -17  10-9.67128 7.39569   1 0.21195-0.21206-0.83229 0.11671-0.51217 0.97024
   0 -18  10-5.43784 8.17353   1 0.20224-0.20236-0.83079 0.07312-0.51849 0.97656
   0 -19   9 4.33104 7.45037   1 0.18033-0.18046-0.80066 0.00089-0.57131 0.98356
   0 -18   9 0.58153 7.55986   1 0.18933-0.18945-0.80045 0.04277-0.56868 0.98094
   0 -17   9-0.54602  6.5295   1 0.19886-0.19897-0.80148 0.08590-0.56395 0.97621
   0 -16   9 4.09802 7.02365   1 0.20894-0.20904-0.80384 0.13036-0.55690 0.96916
   0 -15   9 8.64486 5.64189   1 0.21962-0.21971-0.80762 0.17623-0.54723 0.95949
   0 -14   9 28.6243 4.48624   1 0.23091-0.23099-0.81289 0.22360-0.53462 0.94689
   0 -13   9 4.21662 6.16838   1 0.24284-0.24292-0.81971 0.27250-0.51869 0.93096
   0 -12   9-4.74029 6.84202   1 0.25542-0.25548-0.82808 0.32297-0.49897 0.91124
   0 -11   9 2.59094 5.88735   1 0.26861-0.26866-0.83796 0.37495-0.47495 0.88723
   0 -10   9 59.1744 5.09782   1 0.28236-0.28241-0.84925 0.42833-0.44604 0.85832
   0  -9   9-0.32575 5.40189   1 0.29658-0.29661-0.86170 0.48287-0.41160 0.82388
   0  -8   9 0.30628 5.04205   1 0.31107-0.31110-0.87493 0.53820-0.37097 0.78325
   0  -7   9-5.77438 5.13238   1 0.32560-0.32562-0.88838 0.59375-0.32348 0.73576
   0  -6   9 38.7803 3.36701   1 0.33982-0.33983-0.90125 0.64871-0.26859 0.68088
   0  -5   9-5.71042 4.46572   1 0.35326-0.35326-0.91250 0.70205-0.20596 0.61824
   0  -4   9 39.4685 3.66086   1 0.36539-0.36537-0.92086 0.75250-0.13554 0.54783
   0  -3   9-5.98054 4.17782   1 0.37558-0.37556-0.92490 0.79864-0.05781 0.47010
   0  -2   9 484.903 11.7543   1 0.38322-0.38320-0.92320 0.83903 0.02623 0.38606
   0  -1   9 1.37228 3.79968   1 0.38779-0.38775-0.91447 0.87240 0.11493 0.29736
   0   0   9 2.95588 3.94481   1 0.38890-0.38886-0.89783 0.89785 0.20615 0.20615
   0   1   9-4.34557 3.91495   1 0.38645-0.38639-0.87295 0.91507 0.29743 0.11488
   0   1   8-2.61105 3.96138   1 0.38771-0.38766-0.87611 0.91822 0.28629 0.08020
   0   0   8 129.816 6.35927   1 0.39071-0.39067-0.90200 0.90202 0.18324 0.18324
   0  -1   8  1.6068 3.75756   1 0.38922-0.38919-0.91755 0.87548 0.08027 0.28622
   0  -2   8 199.193 7.33078   1 0.38345-0.38343-0.92328 0.83911-0.01918 0.38567
   0  -3   8-3.39493 4.10343   1 0.37396-0.37395-0.92055 0.79429-0.11221 0.47869
   0  -4   8 193.196 8.24285   1 0.36157-0.36156-0.91127 0.74292-0.19676 0.56323
   0  -5   8 0.23381 4.05649   1 0.34714-0.34714-0.89750 0.68705-0.27176 0.63824
   0  -6   8 143.376 7.47466   1 0.33151-0.33152-0.88115 0.62860-0.33699 0.70346
   0  -7   8-7.93109  4.6697   1 0.31536-0.31538-0.86379 0.56915-0.39282 0.75929
   0  -8   8 48.1525 3.86636   1 0.29921-0.29924-0.84663 0.50989-0.44000 0.80647
   0  -9   8-2.11849 4.96369   1 0.28344-0.28348-0.83048 0.45165-0.47945 0.84592
   0 -10   8  70.736 6.12222   1 0.26828-0.26834-0.81588 0.39495-0.51214 0.87860
   0 -11   8-5.22036  5.7503   1 0.25387-0.25393-0.80312 0.34010-0.53896 0.90543
   0 -12   8 6.71897 5.56169   1 0.24027-0.24034-0.79233 0.28721-0.56074 0.92720
   0 -13   8 6.40352 5.24883   1 0.22749-0.22757-0.78353 0.23632-0.57817 0.94463
   0 -14   8 14.5828 5.81796   1 0.21551-0.21560-0.77666 0.18736-0.59186 0.95831
   0 -15   8 0.91869 6.59284   1 0.20431-0.20441-0.77164 0.14025-0.60231 0.96876
   0 -16   8-3.44069 6.68549   1 0.19383-0.19394-0.76835 0.09486-0.60995 0.97640
   0 -17   8-7.88205 7.44983   1 0.18402-0.18413-0.76665 0.05106-0.61511 0.98155
   0 -18   8 2.24464 6.96382   1 0.17482-0.17495-0.76641 0.00874-0.61807 0.98452
   0 -19   8-3.59123 7.47574   1 0.16619-0.16633-0.76752-0.03225-0.61908 0.98552
   0 -20   7 7.43791 7.43791   1 0.14300-0.14315-0.73462-0.10725-0.66322 0.98385
   0 -19   7 9.87073 6.64563   1 0.15058-0.15072-0.73101-0.06876-0.66553 0.98616
   0 -18   7 11.9476 8.48304   1 0.15869-0.15882-0.72866-0.02902-0.66623 0.98686
   0 -17   7 3.55052 7.04649   1 0.16738-0.16750-0.72770 0.01211-0.66514 0.98578
   0 -16   7 4.25803 6.29438   1 0.17674-0.17685-0.72830 0.05481-0.66205 0.98269
   0 -15   7 4.84814 6.09115   1 0.18682-0.18692-0.73063 0.09924-0.65669 0.97733
   0 -14   7 5.74096 6.05459   1 0.19771-0.19780-0.73488 0.14558-0.64871 0.96935
   0 -13   7 4.57325 5.52273   1 0.20949-0.20957-0.74124 0.19403-0.63768 0.95833
   0 -12   7 13.4446 3.61645   1 0.22223-0.22230-0.74989 0.24478-0.62308 0.94373
   0 -11   7  2.9531 5.23969   1 0.23600-0.23607-0.76101 0.29799-0.60424 0.92489
   0 -10   7 12.4676 5.04271   1 0.25085-0.25091-0.77472 0.35379-0.58036 0.90101
   0  -9   7 4.22515 4.28112   1 0.26678-0.26683-0.79105 0.41222-0.55045 0.87110
   0  -8   7 145.601 7.50839   1 0.28373-0.28377-0.80987 0.47314-0.51334 0.83400
   0  -7   7-6.04849 4.38838   1 0.30152-0.30155-0.83081 0.53616-0.46770 0.78836
   0  -6   7  60.399 4.23641   1 0.31981-0.31983-0.85310 0.60055-0.41212 0.73278
   0  -5   7-3.14558 3.92882   1 0.33803-0.33804-0.87547 0.66501-0.34520 0.66587
   0  -4   7 68.1012 5.33971   1 0.35536-0.35536-0.89602 0.72766-0.26594 0.58661
   0  -3   7 0.37283 3.74687   1 0.37070-0.37069-0.91222 0.78596-0.17404 0.49471
   0  -2   7 904.188 13.5304   1 0.38275-0.38273-0.92108 0.83691-0.07043 0.39110
   0  -1   7   2.958 3.15607   1 0.39026-0.39023-0.91964 0.87757 0.04238 0.27829
   0   1   7   0.696 3.29223   1 0.38852-0.38848-0.87829 0.92040 0.27839 0.04229
   0   1   6 1.18436 3.18899   1 0.38873-0.38869-0.87917 0.92128 0.27530-0.00043
   0   0   6 5049.68 27.9632   1 0.39366-0.39363-0.90884 0.90885 0.13743 0.13743
   0  -1   6-6.95813 3.73649   1 0.39076-0.39074-0.92041 0.87833-0.00030 0.27517
   0  -2   6 749.752 11.5648   1 0.38063-0.38061-0.91545 0.83128-0.13007 0.40493
   0  -3   6-2.26694 3.06375   1 0.36490-0.36490-0.89786 0.77159-0.24607 0.52093
   0  -4   6 41.3753 3.55471   1 0.34563-0.34563-0.87241 0.70405-0.34542 0.62028
   0  -5   6-2.99721  3.7652   1 0.32469-0.32470-0.84345 0.63300-0.42785 0.70270
   0  -6   6 802.966  13.882   1 0.30351-0.30353-0.81426 0.56171-0.49474 0.76959
   0  -7   6-7.53365 4.18072   1 0.28302-0.28305-0.78693 0.49228-0.54824 0.82309
   0  -8   6 222.852  8.5055   1 0.26373-0.26377-0.76260 0.42586-0.59060 0.86545
   0  -9   6 0.78878 3.89097   1 0.24588-0.24593-0.74178 0.36294-0.62390 0.89874
   0 -10   6 5.14758 5.33483   1 0.22952-0.22958-0.72454 0.30361-0.64986 0.92470
   0 -11   6-9.31727 5.27064   1 0.21460-0.21467-0.71074 0.24772-0.66989 0.94473
   0 -12   6-3.36676 5.30197   1 0.20102-0.20110-0.70013 0.19502-0.68510 0.95994
   0 -13   6-7.65163  5.6093   1 0.18865-0.18874-0.69241 0.14520-0.69638 0.97121
   0 -14   6-1.57448 6.41974   1 0.17738-0.17748-0.68728 0.09797-0.70439 0.97922
   0 -15   6 7.64117 5.50227   1 0.16707-0.16718-0.68444 0.05304-0.70965 0.98448
   0 -16   6 36.3841 5.03045   1 0.15763-0.15775-0.68364 0.01014-0.71258 0.98741
   0 -17   6 3.93083  6.2924   1 0.14895-0.14907-0.68463-0.03096-0.71350 0.98832
   0 -18   6 6.32809 6.32809   1 0.14094-0.14107-0.68721-0.07047-0.71265 0.98747
   0 -19   6-6.21544 7.84978   1 0.13352-0.13367-0.69120-0.10858-0.71022 0.98504
   0 -20   6 9.67029 7.50032   1 0.12663-0.12678-0.69642-0.14545-0.70637 0.98119
   0 -20   5-4.13911 8.17195   1 0.10903-0.10919-0.65543-0.18645-0.74735 0.97636
   0 -19   5 -1.1036 6.57543   1 0.11509-0.11524-0.64825-0.15153-0.75268 0.98169
   0 -18   5 12.3356 6.03795   1 0.12164-0.12178-0.64224-0.11545-0.75679 0.98580
   0 -17   5-1.91152 6.55235   1 0.12876-0.12890-0.63757-0.07802-0.75955 0.98857
   0 -16   5 5.32146 6.42627   1 0.13654-0.13666-0.63444-0.03906-0.76081 0.98983
   0 -15   5 0.82141 5.80824   1 0.14507-0.14518-0.63308 0.00167-0.76037 0.98939
   0 -14   5 0.37957 5.96539   1 0.15446-0.15456-0.63376 0.04445-0.75794 0.98697
   0 -13   5 5.25031 5.71939   1 0.16486-0.16495-0.63680 0.08959-0.75318 0.98221
   0 -12   5 29.7521 4.14358   1 0.17642-0.17650-0.64259 0.13747-0.74561 0.97464
   0 -11   5-3.54489 4.96074   1 0.18932-0.18940-0.65154 0.18852-0.73459 0.96361
   0 -10   5 60.9023 4.99991   1 0.20377-0.20384-0.66416 0.24323-0.71926 0.94829
   0  -9   5-1.23266 4.64504   1 0.21999-0.22004-0.68096 0.30212-0.69847 0.92750
   0  -8   5 748.061 13.9606   1 0.23817-0.23822-0.70244 0.36570-0.67067 0.89970
   0  -7   5 0.20345  3.7014   1 0.25848-0.25851-0.72901 0.43436-0.63377 0.86281
   0  -6   5 7.92271 3.50073   1 0.28091-0.28094-0.76073 0.50818-0.58506 0.81410
   0  -5   5 2.00222 3.41943   1 0.30518-0.30520-0.79700 0.58654-0.52112 0.75016
   0  -4   5 1568.00 16.0764   1 0.33044-0.33045-0.83593 0.66757-0.43808 0.66713
   0  -3   5-1.66535 3.13407   1 0.35500-0.35500-0.87372 0.74745-0.33237 0.56141
   0  -2   5 443.431 8.19877   1 0.37615-0.37614-0.90412 0.81995-0.20231 0.43136
   0  -1   5 6.14544 2.98545   1 0.39045-0.39043-0.91915 0.87707-0.05052 0.27958
   0   0   5-10.5094 3.28827   1 0.39481-0.39479-0.91151 0.91152 0.11453 0.11453
   0   1   5-1.47491 3.11423   1 0.38801-0.38798-0.87808 0.92019 0.27977-0.05071
   0   1   4-0.59108 2.87551   1 0.38564-0.38561-0.87342 0.91553 0.29710-0.11385
   0   0   4 1686.78  13.215   1 0.39576-0.39573-0.91369 0.91370 0.09162 0.09162
   0  -1   4 1.87176 2.93729   1 0.38868-0.38867-0.91426 0.87218-0.11357 0.29681
   0  -2   4 3341.30 19.3878   1 0.36727-0.36726-0.88223 0.79805-0.29437 0.47761
   0  -3   4-1.87569  3.0299   1 0.33792-0.33793-0.83262 0.70635-0.43867 0.62191
   0  -4   4 81.4014 4.70878   1 0.30654-0.30655-0.77903 0.61066-0.54686 0.73009
   0  -5   4-1.04027 3.25249   1 0.27666-0.27669-0.72952 0.51906-0.62544 0.80867
   0  -6   4-2.00888 3.47949   1 0.24982-0.24985-0.68746 0.43490-0.68186 0.86509
   0  -7   4-1.31455 3.61713   1 0.22633-0.22637-0.65347 0.35882-0.72229 0.90551
   0  -8   4 200.359 7.87531   1 0.20600-0.20606-0.62701 0.29027-0.75125 0.93448
   0  -9   4-7.67911 4.43354   1 0.18844-0.18850-0.60710 0.22827-0.77194 0.95516
   0 -10   4 4.88482 4.32502   1 0.17322-0.17330-0.59274 0.17180-0.78653 0.96975
   0 -11   4-5.65534 4.88131   1 0.15997-0.16005-0.58300 0.11997-0.79656 0.97977
   0 -12   4 269.196 10.8863   1 0.14836-0.14845-0.57712 0.07199-0.80306 0.98628
   0 -13   4-4.39606 5.90568   1 0.13812-0.13822-0.57445 0.02723-0.80680 0.99001
   0 -14   4 87.0905 6.61469   1 0.12902-0.12913-0.57447-0.01484-0.80829 0.99150
   0 -15   4-5.98995 6.37679   1 0.12088-0.12100-0.57676-0.05465-0.80792 0.99113
   0 -16   4 10.8059 5.71795   1 0.11357-0.11369-0.58096-0.09254-0.80597 0.98918
   0 -17   4-11.2031 6.95511   1 0.10694-0.10708-0.58679-0.12881-0.80265 0.98586
   0 -18   4 5.03019 6.36274   1 0.10091-0.10106-0.59401-0.16367-0.79811 0.98131
   0 -19   4 12.4422 6.46902   1 0.09539-0.09555-0.60244-0.19734-0.79245 0.97565
   0 -20   4  -7.547 7.89617   1 0.09031-0.09048-0.61190-0.22997-0.78577 0.96896
   0 -21   4  2.4869  7.7154   1 0.08561-0.08579-0.62227-0.26170-0.77812 0.96131
   0 -21   3 9.20173 7.12763   1 0.06697-0.06715-0.57900-0.30497-0.81259 0.94997
   0 -20   3 9.38332 4.58295   1 0.07063-0.07080-0.56622-0.27566-0.82124 0.95862
   0 -19   3-2.66246 6.79841   1 0.07460-0.07476-0.55416-0.24562-0.82907 0.96646
   0 -18   3 6.42808  6.5412   1 0.07892-0.07908-0.54295-0.21474-0.83606 0.97345
   0 -17   3 9.62105 5.88498   1 0.08367-0.08381-0.53273-0.18287-0.84215 0.97954
   0 -16   3-6.35231 7.22416   1 0.08891-0.08904-0.52366-0.14984-0.84728 0.98468
   0 -15   3-4.68514 5.81725   1 0.09473-0.09485-0.51596-0.11544-0.85136 0.98876
   0 -14   3 323.015 12.5873   1 0.10125-0.10136-0.50990-0.07942-0.85426 0.99166
   0 -13   3-0.98653 5.94653   1 0.10861-0.10871-0.50579-0.04143-0.85579 0.99320
   0 -12   3 36.3786 3.85133   1 0.11698-0.11707-0.50407-0.00106-0.85570 0.99311
   0 -11   3-1.90935 5.03691   1 0.12660-0.12669-0.50527 0.04224-0.85362 0.99103
   0 -10   3 34.5237 3.17081   1 0.13777-0.13785-0.51009 0.08916-0.84901 0.98642
   0  -9   3    0.00 3.98878   1 0.15088-0.15094-0.51945 0.14061-0.84107 0.97848
   0  -8   3 1285.55 16.6847   1 0.16643-0.16649-0.53456 0.19781-0.82857 0.96598
   0  -7   3-1.39984 3.52574   1 0.18510-0.18515-0.55699 0.26233-0.80961 0.94703
   0  -6   3 332.558 8.11395   1 0.20772-0.20776-0.58873 0.33617-0.78116 0.91858
   0  -5   3-1.86339 3.22199   1 0.23527-0.23530-0.63215 0.42168-0.73823 0.87565
   0  -4   3 3.54614 2.87348   1 0.26860-0.26862-0.68936 0.52099-0.67273 0.81015
   0  -3   3-13.1985 3.61207   1 0.30759-0.30761-0.76037 0.63409-0.57195 0.70938
   0  -2   3 1871.73 12.9066   1 0.34907-0.34907-0.83816 0.75398-0.41894 0.55637
   0  -1   3 -2.2463 2.41933   1 0.38362-0.38362-0.90129 0.85920-0.20090 0.33833
   0   0   3 3.64893 2.32172   1 0.39649-0.39647-0.91538 0.91539 0.06872 0.06872
   0   1   3-2.09654 2.39371   1 0.37960-0.37957-0.86079 0.90289 0.33882-0.20138
   0   1   2 1.41279 1.81487   1 0.36280-0.36278-0.82442 0.86652 0.43425-0.34262
   0   0   2 64.7473 2.43012   1 0.39700-0.39699-0.91658 0.91659 0.04581 0.04581
   0  -1   2 1.36046 1.72118   1 0.36868-0.36868-0.86441 0.82232-0.34166 0.43328
   0  -2   2 2663.97 13.2983   1 0.30834-0.30835-0.74102 0.65684-0.59642 0.68804
   0  -3   2 1.87231 2.61384   1 0.25215-0.25217-0.62954 0.50327-0.73487 0.82649
   0  -4   2 1837.51  14.134   1 0.20894-0.20897-0.54934 0.38097-0.80903 0.90064
   0  -5   2-3.63191 3.08178   1 0.17682-0.17685-0.49540 0.28493-0.85047 0.94208
   0  -6   2 5202.41 28.0923   1 0.15265-0.15270-0.46017 0.20761-0.87460 0.96621
   0  -7   2-5.62374 3.58588   1 0.13404-0.13410-0.43798 0.14332-0.88893 0.98054
   0  -8   2 38.9277 2.96724   1 0.11936-0.11943-0.42497 0.08822-0.89730 0.98890
   0  -9   2-3.84259  4.1174   1 0.10752-0.10759-0.41859 0.03975-0.90179 0.99339
   0 -10   2 2.15067 3.63192   1 0.09777-0.09785-0.41711-0.00383-0.90358 0.99518
   0 -11   2 3.45183 4.27323   1 0.08961-0.08971-0.41934-0.04370-0.90340 0.99500
   0 -12   2 16.0683 3.19702   1 0.08268-0.08278-0.42442-0.08071-0.90169 0.99328
   0 -13   2 1.61068  4.9801   1 0.07671-0.07682-0.43175-0.11547-0.89873 0.99032
   0 -14   2  19.028 4.03367   1 0.07151-0.07163-0.44088-0.14844-0.89472 0.98631
   0 -15   2-1.53612 5.74763   1 0.06693-0.06706-0.45146-0.17995-0.88979 0.98137
   0 -16   2 12.5166 5.21108   1 0.06286-0.06299-0.46324-0.21026-0.88401 0.97560
   0 -17   2-2.25988 5.55398   1 0.05921-0.05936-0.47601-0.23959-0.87746 0.96904
   0 -18   2 8.30219 5.96124   1 0.05591-0.05607-0.48961-0.26809-0.87016 0.96174
   0 -19   2-1.05284 6.65875   1 0.05292-0.05308-0.50390-0.29588-0.86215 0.95373
   0 -20   2-16.9852 7.33843   1 0.05017-0.05035-0.51880-0.32308-0.85344 0.94501
   0 -21   2-0.60753 6.95352   1 0.04764-0.04783-0.53421-0.34976-0.84402 0.93560
   0 -21   1 9.05931 7.17156   1 0.02783-0.02802-0.48838-0.39560-0.87221 0.91797
   0 -20   1 27.6782 5.41466   1 0.02916-0.02934-0.47019-0.37170-0.88211 0.92787
   0 -19   1-3.65962  6.7561   1 0.03060-0.03077-0.45226-0.34753-0.89138 0.93714
   0 -18   1 17.9337 6.62811   1 0.03217-0.03233-0.43465-0.32305-0.90004 0.94581
   0 -17   1-0.89649 6.64853   1 0.03389-0.03404-0.41740-0.29820-0.90811 0.95388
   0 -16   1 0.41344 6.17395   1 0.03579-0.03593-0.40059-0.27292-0.91558 0.96135
   0 -15   1-4.94271  5.9512   1 0.03792-0.03805-0.38429-0.24712-0.92245 0.96822
   0 -14   1 112.663 7.08024   1 0.04031-0.04043-0.36863-0.22069-0.92871 0.97449
   0 -13   1-3.49899 5.51865   1 0.04303-0.04315-0.35375-0.19348-0.93436 0.98014
   0 -12   1 12.1387 4.53305   1 0.04617-0.04628-0.33983-0.16530-0.93936 0.98514
   0 -11   1 0.52227 4.25896   1 0.04983-0.04993-0.32715-0.13589-0.94367 0.98945
   0 -10   1 144.813 7.30555   1 0.05418-0.05426-0.31605-0.10490-0.94720 0.99299
   0  -9   1 5.21301 3.35582   1 0.05942-0.05950-0.30705-0.07180-0.94984 0.99563
   0  -8   1 9.24031 2.17304   1 0.06590-0.06597-0.30091-0.03584-0.95138 0.99717
   0  -7   1-3.98649 3.46802   1 0.07411-0.07417-0.29881 0.00415-0.95143 0.99723
   0  -6   1 97.5555 4.75434   1 0.08487-0.08492-0.30263 0.05006-0.94933 0.99512
   0  -5   1-1.13333 3.03259   1 0.09956-0.09960-0.31561 0.10514-0.94365 0.98945
   0  -4   1 3941.44 19.4197   1 0.12078-0.12081-0.34379 0.17541-0.93125 0.97705
   0  -3   1 5.24348 2.26868   1 0.15371-0.15373-0.39932 0.27304-0.90382 0.94963
   0  -2   1 2.58556 1.74666   1 0.20967-0.20969-0.50886 0.42468-0.83490 0.88071
   0  -2   0 94.1618 2.56216   1 0.00874-0.00876-0.04209-0.04209-0.99908 0.99907
   0  -3   0 2.56139 2.11903   1 0.00872-0.00875-0.06314-0.06314-0.99797 0.99796
   0  -4   010022.80 115.687   1 0.00870-0.00874-0.08419-0.08419-0.99642 0.99641
   0  -6   0 3301.35 21.7308   1 0.00866-0.00871-0.12628-0.12628-0.99196 0.99195
   0  -8   0 197.762 7.05854   1 0.00859-0.00867-0.16838-0.16838-0.98569 0.98567
   0  -9   0-7.65308   3.853   1 0.00855-0.00864-0.18942-0.18942-0.98187 0.98185
   0 -10   0 23.1988 2.79209   1 0.00851-0.00860-0.21047-0.21047-0.97757 0.97755
   0 -11   0-3.63514 4.57166   1 0.00846-0.00857-0.23152-0.23152-0.97281 0.97278
   0 -12   0 50.3297 4.17265   1 0.00841-0.00853-0.25257-0.25257-0.96756 0.96753
   0 -13   0 2.85064 5.29056   1 0.00836-0.00848-0.27361-0.27361-0.96182 0.96179
   0 -14   0  10.067 5.09004   1 0.00830-0.00843-0.29466-0.29466-0.95558 0.95555
   0 -15   0 5.68395 5.12607   1 0.00824-0.00838-0.31571-0.31571-0.94884 0.94880
   0 -16   0 129.015 10.1553   1 0.00817-0.00832-0.33675-0.33675-0.94157 0.94154
   0 -17   0 2.23501 6.55435   1 0.00810-0.00825-0.35780-0.35780-0.93378 0.93374
   0 -18   0-1.93386  6.7339   1 0.00802-0.00818-0.37885-0.37885-0.92544 0.92540
   0 -19   0-0.52159  6.9784   1 0.00794-0.00811-0.39990-0.39990-0.91655 0.91650
   0 -20   0 10.6661 7.16714   1 0.00785-0.00803-0.42094-0.42094-0.90708 0.90703
   0 -21   0-6.63039  7.5526   1 0.00775-0.00795-0.44199-0.44199-0.89701 0.89696
   0 -21  -1-0.60395 8.60502   1-0.01236 0.01216-0.39559-0.48840-0.91837 0.87251
   0 -20  -1 27.0031 9.14059   1-0.01351 0.01332-0.37168-0.47021-0.92829 0.88243
   0 -19  -1 1.56841 7.07235   1-0.01478 0.01459-0.34751-0.45229-0.93758 0.89173
   0 -18  -1 6.30104 7.04061   1-0.01618 0.01601-0.32302-0.43468-0.94627 0.90042
   0 -17  -1 8.96488 6.14601   1-0.01775 0.01759-0.29818-0.41743-0.95437 0.90851
   0 -16  -1 7.44188 5.72876   1-0.01952 0.01937-0.27289-0.40062-0.96187 0.91602
   0 -15  -1-7.22396  5.9512   1-0.02152 0.02137-0.24708-0.38433-0.96877 0.92293
   0 -14  -1 108.714 8.31895   1-0.02379 0.02366-0.22065-0.36868-0.97508 0.92924
   0 -13  -1 -6.3618 5.37939   1-0.02641 0.02628-0.19343-0.35380-0.98077 0.93493
   0 -12  -1 7.80345 4.98082   1-0.02945 0.02934-0.16524-0.33989-0.98583 0.93999
   0 -11  -1 1.82794  4.2988   1-0.03304 0.03293-0.13582-0.32722-0.99019 0.94436
   0 -10  -1 158.404 7.38777   1-0.03731 0.03722-0.10481-0.31613-0.99380 0.94797
   0  -9  -1-2.91929 3.67138   1-0.04251 0.04242-0.07170-0.30716-0.99653 0.95070
   0  -8  -1  0.1836 3.82052   1-0.04897 0.04889-0.03571-0.30105-0.99817 0.95234
   0  -7  -1-6.69731 3.55849   1-0.05718 0.05711 0.00432-0.29898-0.99836 0.95253
   0  -6  -1 87.7591 4.94894   1-0.06799 0.06793 0.05029-0.30286-0.99642 0.95060
   0  -5  -1   -5.78 3.04738   1-0.08281 0.08276 0.10547-0.31594-0.99097 0.94515
   0  -4  -1 3884.51  19.266   1-0.10430 0.10426 0.17590-0.34428-0.97886 0.93304
   0  -3  -1 6.36209 2.27942   1-0.13784 0.13781 0.27384-0.40013-0.95184 0.90602
   0  -2  -1 2.53584 1.76707   1-0.19527 0.19524 0.42610-0.51029-0.88333 0.83751
   1   1  -1 38.9557 2.14988   1-0.35291 0.42077 0.90927-0.86716 0.22032-0.26612
   1   0  -1 2.54506 1.60964   1-0.30552 0.37337 0.79388-0.79386-0.52564 0.47984
   1  -1  -1 35.8867 2.19104   1-0.18860 0.25643 0.50921-0.55129-0.83969 0.79389
   1  -2  -1 64.8539 2.80846   1-0.11968 0.18751 0.33099-0.41516-0.93600 0.89019
   1  -3  -1 1495.44 11.1787   1-0.08035 0.14817 0.21985-0.34612-0.97221 0.92640
   1  -4  -1 1569.63 12.9528   1-0.05576 0.12356 0.14233-0.31070-0.98824 0.94243
   1  -5  -1 97.7251 4.52477   1-0.03911 0.10690 0.08299-0.29345-0.99578 0.94997
   1  -6  -1 125.474 5.32007   1-0.02715 0.09493 0.03438-0.28693-0.99904 0.95322
   1  -7  -1-6.71665  3.4558   1-0.01815 0.08593-0.00743-0.28722-0.99981 0.95399
   1  -8  -1 24.3162 2.49647   1-0.01115 0.07892-0.04467-0.29207-0.99894 0.95312
   1  -9  -1 379.945  10.056   1-0.00555 0.07331-0.07870-0.30013-0.99689 0.95106
   1 -10  -1 23.2961 2.77221   1-0.00096 0.06871-0.11041-0.31052-0.99389 0.94806
   1 -11  -1 27.0516 2.96074   1 0.00286 0.06488-0.14037-0.32266-0.99010 0.94427
   1 -12  -1 131.139 7.99328   1 0.00609 0.06164-0.16898-0.33614-0.98561 0.93978
   1 -13  -1 0.64208 5.35279   1 0.00887 0.05886-0.19655-0.35067-0.98046 0.93463
   1 -14  -1 29.3691 3.76799   1 0.01127 0.05644-0.22327-0.36604-0.97470 0.92887
   1 -15  -1 12.6391 6.11606   1 0.01337 0.05433-0.24931-0.38209-0.96834 0.92250
   1 -16  -1 9.98832 6.11657   1 0.01523 0.05247-0.27479-0.39871-0.96140 0.91555
   1 -17  -1 17.5871 6.10037   1 0.01688 0.05081-0.29981-0.41578-0.95386 0.90802
   1 -18  -1 6.33567 7.93364   1 0.01835 0.04932-0.32444-0.43325-0.94574 0.89990
   1 -19  -1 18.3904 6.66709   1 0.01968 0.04799-0.34873-0.45105-0.93703 0.89118
   1 -20  -1  14.695 6.68745   1 0.02088 0.04678-0.37275-0.46913-0.92772 0.88186
   1 -21  -1 10.9181  6.8086   1 0.02197 0.04568-0.39652-0.48745-0.91778 0.87193
   1 -21   0-5.44829  8.3224   1 0.04142 0.02623-0.44140-0.44257-0.89637 0.89633
   1 -20   0  11.844 6.69713   1 0.04150 0.02616-0.42032-0.42155-0.90644 0.90640
   1 -19   0 2.62112 5.86101   1 0.04157 0.02610-0.39923-0.40055-0.91592 0.91588
   1 -18   0 2.43063 5.93393   1 0.04163 0.02605-0.37814-0.37954-0.92482 0.92479
   1 -17   0 15.2901 6.19879   1 0.04169 0.02600-0.35705-0.35854-0.93317 0.93313
   1 -16   0 5.39406 5.39406   1 0.04174 0.02596-0.33595-0.33754-0.94096 0.94093
   1 -15   0-8.77955 5.99919   1 0.04179 0.02592-0.31485-0.31655-0.94823 0.94820
   1 -14   0 5.24994 5.78289   1 0.04182 0.02590-0.29374-0.29557-0.95498 0.95495
   1 -13   0-2.55746 4.61052   1 0.04185 0.02588-0.27262-0.27460-0.96122 0.96120
   1 -12   0-1.45334 4.94134   1 0.04187 0.02587-0.25148-0.25363-0.96696 0.96694
   1 -11   0-4.46901 4.46901   1 0.04188 0.02587-0.23034-0.23268-0.97222 0.97220
   1 -10   0 1.65318 3.97298   1 0.04187 0.02588-0.20918-0.21175-0.97699 0.97697
   1  -9   0  0.2105 3.82963   1 0.04185 0.02591-0.18799-0.19084-0.98128 0.98127
   1  -8   0-0.92873 3.67288   1 0.04182 0.02596-0.16677-0.16997-0.98511 0.98510
   1  -7   0-1.13292 3.31289   1 0.04176 0.02602-0.14551-0.14913-0.98848 0.98847
   1  -6   0-1.11008 3.28951   1 0.04167 0.02612-0.12419-0.12836-0.99138 0.99138
   1  -5   0 1.63035 3.05011   1 0.04154 0.02627-0.10277-0.10769-0.99384 0.99383
   1  -4   0 0.28507 2.96713   1 0.04133 0.02648-0.08119-0.08717-0.99584 0.99584
   1  -3   0 2.76294 2.36494   1 0.04099 0.02683-0.05933-0.06694-0.99739 0.99740
   1  -2   0-2.41379  1.8129   1 0.04039 0.02744-0.03687-0.04731-0.99850 0.99850
   1  -1   0-0.57911 1.51535   1 0.03907 0.02877-0.01274-0.02934-0.99915 0.99916
   1   1   0-1.32427 1.55615   1 0.00500 0.06286 0.06769-0.02558 0.99770-0.99769
   1   1   1 35.9481 2.13872   1 0.41649-0.34863-0.86723 0.90935 0.27254-0.22672
   1   0   1 1.39978 1.65755   1 0.37892-0.31107-0.78619 0.78621-0.48805 0.53387
   1  -1   1 37.9054 2.12536   1 0.26607-0.19823-0.54043 0.49835-0.79817 0.84399
   1  -2   1 70.5278 2.72573   1 0.19963-0.13180-0.40621 0.32203-0.89169 0.93750
   1  -3   1 1460.13 11.0357   1 0.16171-0.09388-0.33898 0.21272-0.92678 0.97259
   1  -4   1 1590.81 13.0238   1 0.13795-0.07013-0.30487 0.13651-0.94234 0.98815
   1  -5   1 92.2496 4.70288   1 0.12183-0.05402-0.28857 0.07812-0.94967 0.99548
   1  -6   1 121.385 5.43283   1 0.11022-0.04242-0.28275 0.03021-0.95284 0.99864
   1  -7   1-2.78495 3.43243   1 0.10146-0.03367-0.28358-0.01107-0.95357 0.99937
   1  -8   1 28.6294 2.53607   1 0.09461-0.02683-0.28885-0.04789-0.95269 0.99849
   1  -9   1 359.368 9.57226   1 0.08911-0.02134-0.29725-0.08159-0.95063 0.99643
   1 -10   1 19.2549 2.74833   1 0.08459-0.01682-0.30791-0.11301-0.94765 0.99344
   1 -11   1 24.3179 2.91158   1 0.08079-0.01304-0.32028-0.14274-0.94387 0.98967
   1 -12   1 136.104 8.20914   1 0.07755-0.00981-0.33396-0.17115-0.93939 0.98518
   1 -13   1 1.28416 5.37201   1 0.07476-0.00702-0.34866-0.19855-0.93427 0.98005
   1 -14   1 25.1535 3.81486   1 0.07231-0.00458-0.36418-0.22512-0.92852 0.97431
   1 -15   1 11.1071 6.55594   1 0.07014-0.00243-0.38037-0.25103-0.92218 0.96796
   1 -16   1 8.73978  6.2427   1 0.06820-0.00050-0.39710-0.27640-0.91525 0.96103
   1 -17   1 3.60762 6.47238   1 0.06646 0.00124-0.41428-0.30131-0.90773 0.95351
   1 -18   1 17.5449 7.16269   1 0.06487 0.00281-0.43184-0.32584-0.89963 0.94540
   1 -19   1 11.0343 7.10803   1 0.06342 0.00426-0.44972-0.35006-0.89093 0.93670
   1 -20   1  14.695 6.82925   1 0.06208 0.00558-0.46788-0.37399-0.88162 0.92739
   1 -21   1-3.63935 7.57591   1 0.06084 0.00682-0.48627-0.39769-0.87170 0.91747
   1 -21   2-4.27077 7.44735   1 0.08002-0.01236-0.53064-0.35332-0.84382 0.93540
   1 -20   2-0.56878  6.9428   1 0.08239-0.01472-0.51487-0.32700-0.85331 0.94489
   1 -19   2-6.34879 7.44461   1 0.08496-0.01728-0.49956-0.30022-0.86211 0.95370
   1 -18   2 2.94622 5.89245   1 0.08775-0.02006-0.48478-0.27290-0.87023 0.96182
   1 -17   2 9.54801  5.8403   1 0.09081-0.02310-0.47063-0.24496-0.87765 0.96924
   1 -16   2-2.51968 5.72731   1 0.09417-0.02646-0.45720-0.21628-0.88437 0.97596
   1 -15   2 5.02887 6.50759   1 0.09791-0.03019-0.44465-0.18674-0.89034 0.98193
   1 -14   2 4.26295 5.63936   1 0.10209-0.03436-0.43314-0.15616-0.89553 0.98712
   1 -13   2 172.615 9.53863   1 0.10681-0.03907-0.42289-0.12431-0.89986 0.99146
   1 -12   2 3.55515 4.70302   1 0.11219-0.04444-0.41418-0.09093-0.90325 0.99486
   1 -11   2 78.7326 6.23852   1 0.11838-0.05062-0.40737-0.05564-0.90555 0.99716
   1 -10   2 120.437 7.26582   1 0.12560-0.05783-0.40297-0.01796-0.90655 0.99816
   1  -9   2 354.019 9.95861   1 0.13414-0.06636-0.40163 0.02280-0.90592 0.99753
   1  -8   2 16.9054 2.47871   1 0.14439-0.07660-0.40429 0.06756-0.90315 0.99476
   1  -7   2 74.1382 5.01839   1 0.15692-0.08912-0.41228 0.11764-0.89743 0.98904
   1  -6   2 819.659 11.6525   1 0.17256-0.10476-0.42754 0.17500-0.88736 0.97897
   1  -5   2  2.5291  3.1487   1 0.19254-0.12473-0.45296 0.24251-0.87047 0.96209
   1  -4   2  258.72 6.05998   1 0.21871-0.15088-0.49289 0.32453-0.84213 0.93375
   1  -3   2-1.15576  2.8959   1 0.25373-0.18590-0.55368 0.42742-0.79309 0.88472
   1  -2   2 234.492 4.72667   1 0.30082-0.23298-0.64314 0.55897-0.70413 0.79575
   1  -1   2  380.40 5.33912   1 0.36033-0.29248-0.76287 0.72080-0.53672 0.62835
   1   0   2 187.726 3.92818   1 0.41648-0.34862-0.87749 0.87751-0.23747 0.32910
   1   1   2 403.762 5.43037   1 0.42646-0.35859-0.88777 0.92989 0.17269-0.08105
   1   1   3 423.664 6.50622   1 0.42804-0.36017-0.89055 0.93267 0.15338-0.01593
   1   0   3 3.91735 2.57694   1 0.42413-0.35627-0.89699 0.89701-0.12392 0.26136
   1  -1   3 415.866 6.47229   1 0.39445-0.32660-0.84471 0.80264-0.36155 0.49899
   1  -2   3 9766.86 116.816   1 0.35363-0.28578-0.76803 0.68387-0.53382 0.67125
   1  -3   3 633.249 8.75998   1 0.31329-0.24545-0.69364 0.56738-0.64856 0.78599
   1  -4   3 43.2936 3.11893   1 0.27817-0.21034-0.63211 0.46376-0.72318 0.86061
   1  -5   3 882.205 11.7266   1 0.24900-0.18118-0.58483 0.37438-0.77196 0.90939
   1  -6   3 37.7347 2.95588   1 0.22506-0.15725-0.54995 0.29741-0.80427 0.94170
   1  -7   3 533.629 10.6422   1 0.20535-0.13755-0.52509 0.23045-0.82588 0.96330
   1  -8   3 377.589 9.96094   1 0.18900-0.12121-0.50809 0.17136-0.84029 0.97772
   1  -9   3 535.754 11.9115   1 0.17527-0.10749-0.49726 0.11843-0.84970 0.98712
   1 -10   3 10.9959 2.64478   1 0.16361-0.09584-0.49129 0.07037-0.85548 0.99290
   1 -11   3 109.813  7.2895   1 0.15360-0.08584-0.48918 0.02616-0.85854 0.99596
   1 -12   3 0.30318 5.15401   1 0.14492-0.07717-0.49018-0.01493-0.85948 0.99690
   1 -13   3 247.825 10.6732   1 0.13732-0.06958-0.49369-0.05351-0.85872 0.99613
   1 -14   3 78.1392 5.63921   1 0.13060-0.06287-0.49928-0.09001-0.85654 0.99394
   1 -15   3 6.29126 6.43702   1 0.12461-0.05689-0.50659-0.12480-0.85313 0.99054
   1 -16   3 2.13117 6.16198   1 0.11924-0.05152-0.51533-0.15815-0.84865 0.98606
   1 -17   3 17.5124 7.07976   1 0.11438-0.04668-0.52529-0.19029-0.84320 0.98060
   1 -18   3 6.96019 7.53975   1 0.10997-0.04227-0.53627-0.22140-0.83685 0.97425
   1 -19   3-2.14049 6.72637   1 0.10592-0.03823-0.54814-0.25163-0.82966 0.96705
   1 -20   3   7.472 6.77643   1 0.10220-0.03452-0.56077-0.28110-0.82165 0.95904
   1 -21   3-2.46414 7.13112   1 0.09876-0.03109-0.57405-0.30991-0.81285 0.95024
   1 -21   4-7.49186 7.79778   1 0.11686-0.04919-0.61607-0.26789-0.77898 0.96218
   1 -20   4 9.91386 6.67466   1 0.12130-0.05361-0.60509-0.23677-0.78686 0.97007
   1 -19   4 5.97941 7.27264   1 0.12608-0.05838-0.59493-0.20484-0.79383 0.97704
   1 -18   4 -3.5399 7.09783   1 0.13125-0.06355-0.58570-0.17197-0.79983 0.98304
   1 -17   4  6.5726 6.43707   1 0.13689-0.06918-0.57756-0.13802-0.80479 0.98800
   1 -16   4 0.86991 6.24276   1 0.14306-0.07534-0.57067-0.10282-0.80862 0.99183
   1 -15   4-2.01041 6.24198   1 0.14985-0.08212-0.56524-0.06615-0.81120 0.99441
   1 -14   4 3.33736 6.05921   1 0.15737-0.08963-0.56151-0.02779-0.81236 0.99558
   1 -13   4 40.9271 4.42063   1 0.16574-0.09799-0.55979 0.01259-0.81188 0.99510
   1 -12   4-2.18936 5.46222   1 0.17513-0.10737-0.56045 0.05535-0.80944 0.99267
   1 -11   4 31.3306 3.66975   1 0.18572-0.11795-0.56394 0.10093-0.80464 0.98787
   1 -10   4 5.20631 4.82813   1 0.19775-0.12997-0.57082 0.14991-0.79688 0.98011
   1  -9   4  29.277  2.7399   1 0.21151-0.14373-0.58177 0.20295-0.78534 0.96857
   1  -8   4 21.4627 2.60736   1 0.22735-0.15955-0.59761 0.26088-0.76885 0.95208
   1  -7   4 128.614  6.3831   1 0.24565-0.17785-0.61928 0.32465-0.74571 0.92895
   1  -6   4 31.0604 2.39632   1 0.26685-0.19904-0.64782 0.39528-0.71348 0.89672
   1  -5   4 1597.25 16.3815   1 0.29131-0.22348-0.68413 0.47368-0.66860 0.85184
   1  -4   4 797.139 11.0923   1 0.31911-0.25128-0.72853 0.56018-0.60606 0.78930
   1  -3   4 323.391 7.10403   1 0.34967-0.28183-0.77979 0.65353-0.51918 0.70242
   1  -2   4 82.3573 4.33959   1 0.38094-0.31309-0.83333 0.74916-0.40039 0.58364
   1  -1   4 247.605 6.02339   1 0.40862-0.34076-0.87932 0.83725-0.24427 0.42752
   1   0   4 2008.56  14.864   1 0.42628-0.35841-0.90290 0.90293-0.05365 0.23690
   1   1   4 250.857 5.96923   1 0.42809-0.36022-0.89024 0.93236 0.15503 0.02823
   1   1   5-5.64304 3.89427   1 0.42754-0.35965-0.88869 0.93081 0.16513 0.06393
   1   0   5-0.63103 3.12473   1 0.42665-0.35877-0.90432 0.90435-0.00179 0.23086
   1  -1   5 11.1134 1.79931   1 0.41515-0.34728-0.89564 0.85357-0.15912 0.38818
   1  -2   5 392.999 8.01802   1 0.39572-0.32786-0.86907 0.78491-0.29660 0.52565
   1  -3   5 16.3744 2.06488   1 0.37188-0.30403-0.83279 0.70654-0.40991 0.63897
   1  -4   5 505.071 9.67437   1 0.34663-0.27879-0.79374 0.62539-0.49970 0.72876
   1  -5   5 246.335 7.73779   1 0.32197-0.25414-0.75646 0.54602-0.56921 0.79826
   1  -6   5 16.6224 2.32594   1 0.29897-0.23115-0.72334 0.47080-0.62234 0.85139
   1  -7   5 263.677 8.56778   1 0.27805-0.21024-0.69529 0.40065-0.66271 0.89176
   1  -8   5 0.91095 3.81076   1 0.25928-0.19148-0.67239 0.33566-0.69325 0.92230
   1  -9   5 40.3079 3.00965   1 0.24253-0.17474-0.65432 0.27550-0.71623 0.94527
   1 -10   5 87.7733 6.78102   1 0.22762-0.15983-0.64059 0.21968-0.73334 0.96238
   1 -11   5 6.86458  4.9494   1 0.21431-0.14654-0.63067 0.16766-0.74584 0.97488
   1 -12   5 15.5967 6.21631   1 0.20240-0.13464-0.62406 0.11896-0.75468 0.98372
   1 -13   5-1.05867  5.5685   1 0.19171-0.12395-0.62031 0.07311-0.76055 0.98958
   1 -14   5 3.44148  5.6588   1 0.18206-0.11432-0.61903 0.02973-0.76396 0.99299
   1 -15   5 11.5763 6.45811   1 0.17332-0.10558-0.61988-0.01151-0.76530 0.99433
   1 -16   5 4.46149 6.24609   1 0.16536-0.09764-0.62257-0.05091-0.76488 0.99391
   1 -17   5-6.24721  6.9473   1 0.15808-0.09037-0.62686-0.08871-0.76291 0.99194
   1 -18   5 3.61642 6.22107   1 0.15140-0.08369-0.63255-0.12512-0.75957 0.98859
   1 -19   5  12.752  6.4895   1 0.14522-0.07753-0.63945-0.16031-0.75498 0.98400
   1 -20   5-0.59392 7.24969   1 0.13951-0.07182-0.64742-0.19444-0.74925 0.97827
   1 -20   6-3.03499 7.00024   1 0.15668-0.08899-0.68742-0.15444-0.70915 0.98397
   1 -19   6-12.4888 7.40155   1 0.16321-0.09551-0.68135-0.11841-0.71352 0.98835
   1 -18   6-10.5998 7.07093   1 0.17022-0.10251-0.67642-0.08125-0.71656 0.99139
   1 -17   6-9.38666  6.7196   1 0.17778-0.11006-0.67277-0.04280-0.71816 0.99299
   1 -16   6 14.8972 4.44835   1 0.18595-0.11822-0.67058-0.00290-0.71813 0.99297
   1 -15   6 3.84532 6.05743   1 0.19482-0.12708-0.67003 0.03865-0.71629 0.99113
   1 -14   6-4.75686 5.66179   1 0.20447-0.13672-0.67135 0.08206-0.71235 0.98719
   1 -13   6 5.50772 5.43378   1 0.21502-0.14726-0.67477 0.12757-0.70598 0.98082
   1 -12   6 39.6647 4.41004   1 0.22657-0.15881-0.68057 0.17547-0.69673 0.97158
   1 -11   6 7.21152 5.73881   1 0.23925-0.17148-0.68905 0.22604-0.68404 0.95889
   1 -10   6 35.4969  3.6728   1 0.25319-0.18540-0.70050 0.27959-0.66718 0.94203
   1  -9   6 12.2418 4.90712   1 0.26849-0.20070-0.71522 0.33640-0.64521 0.92006
   1  -8   6 114.555  7.0434   1 0.28526-0.21745-0.73344 0.39672-0.61693 0.89179
   1  -7   6  73.678 4.92909   1 0.30351-0.23570-0.75526 0.46063-0.58084 0.85570
   1  -6   6 10.7729 4.11224   1 0.32315-0.25533-0.78047 0.52794-0.53510 0.80996
   1  -5   6 88.7294 5.64687   1 0.34388-0.27605-0.80844 0.59800-0.47755 0.75241
   1  -4   6 943.043 13.8194   1 0.36507-0.29723-0.83774 0.66940-0.40593 0.68080
   1  -3   6 72.1466 4.73701   1 0.38564-0.31779-0.86595 0.73970-0.31823 0.59310
   1  -2   6 77.1869  4.8059   1 0.40401-0.33615-0.88942 0.80526-0.21345 0.48832
   1  -1   6 48.7527 3.46202   1 0.41819-0.35032-0.90354 0.86148-0.09257 0.36744
   1   0   6 1339.34 14.9707   1 0.42618-0.35830-0.90363 0.90366 0.04062 0.23426
   1   1   6 46.6153 3.51104   1 0.42661-0.35872-0.88636 0.92848 0.17948 0.09540
   1   1   7 86.5595  5.4315   1 0.42538-0.35748-0.88339 0.92552 0.19625 0.12444
   1   0   7 4.23652 3.53924   1 0.42521-0.35733-0.90167 0.90170 0.07756 0.24313
   1  -1   7 81.0382 5.34021   1 0.41938-0.35151-0.90694 0.86488-0.03750 0.35818
   1  -2   7 531.816 10.7251   1 0.40866-0.34080-0.90109 0.81693-0.14447 0.46515
   1  -3   7 254.854 8.11759   1 0.39425-0.32640-0.88694 0.76069-0.24032 0.56099
   1  -4   7 11.8356  3.9869   1 0.37746-0.30961-0.86754 0.69919-0.32367 0.64434
   1  -5   7-3.83996 3.97964   1 0.35946-0.29162-0.84560 0.63517-0.39448 0.71515
   1  -6   7 45.7719 3.78058   1 0.34117-0.27334-0.82324 0.57071-0.45361 0.77428
   1  -7   7-1.47177 4.61521   1 0.32323-0.25541-0.80190 0.50728-0.50236 0.82303
   1  -8   7-1.58489 4.43579   1 0.30605-0.23824-0.78249 0.44577-0.54217 0.86283
   1  -9   7 13.0994 5.34274   1 0.28985-0.22205-0.76548 0.38667-0.57440 0.89506
   1 -10   7 4.91326 4.85534   1 0.27471-0.20692-0.75108 0.33017-0.60028 0.92094
   1 -11   7 77.0266 5.62261   1 0.26066-0.19288-0.73928 0.27627-0.62085 0.94151
   1 -12   7 77.0393 6.29993   1 0.24766-0.17988-0.72999 0.22489-0.63696 0.95762
   1 -13   7 6.52632 6.43536   1 0.23564-0.16787-0.72304 0.17585-0.64933 0.96998
   1 -14   7 5.77958 5.56934   1 0.22453-0.15677-0.71826 0.12897-0.65851 0.97916
   1 -15   7 0.44345 5.66165   1 0.21425-0.14650-0.71545 0.08407-0.66497 0.98562
   1 -16   7  7.6129 6.01853   1 0.20472-0.13698-0.71442 0.04095-0.66907 0.98971
   1 -17   7 4.58891 6.66752   1 0.19586-0.12814-0.71500-0.00057-0.67110 0.99174
   1 -18   7-4.36578 7.40254   1 0.18762-0.11990-0.71703-0.04064-0.67130 0.99194
   1 -19   7 4.66584 6.90087   1 0.17992-0.11222-0.72035-0.07941-0.66985 0.99049
   1 -20   7 3.11195 7.89724   1 0.17272-0.10502-0.72483-0.11703-0.66691 0.98754
   1 -19   8-3.60681 7.65119   1 0.19529-0.12757-0.75627-0.04349-0.62441 0.99086
   1 -18   8 2.25514 7.13139   1 0.20352-0.13579-0.75421-0.00345-0.62426 0.99072
   1 -17   8 8.44982 7.04592   1 0.21228-0.14454-0.75341 0.03784-0.62230 0.98876
   1 -16   8 4.44761 6.11266   1 0.22161-0.15387-0.75399 0.08052-0.61833 0.98479
   1 -15   8    0.00 6.69542   1 0.23158-0.16383-0.75607 0.12469-0.61210 0.97856
   1 -14   8  6.4746 5.83912   1 0.24223-0.17447-0.75979 0.17050-0.60331 0.96977
   1 -13   8 35.7864 4.46731   1 0.25362-0.18585-0.76526 0.21807-0.59159 0.95805
   1 -12   8-0.75215  5.1013   1 0.26579-0.19801-0.77261 0.26751-0.57650 0.94297
   1 -11   8 21.6145 3.88454   1 0.27878-0.21099-0.78191 0.31891-0.55751 0.92398
   1 -10   8 95.1647 6.51887   1 0.29258-0.22478-0.79320 0.37229-0.53399 0.90046
   1  -9   8 207.843 9.71375   1 0.30718-0.23937-0.80643 0.42762-0.50519 0.87166
   1  -8   8  43.652 3.91539   1 0.32249-0.25467-0.82143 0.48471-0.47027 0.83675
   1  -7   8 51.7713 4.03329   1 0.33835-0.27052-0.83783 0.54320-0.42830 0.79478
   1  -6   8 41.7276 3.15968   1 0.35448-0.28665-0.85503 0.60250-0.37834 0.74482
   1  -5   8 0.23722 3.77323   1 0.37048-0.30263-0.87209 0.66166-0.31948 0.68596
   1  -4   8 47.3169 3.98841   1 0.38576-0.31791-0.88770 0.71936-0.25106 0.61755
   1  -3   8 53.9445 4.20628   1 0.39959-0.33173-0.90016 0.77391-0.17287 0.53936
   1  -2   8 25.0574 2.62472   1 0.41112-0.34325-0.90748 0.82333-0.08538 0.45187
   1  -1   8 8.18335 4.35912   1 0.41947-0.35158-0.90762 0.86556 0.01004 0.35645
   1   0   8 469.499 10.6169   1 0.42388-0.35599-0.89879 0.89883 0.11106 0.25544
   1   1   8 12.0022 2.31661   1 0.42389-0.35599-0.87985 0.92198 0.21454 0.15196
   1   1   9 10.6796 4.35582   1 0.42215-0.35424-0.87576 0.91789 0.23384 0.17847
   1   0   9 2.53928  3.7007   1 0.42223-0.35434-0.89516 0.89520 0.14226 0.27005
   1  -1   9 11.8405 4.19829   1 0.41880-0.35091-0.90647 0.86442 0.05242 0.35989
   1  -2   9 5.66651 4.28905   1 0.41214-0.34426-0.91042 0.82627-0.03340 0.44570
   1  -3   9-7.27764 4.52542   1 0.40275-0.33488-0.90817 0.78193-0.11337 0.52567
   1  -4   9 155.707 7.87061   1 0.39122-0.32337-0.90116 0.73282-0.18630 0.59859
   1  -5   9 186.847 8.42993   1 0.37820-0.31035-0.89081 0.68038-0.25154 0.66384
   1  -6   9 19.3375 3.08444   1 0.36423-0.29639-0.87847 0.62595-0.30900 0.72129
   1  -7   9 30.1129 3.53635   1 0.34982-0.28199-0.86525 0.57063-0.35894 0.77123
   1  -8   9 -3.7114  5.3031   1 0.33535-0.26752-0.85202 0.51530-0.40186 0.81414
   1  -9   9  164.35  9.5039   1 0.32108-0.25327-0.83941 0.46060-0.43839 0.85067
   1 -10   9 9.79782 5.79224   1 0.30723-0.23943-0.82787 0.40696-0.46920 0.88148
   1 -11   9 59.9738 4.95702   1 0.29391-0.22612-0.81765 0.35465-0.49494 0.90722
   1 -12   9  3.1823 5.95354   1 0.28120-0.21342-0.80893 0.30383-0.51621 0.92849
   1 -13   9 12.7321 6.15017   1 0.26912-0.20135-0.80175 0.25456-0.53357 0.94584
   1 -14   9 8.60282 5.45219   1 0.25768-0.18992-0.79611 0.20683-0.54747 0.95975
   1 -15   9-5.31247 6.49745   1 0.24687-0.17911-0.79199 0.16061-0.55834 0.97061
   1 -16   9 0.51492 6.57412   1 0.23665-0.16891-0.78930 0.11583-0.56652 0.97879
   1 -17   9-9.87571 6.98318   1 0.22701-0.15927-0.78797 0.07240-0.57229 0.98456
   1 -18   9  11.099 6.88714   1 0.21789-0.15016-0.78790 0.03024-0.57592 0.98818
   1 -19   9-8.69838  8.4279   1 0.20927-0.14155-0.78901-0.01074-0.57760 0.98986
   1 -18  10-7.28134 7.28134   1 0.23075-0.16301-0.81811 0.06045-0.52668 0.98475
   1 -17  10 8.57263 7.34116   1 0.24009-0.17234-0.81872 0.10316-0.52153 0.97960
   1 -16  10 13.9871 9.25551   1 0.24990-0.18214-0.82046 0.14699-0.51412 0.97220
   1 -15  10 8.60532 7.10479   1 0.26020-0.19244-0.82338 0.19201-0.50424 0.96232
   1 -14  10-10.4771 6.83522   1 0.27100-0.20323-0.82753 0.23825-0.49160 0.94968
   1 -13  10 2.68847 6.58538   1 0.28232-0.21454-0.83291 0.28573-0.47588 0.93396
   1 -12  10 19.9062 4.24768   1 0.29413-0.22634-0.83952 0.33443-0.45672 0.91481
   1 -11  10 14.3016 6.59987   1 0.30642-0.23862-0.84728 0.38429-0.43372 0.89182
   1 -10  10 8.61573 6.21199   1 0.31911-0.25130-0.85608 0.43517-0.40644 0.86453
   1  -9  10 29.7198  4.2315   1 0.33211-0.26429-0.86569 0.48688-0.37439 0.83249
   1  -8  10 25.4509 3.80763   1 0.34528-0.27745-0.87580 0.53908-0.33710 0.79520
   1  -7  10  2.8611 5.13583   1 0.35842-0.29059-0.88595 0.59133-0.29411 0.75221
   1  -6  10 0.60584  5.0507   1 0.37127-0.30342-0.89553 0.64301-0.24503 0.70313
   1  -5  10 209.978 9.60153   1 0.38348-0.31562-0.90379 0.69336-0.18961 0.64772
   1  -4  10 94.3951 7.41001   1 0.39466-0.32680-0.90980 0.74147-0.12783 0.58594
   1  -3  10 46.1248 3.35436   1 0.40437-0.33650-0.91254 0.78630-0.05996 0.51807
   1  -2  10  11.645 4.68976   1 0.41215-0.34427-0.91093 0.82678 0.01337 0.44474
   1  -1  10 9.39444 4.56488   1 0.41758-0.34969-0.90397 0.86192 0.09111 0.36701
   1   0  10 166.999 7.89905   1 0.42032-0.35242-0.89086 0.89091 0.17184 0.28628
   1   1  10  7.8287  4.5199   1 0.42017-0.35226-0.87112 0.91326 0.25384 0.20428
   1   1  11-5.23903 4.99059   1 0.41796-0.35004-0.86596 0.90809 0.27436 0.22957
   1   0  11 2.35196 4.57349   1 0.41814-0.35024-0.88594 0.88599 0.20024 0.30369
   1  -1  11 1.47591  5.0007   1 0.41592-0.34802-0.90039 0.85834 0.12708 0.37685
   1  -2  11 32.5067 3.78679   1 0.41142-0.34353-0.90962 0.82548 0.05620 0.44772
   1  -3  11-3.96127 5.32159   1 0.40488-0.33700-0.91421 0.78797-0.01127 0.51519
   1  -4  11 3.75542 5.78749   1 0.39660-0.32873-0.91488 0.74655-0.07444 0.57836
   1  -5  11 109.315 8.58121   1 0.38692-0.31906-0.91243 0.70200-0.13272 0.63663
   1  -6  11 100.149 6.71018   1 0.37620-0.30835-0.90765 0.65512-0.18576 0.68967
   1  -7  11 8.06864 5.62392   1 0.36474-0.29690-0.90129 0.60667-0.23346 0.73738
   1  -8  11 12.1306 5.13316   1 0.35284-0.28500-0.89400 0.55729-0.27591 0.77982
   1  -9  11 1.93188 5.97322   1 0.34073-0.27290-0.88635 0.50754-0.31332 0.81723
   1 -10  11 2.03544 5.88519   1 0.32860-0.26079-0.87875 0.45785-0.34598 0.84989
   1 -11  11 7.73522 7.21647   1 0.31661-0.24880-0.87155 0.40855-0.37424 0.87814
   1 -12  11 33.9808 4.69304   1 0.30486-0.23706-0.86499 0.35990-0.39844 0.90235
   1 -13  11 5.76886 6.34137   1 0.29342-0.22564-0.85923 0.31205-0.41896 0.92286
   1 -14  11-5.09056 6.63728   1 0.28236-0.21458-0.85439 0.26511-0.43612 0.94001
   1 -15  11 8.62755 7.07183   1 0.27168-0.20392-0.85053 0.21915-0.45023 0.95412
   1 -16  11 10.8537 6.87875   1 0.26142-0.19367-0.84766 0.17420-0.46157 0.96546
   1 -17  11 0.60509 8.14062   1 0.25157-0.18382-0.84580 0.13024-0.47039 0.97427
   1 -17  12 -12.655 8.44196   1 0.26153-0.19378-0.86936 0.15381-0.41919 0.96889
   1 -16  12-2.39683  7.6736   1 0.27133-0.20357-0.87113 0.19767-0.40918 0.95888
   1 -15  12 8.51072 6.29256   1 0.28146-0.21369-0.87371 0.24234-0.39664 0.94634
   1 -14  12 17.1971 6.88219   1 0.29190-0.22412-0.87707 0.28780-0.38137 0.93107
   1 -13  12 7.63938 6.04751   1 0.30264-0.23485-0.88116 0.33398-0.36312 0.91283
   1 -12  12 6.76334 7.23032   1 0.31362-0.24582-0.88590 0.38081-0.34164 0.89135
   1 -11  12-2.75282 7.10774   1 0.32479-0.25698-0.89113 0.42814-0.31666 0.86637
   1 -10  12 16.7592 4.01143   1 0.33606-0.26825-0.89669 0.47579-0.28790 0.83762
   1  -9  12 7.48825  5.4876   1 0.34733-0.27950-0.90230 0.52350-0.25512 0.80484
   1  -8  12 31.8052 4.25524   1 0.35844-0.29061-0.90765 0.57094-0.21807 0.76779
   1  -7  12 4.19258 5.43047   1 0.36923-0.30138-0.91233 0.61772-0.17658 0.72630
   1  -6  12-6.60159  6.0264   1 0.37948-0.31162-0.91586 0.66334-0.13056 0.68028
   1  -5  12 15.9505 5.59321   1 0.38895-0.32108-0.91769 0.70727-0.08002 0.62975
   1  -4  12 23.1376 3.86118   1 0.39738-0.32951-0.91722 0.74889-0.02515 0.57488
   1  -3  12 58.1236 4.60216   1 0.40452-0.33663-0.91382 0.78758 0.03371 0.51602
   1  -2  12    0.00 5.66912   1 0.41009-0.34220-0.90689 0.82275 0.09600 0.45373
   1  -1  12-7.85243 5.88933   1 0.41388-0.34598-0.89589 0.85384 0.16099 0.38875
   1   0  12 71.0731 5.84422   1 0.41571-0.34780-0.88042 0.88047 0.22775 0.32199
   1   1  12 4.90777 5.22472   1 0.41550-0.34758-0.86024 0.90238 0.29527 0.25448
   1   1  13 49.0633 4.63123   1 0.41281-0.34488-0.85398 0.89612 0.31647 0.27909
   1   0  13 2.87721 5.73189   1 0.41304-0.34512-0.87431 0.87436 0.25459 0.34096
   1  -1  13 49.4962  4.7445   1 0.41150-0.34359-0.89058 0.84854 0.19330 0.40225
   1  -2  13 92.0007 6.93846   1 0.40827-0.34037-0.90297 0.81883 0.13343 0.46212
   1  -3  13  86.998 6.85211   1 0.40346-0.33557-0.91177 0.78553 0.07572 0.51982
   1  -4  13 30.9475 4.40906   1 0.39726-0.32938-0.91738 0.74906 0.02080 0.57474
   1  -5  13 18.5909 6.29306   1 0.38984-0.32197-0.92028 0.70986-0.03083 0.62637
   1  -6  13  6.7886 6.32656   1 0.38143-0.31357-0.92095 0.66843-0.07884 0.67438
   1  -7  13 13.6435 6.36482   1 0.37223-0.30438-0.91987 0.62526-0.12302 0.71856
   1  -8  13 -0.8592 6.10573   1 0.36244-0.29460-0.91751 0.58081-0.16328 0.75881
   1  -9  13-10.2986 6.59597   1 0.35224-0.28441-0.91429 0.53549-0.19964 0.79516
   1 -10  13 17.4067 4.23929   1 0.34179-0.27397-0.91057 0.48968-0.23218 0.82770
   1 -11  13 9.31107 7.79482   1 0.33123-0.26341-0.90665 0.44366-0.26105 0.85657
   1 -12  13-23.1349 7.81378   1 0.32065-0.25285-0.90278 0.39770-0.28643 0.88196
   1 -13  13 3.24078 6.61521   1 0.31016-0.24236-0.89916 0.35199-0.30853 0.90405
   1 -14  13 6.24834 7.97269   1 0.29981-0.23202-0.89594 0.30667-0.32756 0.92308
   1 -15  13 7.17346  7.6086   1 0.28966-0.22188-0.89323 0.26186-0.34371 0.93923
   1 -16  13 4.40521 7.09203   1 0.27973-0.21196-0.89110 0.21764-0.35720 0.95271
   1 -15  14 3.78186 7.87257   1 0.29640-0.22862-0.90939 0.27803-0.29162 0.93294
   1 -14  14-10.8147 8.32518   1 0.30623-0.23844-0.91136 0.32209-0.27483 0.91616
   1 -13  14  2.8657 7.66809   1 0.31617-0.24837-0.91364 0.36646-0.25531 0.89664
   1 -12  14    0.00 7.58435   1 0.32616-0.25835-0.91611 0.41103-0.23288 0.87421
   1 -11  14 14.1338 5.94554   1 0.33615-0.26833-0.91862 0.45563-0.20739 0.84873
   1 -10  14 28.6894  5.0076   1 0.34604-0.27821-0.92097 0.50008-0.17869 0.82003
   1  -9  14 -6.7424 7.52283   1 0.35572-0.28789-0.92293 0.54414-0.14667 0.78801
   1  -8  14-0.46368  6.7033   1 0.36509-0.29725-0.92422 0.58752-0.11125 0.75259
   1  -7  14 12.9843 6.08987   1 0.37400-0.30614-0.92452 0.62991-0.07238 0.71373
   1  -6  14 68.2607 6.80791   1 0.38230-0.31443-0.92346 0.67095-0.03012 0.67147
   1  -5  14 8.44101 6.31668   1 0.38981-0.32194-0.92068 0.71026 0.01542 0.62593
   1  -4  14-0.82468 6.67434   1 0.39638-0.32849-0.91576 0.74744 0.06401 0.57734
   1  -3  14 58.4459  5.0189   1 0.40183-0.33394-0.90833 0.78210 0.11534 0.52602
   1  -2  14 38.8148 4.38317   1 0.40602-0.33811-0.89802 0.81388 0.16896 0.47240
   1  -1  14 3.96066 5.95418   1 0.40881-0.34089-0.88452 0.84248 0.22435 0.41701
   1   0  14 16.9834 5.89807   1 0.41011-0.34219-0.86761 0.86767 0.28089 0.36047
   1   1  14 -1.1882  5.6984   1 0.40987-0.34194-0.84716 0.88930 0.33790 0.30346
   1   1  15 5.19811 6.27732   1 0.40668-0.33874-0.83976 0.88191 0.35952 0.32766
   1   0  15 0.86422 6.29161   1 0.40693-0.33900-0.86032 0.86038 0.30676 0.38041
   1  -1  15 8.66352 5.93941   1 0.40581-0.33789-0.87775 0.83571 0.25439 0.43278
   1  -2  15-0.87277 6.73219   1 0.40338-0.33547-0.89215 0.80802 0.20296 0.48421
   1  -3  15 34.4546 4.75096   1 0.39970-0.33180-0.90370 0.77747 0.15299 0.53417
   1  -4  15 9.88201 6.84174   1 0.39487-0.32698-0.91264 0.74431 0.10494 0.58222
   1  -5  15 16.5149 7.28238   1 0.38901-0.32113-0.91924 0.70883 0.05919 0.62797
   1  -6  15-1.88157 6.34595   1 0.38226-0.31438-0.92383 0.67132 0.01604 0.67112
   1  -7  15-7.26113 7.54598   1 0.37474-0.30688-0.92673 0.63212-0.02429 0.71145
   1  -8  15 3.99869 7.48087   1 0.36661-0.29875-0.92825 0.59155-0.06167 0.74882
   1  -9  15 23.1889 4.80234   1 0.35798-0.29014-0.92870 0.54991-0.09601 0.78317
   1 -10  15 15.0457 7.16912   1 0.34899-0.28115-0.92836 0.50747-0.12732 0.81447
   1 -11  15-10.6228 7.35375   1 0.33974-0.27191-0.92749 0.46450-0.15561 0.84276
   1 -12  15 8.15861 6.11202   1 0.33032-0.26250-0.92629 0.42121-0.18097 0.86811
   1 -13  15-5.47488  7.5245   1 0.32082-0.25301-0.92496 0.37779-0.20348 0.89062
   1 -12  16 3.72154 7.28637   1 0.33328-0.26546-0.93366 0.42859-0.13063 0.86359
   1 -11  16 4.77449 7.64291   1 0.34216-0.27433-0.93362 0.47063-0.10560 0.83856
   1 -10  16 12.0809 7.11585   1 0.35082-0.28298-0.93312 0.51223-0.07788 0.81084
   1  -9  16 11.6695 7.51724   1 0.35918-0.29133-0.93198 0.55319-0.04744 0.78041
   1  -8  16 9.14776 6.43478   1 0.36714-0.29928-0.92997 0.59328-0.01428 0.74724
   1  -7  16-10.9729 7.83781   1 0.37460-0.30673-0.92685 0.63225 0.02157 0.71140
   1  -6  16 5.08968 6.31612   1 0.38144-0.31356-0.92236 0.66985 0.06000 0.67297
   1  -5  16  25.469 5.16573   1 0.38754-0.31966-0.91623 0.70581 0.10087 0.63210
   1  -4  16   14.64 7.17212   1 0.39281-0.32491-0.90819 0.73987 0.14397 0.58900
   1  -3  16-9.13239 7.14541   1 0.39712-0.32921-0.89800 0.77177 0.18903 0.54395
   1  -2  16 9.50763 6.19821   1 0.40038-0.33247-0.88543 0.80129 0.23570 0.49728
   1  -1  16  3.3055 7.23891   1 0.40253-0.33460-0.87028 0.82824 0.28360 0.44938
   1   0  16 10.8367  6.8115   1 0.40349-0.33555-0.85243 0.85248 0.33229 0.40070
   1   1  16 1.88886 6.61101   1 0.40324-0.33530-0.83179 0.87394 0.38129 0.35170
   1   1  17-1.53975 7.59541   1 0.39954-0.33159-0.82321 0.86536 0.40319 0.37561
   1   0  17  7.1706 6.43807   1 0.39978-0.33185-0.84392 0.84398 0.35753 0.42127
   1  -1  17 3.59275 6.67226   1 0.39895-0.33102-0.86212 0.82009 0.31214 0.46666
   1  -2  17 10.3272 6.85032   1 0.39705-0.32913-0.87789 0.79376 0.26741 0.51138
   1  -3  17 2.60783 7.43118   1 0.39413-0.32622-0.89132 0.76510 0.22372 0.55507
   1  -4  17 16.9236 6.52024   1 0.39025-0.32235-0.90257 0.73426 0.18141 0.59738
   1  -5  17-13.4549 7.66808   1 0.38549-0.31760-0.91182 0.70141 0.14077 0.63801
   1  -6  17-6.04535 7.63498   1 0.37994-0.31206-0.91928 0.66677 0.10206 0.67672
   1  -7  17 8.44501 6.54148   1 0.37368-0.30581-0.92516 0.63056 0.06548 0.71330
   1  -8  17 17.3536 8.01531   1 0.36682-0.29896-0.92969 0.59299 0.03118 0.74760
   1  -9  17-6.55453 7.46618   1 0.35945-0.29160-0.93308 0.55429-0.00075 0.77952
   1 -10  17 4.30675 7.40859   1 0.35166-0.28382-0.93556 0.51468-0.03023 0.80900
   1  -8  18 -0.6208 8.44379   1 0.36575-0.29788-0.92761 0.59092 0.07492 0.74967
   1  -7  18 3.02765 8.87882   1 0.37208-0.30421-0.92185 0.62725 0.10770 0.71689
   1  -6  18-5.92249 7.30174   1 0.37783-0.30994-0.91476 0.66226 0.14249 0.68210
   1  -5  18 4.64783 7.30279   1 0.38291-0.31501-0.90616 0.69575 0.17915 0.64545
   1  -4  18 7.43268 7.02572   1 0.38724-0.31933-0.89588 0.72756 0.21748 0.60711
   1  -3  18 2.82271 7.02849   1 0.39075-0.32283-0.88373 0.75751 0.25727 0.56733
   1  -2  18 6.15309 7.09763   1 0.39338-0.32545-0.86957 0.78544 0.29824 0.52636
   1  -1  18 2.22509 7.66769   1 0.39508-0.32714-0.85328 0.81125 0.34010 0.48450
   1   0  18 17.7684 7.61336   1 0.39581-0.32787-0.83478 0.83484 0.38253 0.44208
   1   1  18 13.3505 6.24414   1 0.39556-0.32761-0.81401 0.85616 0.42518 0.39943
   1   1  19-9.01937 8.13412   1 0.39131-0.32335-0.80417 0.84633 0.44727 0.42315
   1   0  19-1.80084 8.12045   1 0.39156-0.32361-0.82499 0.82506 0.40733 0.46308
   1  -1  19 6.61421  7.3397   1 0.39091-0.32297-0.84375 0.80172 0.36760 0.50282
   1  -2  19-1.81308 8.43942   1 0.38938-0.32145-0.86048 0.77636 0.32834 0.54207
   1  -3  19-1.82829 7.08095   1 0.38699-0.31907-0.87525 0.74903 0.28986 0.58055
   1  -4  19-6.78212 8.15627   1 0.38380-0.31588-0.88817 0.71985 0.25240 0.61801
   1  -5  19-0.62569 8.08574   1 0.37983-0.31193-0.89935 0.68894 0.21621 0.65419
   2  -5  19-7.60343 8.77969   1 0.41053-0.27478-0.89138 0.68099 0.19168 0.67873
   2  -4  19 11.2406 7.00974   1 0.41486-0.27910-0.88103 0.71274 0.22696 0.64346
   2  -3  19 9.87816 7.19988   1 0.41846-0.28269-0.86904 0.74284 0.26362 0.60679
   2  -2  19-3.67374 7.49899   1 0.42129-0.28551-0.85527 0.77116 0.30146 0.56896
   2  -1  19-3.65544 8.03643   1 0.42328-0.28749-0.83960 0.79759 0.34022 0.53020
   2   0  19-5.47403 6.57896   1 0.42441-0.28861-0.82195 0.82203 0.37963 0.49079
   2   1  19 7.92013 7.18284   1 0.42465-0.28885-0.80225 0.84443 0.41941 0.45101
   2   1  18 3.38596  7.1827   1 0.42892-0.29312-0.81210 0.85427 0.39543 0.42919
   2   0  18  6.1964 7.66183   1 0.42862-0.29283-0.83160 0.83168 0.35295 0.47167
   2  -1  18 5.64326 6.72472   1 0.42734-0.29156-0.84886 0.80684 0.31089 0.51372
   2  -2  18 10.7808 6.83255   1 0.42512-0.28935-0.86396 0.77984 0.26960 0.55501
   2  -3  18-1.71765 7.61729   1 0.42201-0.28624-0.87700 0.75079 0.22938 0.59522
   2  -4  18-14.4941 7.49219   1 0.41805-0.28229-0.88813 0.71983 0.19051 0.63409
   2  -5  18-5.30086 7.83593   1 0.41331-0.27757-0.89751 0.68712 0.15322 0.67138
   2  -6  18 17.4063 7.32659   1 0.40789-0.27215-0.90532 0.65283 0.11772 0.70688
   2  -7  18 3.06734 7.02145   1 0.40184-0.26611-0.91174 0.61716 0.08417 0.74043
   2  -8  18 15.7177 6.91577   1 0.39526-0.25954-0.91697 0.58029 0.05269 0.77191
   2 -10  17 19.9413 8.26722   1 0.38047-0.24478-0.92333 0.50246-0.05041 0.82919
   2  -9  17 8.45349 6.98973   1 0.38840-0.25269-0.92113 0.54236-0.02243 0.80121
   2  -8  17 5.27803 8.43751   1 0.39596-0.26024-0.91815 0.58147 0.00800 0.77078
   2  -7  17  1.7131  6.9234   1 0.40307-0.26735-0.91417 0.61958 0.04083 0.73795
   2  -6  17-6.13417 6.98736   1 0.40964-0.27390-0.90899 0.65650 0.07600 0.70279
   2  -5  17 13.6572 6.97455   1 0.41557-0.27983-0.90238 0.69198 0.11337 0.66542
   2  -4  17 1.07391 6.62003   1 0.42076-0.28501-0.89412 0.72581 0.15279 0.62600
   2  -3  17 2.64851 7.32062   1 0.42514-0.28938-0.88399 0.75778 0.19404 0.58476
   2  -2  17-10.4898 7.22961   1 0.42860-0.29284-0.87180 0.78769 0.23685 0.54195
   2  -1  17 1.56407 7.16748   1 0.43109-0.29531-0.85737 0.81535 0.28091 0.49789
   2   0  17-6.76448 7.19131   1 0.43254-0.29675-0.84057 0.84065 0.32586 0.45294
   2   1  17 10.9491 6.44921   1 0.43292-0.29712-0.82130 0.86347 0.37133 0.40747
   0   0   0    0.00    0.00   1
;
_shelx_hkl_checksum     29908
_shelx_res_file
;
TITL samia1
REM  transformed to space group : Pbca
CELL   0.71073 10.4750 16.8840 15.5140   90.000   90.000   90.000
ZERR   8        0.0040  0.0040  0.0020    0.000    0.000    0.000
LATT    1
SYMM   1/2-X,-Y,1/2+Z
SYMM   1/2+X,1/2-Y,-Z
SYMM   -X,1/2+Y,1/2-Z
SFAC  C    H    N    O
UNIT  64   160  32   48
MERG 2
ACTA
PLAN 20
L.S. 3
BOND$H
EQIV $6 -x+1, -y, -z+1
EQIV $7 -x+3/2, -y, z+1/2
EQIV $8 -x+1/2, -y, z+1/2
EQIV $9 x, y, z+1
EQIV $10 x-1/2, -y-1/2, -z+1
HTAB N1 O2_$8
HTAB N1 O2_$6
HTAB N1 O3_$6
HTAB N1 O4_$7
HTAB N1 O5_$7
HTAB N2 O1_$9
HTAB N2 O3_$9
HTAB N2 O4_$9
HTAB N2 O5_$10
HTAB N2 O6_$9
HTAB N2 O6_$10
HTAB
WGHT    0.063000
FVAR       0.46056
N1    3    0.538084    0.046258    0.659800    11.00000    0.07045    0.06278 =
         0.06462    0.00995    0.00072   -0.00862
H1A   2    0.601402    0.057640    0.694075    11.00000    0.08080
H1B   2    0.550443    0.079898    0.611317    11.00000    0.08452
H1C   2    0.471375    0.058604    0.690136    11.00000    0.09613
N2    3    0.463392   -0.177616    1.003169    11.00000    0.07105    0.07753 =
         0.05367    0.00459    0.00067    0.00007
H2D   2    0.534163   -0.177895    1.015943    11.00000    0.08100
H2E   2    0.431312   -0.154799    1.057495    11.00000    0.09793
H2F   2    0.426194   -0.229513    1.001629    11.00000    0.15652
C1    1    0.568135   -0.093529    0.703169    11.00000    0.06397    0.05941 =
         0.05837   -0.00074    0.00412   -0.00356
AFIX  13
H1    2    0.654884   -0.081917    0.723165    11.00000   -1.20000
AFIX   0
C2    1    0.480024   -0.085631    0.780410    11.00000    0.07294    0.05637 =
         0.06626    0.00126    0.00501    0.00870
AFIX  23
H2A   2    0.483227   -0.031633    0.801650    11.00000   -1.20000
H2B   2    0.393019   -0.096542    0.762599    11.00000   -1.20000
AFIX   0
C3    1    0.516581   -0.141572    0.852040    11.00000    0.06209    0.05797 =
         0.06025    0.00926    0.00022    0.00452
AFIX  13
H3    2    0.603736   -0.127883    0.869516    11.00000   -1.20000
AFIX   0
C4    1    0.519733   -0.226857    0.820093    11.00000    0.07219    0.05406 =
         0.06944    0.00526   -0.00029    0.00323
AFIX  23
H4A   2    0.551182   -0.260957    0.865713    11.00000   -1.20000
H4B   2    0.433762   -0.243672    0.805780    11.00000   -1.20000
AFIX   0
C5    1    0.603962   -0.235479    0.741917    11.00000    0.09751    0.05756 =
         0.08002   -0.00080    0.01109    0.01282
AFIX  23
H5A   2    0.691986   -0.225941    0.758325    11.00000   -1.20000
H5B   2    0.597941   -0.289293    0.720407    11.00000   -1.20000
AFIX   0
C6    1    0.567269   -0.179067    0.671775    11.00000    0.09090    0.06182 =
         0.06951   -0.00047    0.01580    0.00300
AFIX  23
H6A   2    0.482604   -0.192312    0.650952    11.00000   -1.20000
H6B   2    0.626448   -0.184537    0.624054    11.00000   -1.20000
AFIX   0
C7    1    0.539313   -0.037243    0.631054    11.00000    0.08391    0.06328 =
         0.06301    0.00033    0.00708   -0.00047
AFIX  23
H7A   2    0.602971   -0.043574    0.586172    11.00000   -1.20000
H7B   2    0.456762   -0.050330    0.606566    11.00000   -1.20000
AFIX   0
C8    1    0.432087   -0.127823    0.928881    11.00000    0.07628    0.07072 =
         0.06603    0.00733    0.00696    0.01229
AFIX  23
H8A   2    0.438572   -0.072672    0.945836    11.00000   -1.20000
H8B   2    0.344226   -0.137716    0.912325    11.00000   -1.20000
AFIX   0
N3    3    0.278094   -0.090446    0.159840    11.00000    0.07367    0.06784 =
         0.07399   -0.01199    0.00548    0.00134
O1    4    0.219490   -0.101155    0.092200    11.00000    0.09162    0.14015 =
         0.07794   -0.03340   -0.01036    0.00934
O2    4    0.224755   -0.062162    0.223730    11.00000    0.08106    0.09029 =
         0.07643   -0.02617    0.01025    0.00649
O3    4    0.392185   -0.109716    0.164924    11.00000    0.07358    0.14011 =
         0.09558   -0.03261   -0.00517    0.02799
N4    3    0.787152   -0.153540    0.022412    11.00000    0.06970    0.07521 =
         0.06049    0.00032   -0.01575   -0.00319
O4    4    0.725948   -0.094753    0.041378    11.00000    0.09123    0.09537 =
         0.16459   -0.04228   -0.02601    0.02353
O5    4    0.906459   -0.152137    0.024496    11.00000    0.07087    0.08234 =
         0.07086   -0.00897   -0.00635   -0.00775
O6    4    0.733505   -0.214865    0.000364    11.00000    0.08410    0.07281 =
         0.14298   -0.00597   -0.03304   -0.01028
HKLF 4
REM  samia1
REM R1 =  0.0622 for     991 Fo > 4sig(Fo)  and  0.2211 for all    2980 data
REM    187 parameters refined using      0 restraints
END
WGHT      0.0630      0.0000
REM Instructions for potential hydrogen bonds
HTAB N1 N3_$6
HTAB N1 O2_$6
HTAB N1 O3_$6
HTAB N1 N4_$7
HTAB N1 O4_$7
HTAB N1 O5_$7
HTAB N1 O1_$8
HTAB N1 O2_$8
HTAB N2 N4_$9
HTAB N2 O4_$9
HTAB N2 O6_$9
HTAB N2 N3_$9
HTAB N2 O1_$9
HTAB N2 O3_$9
HTAB N2 N4_$10
HTAB N2 O5_$10
HTAB N2 O6_$10
REM Highest difference peak  0.171,  deepest hole -0.131,  1-sigma level  0.037
Q1    1   0.4243 -0.1698  0.8280  11.00000  0.05    0.17
Q2    1   0.7271 -0.1422  0.0805  11.00000  0.05    0.16
Q3    1   0.3743 -0.0712  0.9240  11.00000  0.05    0.14
Q4    1   0.3014 -0.0968  0.2716  11.00000  0.05    0.13
Q5    1   0.3953 -0.1229  0.7364  11.00000  0.05    0.13
Q6    1   0.4837 -0.0892  0.6758  11.00000  0.05    0.13
Q7    1   0.2665 -0.0409  0.0967  11.00000  0.05    0.13
Q8    1   0.2316 -0.1209  0.1327  11.00000  0.05    0.13
Q9    1   0.4410 -0.0431  0.8024  11.00000  0.05    0.13
Q10   1   0.1619 -0.0325  0.2508  11.00000  0.05    0.13
Q11   1   0.7798 -0.1791 -0.0451  11.00000  0.05    0.13
Q12   1   0.5940 -0.1796  0.5956  11.00000  0.05    0.12
Q13   1   0.3562 -0.0665  0.1273  11.00000  0.05    0.12
Q14   1   0.2982 -0.1968  0.1843  11.00000  0.05    0.12
Q15   1   0.8662 -0.1890  0.0834  11.00000  0.05    0.11
Q16   1   0.7178 -0.2540 -0.0129  11.00000  0.05    0.11
Q17   1   0.2342 -0.0372  0.2807  11.00000  0.05    0.11
Q18   1   0.4483 -0.2149  0.6608  11.00000  0.05    0.11
Q19   1   0.2033 -0.0943  0.2098  11.00000  0.05    0.11
Q20   1   0.5453 -0.0727  0.9448  11.00000  0.05    0.11
;
_shelx_res_checksum     850
_shelxl_version_number        2.013
data_global
_journal_date_recd_electronic     2018-05-24
_journal_date_accepted     2018-06-06
_journal_name_full     'Acta Crystallographica, Section E'
_journal_year     2018
_journal_volume     74
_journal_issue      7
_journal_page_first     949
_journal_page_last     954
_journal_paper_category     GO
_journal_paper_doi     10.1107/S2056989018008381
_journal_coeditor_code     XU5926
_publ_contact_author_name     'Hammouda Chebbi'
_publ_contact_author_address
;
University of Tunis El Manar, Faculty of Sciences of Tunis,
Laboratory of Materials, Crystal Chemistry and Applied Thermodynamics,
2092 El Manar II, Tunis,
Tunisia
University of Tunis, Preparatory Institute for Engineering Studies of Tunis,
Street Jawaher Lel Nehru, 1089 Montfleury, Tunis,
Tunisia
;
_publ_contact_author_email     'chebhamouda@yahoo.fr'
_publ_contact_author_fax     '+216 (71) 88 50 08'
_publ_contact_author_phone     '+21698676044'
_publ_section_title
;
Crystal structure, Hirshfeld surface analysis and energy framework calculation
of the first oxoanion salt containing 1,3-cyclohexanebis(methylammonium):
[3-(azaniumylmethyl)cyclohexyl]methanaminium dinitrate
;
loop_
    _publ_author_name
    _publ_author_address
    'Chebbi, Hammouda'
;
University of Tunis El Manar, Faculty of Sciences of Tunis,
Laboratory of Materials, Crystal Chemistry and Applied Thermodynamics,
2092 El Manar II, Tunis,
Tunisia
University of Tunis, Preparatory Institute for Engineering Studies of Tunis,
Street Jawaher Lel Nehru, 1089 Montfleury, Tunis,
Tunisia
;
    'Mezrigui, Samia'
;
University of Tunis El Manar, Faculty of Sciences of Tunis,
Laboratory of Materials, Crystal Chemistry and Applied Thermodynamics,
2092 El Manar II, Tunis,
Tunisia
;
    'Ben Jomaa, Meriam'
;
University of Tunis El Manar, Faculty of Sciences of Tunis,
Laboratory of Materials, Crystal Chemistry and Applied Thermodynamics,
2092 El Manar II, Tunis,
Tunisia
;
    'Zid, Mohamed Faouzi'
;
University of Tunis El Manar, Faculty of Sciences of Tunis,
Laboratory of Materials, Crystal Chemistry and Applied Thermodynamics,
2092 El Manar II, Tunis,
Tunisia
;
_publ_section_synopsis
;
In the organic cation of the title salt, the cyclohexane ring is in chair
conformation with the two methylammonium substituents in the equatorial
positions. The crystal structure features extensive hydrogen-bonding
interactions.
;
