# Supplementary material for: Crystal structure, Hirshfeld surface analysis and energy framework calculation of the first oxoanion salt containing 1,3-cyclo­hexa­nebis(methyl­ammonium): [3-(aza­niumylmeth­yl)cyclo­hex­yl]methanaminium dinitrate
Source: Acta Crystallogr E Crystallogr Commun. 2018 Jun 12;74(Pt 7):949–54. doi: 10.1107/S2056989018008381 (PMC6038639; doi:10.1107/S2056989018008381)
Supplement: Supplementary file 2 [file e-74-00949-Isup2.hkl]

data_I                                                                          
_shelx_title ' samia1'                                                          
_shelx_refln_list_code          4                                               
_shelx_F_calc_maximum      211.15                                               
_exptl_crystal_F_000      1152.00                                               
_reflns_d_resolution_high  0.7836                                               
                                                                                
loop_                                                                           
 _space_group_symop_operation_xyz                                               
 'x, y, z'                                                                      
 '-x+1/2, -y, z+1/2'                                                            
 'x+1/2, -y+1/2, -z'                                                            
 '-x, y+1/2, -z+1/2'                                                            
 '-x, -y, -z'                                                                   
 'x-1/2, y, -z-1/2'                                                             
 '-x-1/2, y-1/2, z'                                                             
 'x, -y-1/2, z-1/2'                                                             
                                                                                
_cell_length_a    10.4750                                                       
_cell_length_b    16.8840                                                       
_cell_length_c    15.5140                                                       
_cell_angle_alpha  90.000                                                       
_cell_angle_beta   90.000                                                       
_cell_angle_gamma  90.000                                                       
                                                                                
_shelx_F_squared_multiplier     1.000                                           
                                                                                
loop_                                                                           
 _refln_index_h                                                                 
 _refln_index_k                                                                 
 _refln_index_l                                                                 
 _refln_F_squared_calc                                                          
 _refln_F_squared_meas                                                          
 _refln_F_squared_sigma                                                         
 _refln_observed_status                                                         
   2   0   0      13336.38      11034.74        61.69 o                         
   4   0   0      30065.14      28415.39       142.67 o                         
   6   0   0       9656.19       9407.43       103.54 o                         
   8   0   0         33.67          1.43        26.80 o                         
  10   0   0         37.65        -29.92        29.92 o                         
  12   0   0         36.70         51.29        31.37 o                         
   2   1   0        164.78        221.46        18.91 o                         
   4   1   0       1730.83       1874.36        27.99 o                         
   6   1   0        427.56        383.76        32.32 o                         
   8   1   0          4.29        -14.49        16.60 o                         
  10   1   0         23.40         34.94        18.90 o                         
  12   1   0         10.17          5.05        21.53 o                         
   0   2   0        491.24        443.92        12.08 o                         
   2   2   0        876.31       1001.91        23.21 o                         
   4   2   0       1253.51       1198.22        33.17 o                         
   6   2   0         15.78         17.68        11.31 o                         
   8   2   0         31.95          1.46        26.00 o                         
  10   2   0         33.43         -9.60        29.80 o                         
  12   2   0         11.66         34.46        28.49 o                         
   2   3   0       7974.17       8208.56        63.50 o                         
   4   3   0       5091.40       5396.47        66.78 o                         
   6   3   0        483.24        554.49        32.71 o                         
   8   3   0         15.94         26.67        22.37 o                         
  10   3   0         29.93         -9.72        29.80 o                         
  12   3   0         59.97         62.11        31.13 o                         
   0   4   0      44582.73      47251.42       545.39 o                         
   2   4   0       1616.85       1538.26        32.14 o                         
   4   4   0          0.64        -15.98        15.98 o                         
   6   4   0       1160.09       1099.50        40.68 o                         
   8   4   0         26.65         -3.04        26.20 o                         
  10   4   0        124.83        128.93        18.60 o                         
  12   4   0          0.22         12.58        30.10 o                         
   2   5   0      10394.55      10581.31        84.05 o                         
   4   5   0         18.82         31.37        16.94 o                         
   6   5   0         71.67         15.42        22.16 o                         
   8   5   0        856.84        781.95        44.40 o                         
  10   5   0         14.08         30.31        28.22 o                         
  12   5   0          5.07         30.71        33.17 o                         
   0   6   0      15867.41      15563.86       102.45 o                         
   2   6   0       6333.07       6140.07        69.62 o                         
   4   6   0       2483.10       2551.67        53.17 o                         
   6   6   0        469.43        419.73        30.60 o                         
   8   6   0        191.36        194.36        20.75 o                         
  10   6   0          0.04         20.73        26.71 o                         
  12   6   0          0.16          7.83        30.32 o                         
   2   7   0        133.01        118.07        11.20 o                         
   4   7   0         34.92         39.25        20.13 o                         
   6   7   0        585.49        549.81        33.54 o                         
   8   7   0          1.14         15.17        24.94 o                         
  10   7   0          7.41         40.57        29.20 o                         
  12   7   0          0.27          8.01        31.70 o                         
   0   8   0        766.00        932.33        33.28 o                         
   2   8   0          2.47         15.76        15.54 o                         
   4   8   0       2187.10       2010.36        52.96 o                         
   6   8   0          0.82         -1.40        22.50 o                         
   8   8   0         22.96        -27.43        27.43 o                         
  10   8   0         83.32         97.97        23.03 o                         
  12   8   0          5.29         52.04        30.13 o                         
   2   9   0        792.28        830.29        35.38 o                         
   4   9   0        107.19         68.73        13.63 o                         
   6   9   0          5.12         -7.47        24.31 o                         
   8   9   0        455.49        476.74        32.92 o                         
  10   9   0         66.24         61.74        36.94 o                         
  12   9   0         60.13         53.51        39.13 o                         
   0  10   0        112.44        109.37        13.16 o                         
   2  10   0       2189.07       2077.48        54.38 o                         
   4  10   0         67.82         68.12        25.24 o                         
   6  10   0         82.60         71.65        25.72 o                         
   8  10   0          0.02          5.81        26.18 o                         
  10  10   0          8.19         26.13        33.35 o                         
   2  11   0         98.35        129.25        13.80 o                         
   4  11   0         38.47         68.21        24.33 o                         
   6  11   0        224.65        201.20        21.28 o                         
   8  11   0         13.33        -31.55        31.55 o                         
  10  11   0          5.36         49.48        32.25 o                         
   0  12   0        226.17        237.27        19.67 o                         
   2  12   0         71.52         68.16        15.98 o                         
   4  12   0          3.10         14.17        23.61 o                         
   6  12   0         40.70         41.73        28.40 o                         
   8  12   0          1.60        -21.46        33.80 o                         
  10  12   0         18.31         33.55        29.76 o                         
   2  13   0         80.04        122.21        17.37 o                         
   4  13   0        172.09        137.68        20.63 o                         
   6  13   0         39.99         82.16        16.52 o                         
   8  13   0         15.26         36.24        34.50 o                         
  10  13   0         78.22        113.24        39.07 o                         
   0  14   0          6.73         47.46        24.00 o                         
   2  14   0        338.96        367.18        31.30 o                         
   4  14   0         74.37         88.39        29.92 o                         
   6  14   0         16.89        -29.19        29.19 o                         
   8  14   0         96.11         66.98        35.48 o                         
  10  14   0         17.24         19.74        34.65 o                         
   2  15   0         12.00         32.98        28.03 o                         
   4  15   0         40.62         13.90        32.70 o                         
   6  15   0          6.04         50.81        29.56 o                         
   8  15   0         69.01        101.10        36.45 o                         
   0  16   0        636.80        608.23        47.88 o                         
   2  16   0         26.52          7.95        29.88 o                         
   4  16   0        145.23        144.61        20.98 o                         
   6  16   0          9.52         -4.71        32.49 o                         
   8  16   0          4.70         34.73        30.10 o                         
   2  17   0          0.47        -30.03        30.03 o                         
   4  17   0          0.33        -18.40        29.64 o                         
   6  17   0          1.17        -37.02        37.02 o                         
   8  17   0          0.02         56.46        36.15 o                         
   0  18   0          3.71         -9.12        31.75 o                         
   2  18   0         24.98         16.25        33.23 o                         
   4  18   0          1.67        -14.81        31.42 o                         
   6  18   0          0.91         -5.36        33.23 o                         
   2  19   0          3.08        -34.27        34.27 o                         
   4  19   0         10.41          2.65        36.18 o                         
   6  19   0          0.49         14.25        35.48 o                         
   0  20   0          0.23         50.28        33.79 o                         
   2  20   0         19.52         34.92        33.01 o                         
   4  20   0          0.00          5.66        34.20 o                         
   2  21   0          6.20         14.40        35.16 o                         
   1   1   1        183.27        173.26         3.55 o                         
   2   1   1       7428.03       7066.82       113.82 o                         
   3   1   1         27.55         17.23         7.02 o                         
   4   1   1       6204.37       6041.50        57.34 o                         
   5   1   1         22.48         28.46         7.31 o                         
   6   1   1         21.11         11.56         9.52 o                         
   7   1   1         94.32        109.63         7.49 o                         
   8   1   1         51.27         47.23        14.36 o                         
   9   1   1         14.60         14.40        12.53 o                         
  10   1   1          3.80         -5.26        13.30 o                         
  11   1   1          0.01         -8.43        14.92 o                         
  12   1   1          2.87          0.93        15.70 o                         
  13   1   1          1.48          9.06        16.45 o                         
   0   2   1          2.67         12.07         5.86 o                         
   1   2   1        265.97        321.99         9.00 o                         
   2   2   1      39371.32      44624.39       372.83 o                         
   3   2   1       4407.00       4512.99        55.90 o                         
   4   2   1         71.48         94.54         7.22 o                         
   5   2   1         36.61         30.44        20.03 o                         
   6   2   1        925.44        831.58        25.85 o                         
   7   2   1        218.26        199.09        11.17 o                         
   8   2   1        126.70        103.95        22.21 o                         
   9   2   1          2.30        -18.33        18.33 o                         
  10   2   1         28.67         16.62        17.83 o                         
  11   2   1         19.48         28.68        20.99 o                         
  12   2   1         29.39         28.49        29.60 o                         
  13   2   1          6.82          4.35        23.25 o                         
   1   3   1       7777.46       7100.42        76.91 o                         
   2   3   1       1877.65       1797.91        44.59 o                         
   3   3   1       6046.25       6082.49        58.39 o                         
   4   3   1         40.02         18.62        11.52 o                         
   5   3   1        811.35        845.68        23.43 o                         
   6   3   1         48.35         65.04        11.17 o                         
   7   3   1        167.97        181.32        11.61 o                         
   8   3   1         91.29         94.51        15.17 o                         
   9   3   1         53.13         50.38        18.69 o                         
  10   3   1         10.33         12.95        18.66 o                         
  11   3   1         49.02         31.29        28.73 o                         
  12   3   1          2.63         19.65        21.79 o                         
  13   3   1          3.80         -2.01        23.55 o                         
   0   4   1      18509.11      18447.21       134.20 o                         
   1   4   1       7383.94       7572.32        70.05 o                         
   2   4   1       3506.24       3819.89        34.21 o                         
   3   4   1       1961.22       1995.73        63.29 o                         
   4   4   1       1710.63       1748.13        29.17 o                         
   5   4   1        101.32         95.83         8.34 o                         
   6   4   1        430.71        457.97        22.29 o                         
   7   4   1        446.34        463.44        24.39 o                         
   8   4   1         40.53         42.11        17.20 o                         
   9   4   1         58.22         24.61        18.66 o                         
  10   4   1          4.32         23.66        18.19 o                         
  11   4   1          8.49          7.87        20.76 o                         
  12   4   1          3.85         15.27        20.70 o                         
  13   4   1          0.15        -22.87        22.98 o                         
   1   5   1        394.92        457.95        10.82 o                         
   2   5   1          1.55          5.68        10.24 o                         
   3   5   1        191.76        147.66        11.82 o                         
   4   5   1          0.30          5.23        11.45 o                         
   5   5   1        428.16        472.58        19.98 o                         
   6   5   1        557.76        530.65        23.37 o                         
   7   5   1         18.55        -13.98        20.50 o                         
   8   5   1         95.86         70.72        18.93 o                         
   9   5   1          2.93        -11.74        18.40 o                         
  10   5   1         28.95         70.92        19.12 o                         
  11   5   1          3.84          5.21        20.94 o                         
  12   5   1          2.26          1.39        28.21 o                         
   0   6   1        428.62        438.96        23.09 o                         
   1   6   1        622.48        605.48        13.13 o                         
   2   6   1         30.05         26.94        11.15 o                         
   3   6   1        420.91        422.18        17.40 o                         
   4   6   1        478.76        532.24        20.61 o                         
   5   6   1        135.08        137.98         9.03 o                         
   6   6   1          0.83         20.18        13.84 o                         
   7   6   1         54.21         28.73        17.76 o                         
   8   6   1         42.99         56.04        19.35 o                         
   9   6   1          5.74         -4.67        18.59 o                         
  10   6   1         25.95          8.23        19.94 o                         
  11   6   1         17.71         23.64        20.50 o                         
  12   6   1          1.32         30.26        20.54 o                         
   1   7   1          2.43         -9.55         9.55 o                         
   2   7   1        164.59        167.04         9.16 o                         
   3   7   1       1329.98       1439.22        29.02 o                         
   4   7   1        333.98        348.79        17.18 o                         
   5   7   1        107.10        103.85         9.98 o                         
   6   7   1         12.02          0.19        15.76 o                         
   7   7   1        325.47        303.13        16.45 o                         
   8   7   1          1.92         -7.54        18.92 o                         
   9   7   1        191.07        229.56        15.42 o                         
  10   7   1         42.25         50.98        21.55 o                         
  11   7   1          1.57         40.59        34.77 o                         
  12   7   1          2.00         32.23        21.71 o                         
   0   8   1         27.87         31.34        21.35 o                         
   1   8   1        139.74        123.83         5.91 o                         
   2   8   1       2460.79       2563.11        37.61 o                         
   3   8   1        729.27        651.91        39.27 o                         
   4   8   1         56.37         47.70        14.09 o                         
   5   8   1         80.06         99.25         9.63 o                         
   6   8   1         58.50         43.75        18.37 o                         
   7   8   1         14.86         24.28        18.95 o                         
   8   8   1          3.38         18.11        41.49 o                         
   9   8   1        127.96        104.50        17.85 o                         
  10   8   1          7.41         30.42        22.12 o                         
  11   8   1         15.55         54.74        24.68 o                         
  12   8   1          0.31         16.30        23.52 o                         
   1   9   1       1775.30       1757.70        23.21 o                         
   2   9   1         79.47         38.88        17.80 o                         
   3   9   1        219.64        193.02        11.75 o                         
   4   9   1        119.07        124.82         9.88 o                         
   5   9   1          3.87         19.66        15.56 o                         
   6   9   1        114.82         87.46        18.30 o                         
   7   9   1        280.79        239.12        15.25 o                         
   8   9   1         78.13        106.97        17.75 o                         
   9   9   1         60.98         47.19        22.77 o                         
  10   9   1          8.78          0.18        21.38 o                         
  11   9   1          2.58         -1.67        23.57 o                         
  12   9   1          0.88         14.16        22.84 o                         
   0  10   1        730.70        715.82        32.04 o                         
   1  10   1        131.32        117.85         8.39 o                         
   2  10   1        106.46         85.40        18.04 o                         
   3  10   1         72.86         71.03         9.25 o                         
   4  10   1        291.92        273.08        15.03 o                         
   5  10   1        179.43        171.53        12.95 o                         
   6  10   1          0.08        -19.11        19.11 o                         
   7  10   1         23.92          0.36        19.02 o                         
   8  10   1         21.42         14.41        20.75 o                         
   9  10   1         43.51         59.43        22.47 o                         
  10  10   1          3.26        -31.83        75.01 o                         
  11  10   1          4.75        -14.10        24.79 o                         
   1  11   1        111.12        119.95         6.82 o                         
   2  11   1          6.95         12.92        27.66 o                         
   3  11   1          0.34         46.30        15.63 o                         
   4  11   1         79.58         77.94        21.28 o                         
   5  11   1         40.76         56.49        18.43 o                         
   6  11   1         17.90        -12.74        19.86 o                         
   7  11   1         17.00         -0.78        29.66 o                         
   8  11   1        259.81        280.60        17.25 o                         
   9  11   1          6.44          6.74        22.87 o                         
  10  11   1        113.22        148.78        29.50 o                         
  11  11   1         10.82        -15.55        24.31 o                         
   0  12   1         31.35         47.49        15.80 o                         
   1  12   1        610.50        639.41        19.35 o                         
   2  12   1          7.43        -16.92        16.92 o                         
   3  12   1        126.54        124.66        17.51 o                         
   4  12   1          0.32          5.49        16.91 o                         
   5  12   1        291.53        296.78        22.51 o                         
   6  12   1         59.64         74.66        19.64 o                         
   7  12   1          1.73          0.10        39.31 o                         
   8  12   1         76.37         43.61        18.50 o                         
   9  12   1          8.48          8.53        30.63 o                         
  10  12   1         28.96         20.00        72.41 o                         
  11  12   1          9.40         50.59        24.70 o                         
   1  13   1          1.34          9.97        12.27 o                         
   2  13   1          1.62         17.63        17.30 o                         
   3  13   1        208.31        215.22        14.07 o                         
   4  13   1         31.21         20.09        19.60 o                         
   5  13   1         73.92         81.29        16.02 o                         
   6  13   1         10.56          4.95        22.35 o                         
   7  13   1         45.91         75.86        13.16 o                         
   8  13   1         14.06         27.96        22.86 o                         
   9  13   1          2.87         -1.22        23.82 o                         
  10  13   1          0.06        -25.72        25.72 o                         
   0  14   1        510.39        523.48        25.42 o                         
   1  14   1         95.18        114.51        10.39 o                         
   2  14   1        420.55        433.66        22.00 o                         
   3  14   1          0.10         -4.47        26.33 o                         
   4  14   1          6.75        -19.57        19.57 o                         
   5  14   1          9.80        -20.34        20.34 o                         
   6  14   1         12.13         22.57        20.75 o                         
   7  14   1         13.24         21.80        19.78 o                         
   8  14   1          6.80         29.14        23.97 o                         
   9  14   1          3.45         35.23        22.74 o                         
  10  14   1          0.16        -25.68        25.68 o                         
   1  15   1         65.06         56.31        14.54 o                         
   2  15   1        254.01        257.45        16.79 o                         
   3  15   1          6.44        -10.22        33.28 o                         
   4  15   1         88.94         74.98        16.66 o                         
   5  15   1          8.50          5.22        22.44 o                         
   6  15   1         23.69          7.24        22.48 o                         
   7  15   1         10.26        -18.47        23.08 o                         
   8  15   1         15.20         20.18        24.06 o                         
   9  15   1          5.64          9.89        24.32 o                         
   0  16   1          0.28         19.14        19.80 o                         
   1  16   1         30.48         41.65        14.63 o                         
   2  16   1         14.37        -11.74        21.12 o                         
   3  16   1          3.20         -8.73        19.41 o                         
   4  16   1         47.34         60.42        18.23 o                         
   5  16   1         13.44        -16.80        24.16 o                         
   6  16   1         24.16         39.55        28.35 o                         
   7  16   1          0.66        -23.53        23.53 o                         
   8  16   1          1.87         -6.23        23.17 o                         
   1  17   1         27.34         56.92        15.14 o                         
   2  17   1          5.58         -2.81        21.01 o                         
   3  17   1          4.79         -5.12        21.46 o                         
   4  17   1         19.68         46.84        21.39 o                         
   5  17   1         12.53         46.36        39.58 o                         
   6  17   1         18.68         24.47        24.50 o                         
   7  17   1          0.31         33.56        22.87 o                         
   8  17   1          4.05         14.14        23.32 o                         
   0  18   1         50.93         57.95        27.42 o                         
   1  18   1         68.90         69.22        16.85 o                         
   2  18   1          0.36         -3.48        30.25 o                         
   3  18   1          3.00        -14.33        23.75 o                         
   4  18   1          1.42         -7.90        25.98 o                         
   5  18   1         27.74        -20.53        23.79 o                         
   6  18   1          5.31         18.65        22.97 o                         
   7  18   1          0.05        -21.08        25.29 o                         
   1  19   1         30.77         71.27        16.42 o                         
   2  19   1          6.53         -3.81        22.64 o                         
   3  19   1          6.26         -3.85        22.54 o                         
   4  19   1          0.02          4.61        24.37 o                         
   5  19   1          0.37        -11.87        53.42 o                         
   6  19   1          0.31         -0.29        23.59 o                         
   0  20   1        125.77        129.66        21.96 o                         
   1  20   1         14.66         49.15        16.85 o                         
   2  20   1         62.42        103.21        29.07 o                         
   3  20   1          0.01        -32.40        37.13 o                         
   4  20   1          2.07          5.83        25.44 o                         
   1  21   1          2.37         29.57        17.17 o                         
   2  21   1         19.35         33.27        26.14 o                         
   0   0   2        283.19        305.24        11.46 o                         
   1   0   2        734.73        913.15        27.13 o                         
   2   0   2      18730.15      18949.41        88.86 o                         
   3   0   2      15181.18      15067.15        94.06 o                         
   4   0   2       1247.14       1232.63        34.61 o                         
   5   0   2        923.65        920.29        33.20 o                         
   6   0   2        964.90        920.61        37.55 o                         
   7   0   2        596.89        532.40        33.67 o                         
   8   0   2         43.41         -2.92        26.18 o                         
   9   0   2         36.84         20.17        28.23 o                         
  10   0   2          7.48        -31.66        31.66 o                         
  11   0   2        109.95         85.17        35.68 o                         
  12   0   2          1.29         22.18        32.79 o                         
  13   0   2         11.38        -33.17        36.47 o                         
   1   1   2       1864.86       1845.50        30.76 o                         
   2   1   2      14236.85      13390.86       218.39 o                         
   3   1   2       2394.14       2359.72        47.47 o                         
   4   1   2       6442.77       6006.52       216.39 o                         
   5   1   2       1516.65       1446.29        28.70 o                         
   6   1   2        129.69        148.21        45.87 o                         
   7   1   2         97.32        121.20        14.23 o                         
   8   1   2          0.32         10.64        16.85 o                         
   9   1   2          6.61        -15.74        18.32 o                         
  10   1   2         33.96         17.35        20.31 o                         
  11   1   2          3.59         24.96        22.98 o                         
  12   1   2          6.68        -32.10        32.10 o                         
  13   1   2          0.21         22.01        24.72 o                         
   0   2   2      12786.31      12559.00        62.69 o                         
   1   2   2        975.95       1100.46        15.89 o                         
   2   2   2       1180.05       1400.40        28.72 o                         
   3   2   2       2841.78       2747.49        43.17 o                         
   4   2   2       3848.03       4105.57        58.99 o                         
   5   2   2        662.42        685.95        30.93 o                         
   6   2   2        244.40        288.47        22.03 o                         
   7   2   2        880.22        842.00        41.49 o                         
   8   2   2          0.19        -20.72        23.68 o                         
   9   2   2        227.45        219.08        20.11 o                         
  10   2   2         18.89        -15.54        28.41 o                         
  11   2   2         10.27         48.46        29.88 o                         
  12   2   2          3.60        -19.86        34.76 o                         
  13   2   2          3.70         11.13        29.45 o                         
   1   3   2         10.53          3.34         9.39 o                         
   2   3   2       1024.92        990.52        26.91 o                         
   3   3   2        357.53        325.88        20.85 o                         
   4   3   2        134.72        146.06        11.06 o                         
   5   3   2        395.52        381.66        25.64 o                         
   6   3   2         20.28         25.76        18.57 o                         
   7   3   2          2.29          7.80        20.87 o                         
   8   3   2         68.51         54.22        27.61 o                         
   9   3   2         17.26         24.16        24.77 o                         
  10   3   2        112.25        134.51        19.51 o                         
  11   3   2          0.17         13.36        30.36 o                         
  12   3   2         52.97         72.69        31.20 o                         
  13   3   2          0.01         25.25        35.38 o                         
   0   4   2       8927.31       8662.75        66.63 o                         
   1   4   2       1311.28       1247.34        27.80 o                         
   2   4   2         10.47         34.36        14.25 o                         
   3   4   2        118.47        119.93        10.22 o                         
   4   4   2         10.37         11.77        17.63 o                         
   5   4   2          0.01          7.94        17.08 o                         
   6   4   2        148.42        158.34        13.94 o                         
   7   4   2         22.35         49.49        23.66 o                         
   8   4   2         48.09         49.35        26.53 o                         
   9   4   2         45.04         83.09        16.33 o                         
  10   4   2         29.37         24.00        27.72 o                         
  11   4   2         58.25         61.01        32.03 o                         
  12   4   2          2.52          7.62        33.20 o                         
  13   4   2          1.15         48.24        35.33 o                         
   1   5   2          0.39          9.18        10.35 o                         
   2   5   2       1666.33       1613.81        36.88 o                         
   3   5   2        147.40        117.53        11.96 o                         
   4   5   2        909.06        993.27        34.97 o                         
   5   5   2          2.02        -19.16        19.16 o                         
   6   5   2        558.60        611.59        34.15 o                         
   7   5   2         37.64         -1.39        26.26 o                         
   8   5   2          6.58        -23.82        27.64 o                         
   9   5   2          8.65         28.87        28.19 o                         
  10   5   2          0.23         12.26        27.87 o                         
  11   5   2          5.50         -4.60        31.73 o                         
  12   5   2          0.44        -35.20        35.20 o                         
   0   6   2      24519.53      24526.21       132.44 o                         
   1   6   2       3731.90       3850.70        38.82 o                         
   2   6   2       3851.72       4119.88        59.11 o                         
   3   6   2        202.61        160.48        13.62 o                         
   4   6   2          5.80          4.90        17.92 o                         
   5   6   2        127.80        127.04        13.06 o                         
   6   6   2         64.67         54.43        14.22 o                         
   7   6   2        157.79        153.04        18.45 o                         
   8   6   2         19.56          6.57        28.37 o                         
   9   6   2         33.52         22.30        29.15 o                         
  10   6   2         57.92         85.93        31.58 o                         
  11   6   2          2.17         14.12        28.83 o                         
  12   6   2          3.52         21.05        33.70 o                         
   1   7   2        325.47        342.08        16.51 o                         
   2   7   2        541.31        597.45        28.90 o                         
   3   7   2        861.13        817.87        32.99 o                         
   4   7   2        272.00        318.83        21.33 o                         
   5   7   2         60.14         65.70        22.89 o                         
   6   7   2        499.90        536.38        35.61 o                         
   7   7   2         17.57         27.20        23.41 o                         
   8   7   2         75.28         73.12        17.86 o                         
   9   7   2         69.75         89.93        19.25 o                         
  10   7   2         79.54        101.85        21.21 o                         
  11   7   2          0.11          4.83        31.48 o                         
  12   7   2          0.07        -38.06        38.06 o                         
   0   8   2        220.38        183.52        13.99 o                         
   1   8   2         77.22         81.98         8.16 o                         
   2   8   2        554.02        613.75        30.14 o                         
   3   8   2        970.22        994.65        37.27 o                         
   4   8   2        140.73        144.36        13.84 o                         
   5   8   2         65.04         43.54        23.61 o                         
   6   8   2         47.81         40.00        23.65 o                         
   7   8   2         55.35         20.65        28.89 o                         
   8   8   2         26.04         41.01        26.14 o                         
   9   8   2         56.95         31.90        30.76 o                         
  10   8   2          0.14         -8.92        30.56 o                         
  11   8   2         22.50         34.78        32.39 o                         
  12   8   2          0.45         -8.28        36.10 o                         
   1   9   2       1713.21       1736.17        65.17 o                         
   2   9   2        586.72        569.87        31.08 o                         
   3   9   2         22.72         42.08        11.79 o                         
   4   9   2        112.70        117.95        14.42 o                         
   5   9   2          4.91        -13.75        21.39 o                         
   6   9   2         42.02         31.89        26.17 o                         
   7   9   2        134.34        160.02        18.47 o                         
   8   9   2        166.09        131.37        20.47 o                         
   9   9   2          5.69         20.75        28.15 o                         
  10   9   2         43.41         32.32        32.16 o                         
  11   9   2          0.10         15.38        31.40 o                         
  12   9   2          4.44         45.41        36.57 o                         
   0  10   2          0.74         10.14        17.12 o                         
   1  10   2        515.67        601.69        31.79 o                         
   2  10   2        597.52        612.64        34.49 o                         
   3  10   2         17.52         22.67        20.92 o                         
   4  10   2        677.83        637.48        40.32 o                         
   5  10   2         48.98         39.89        25.71 o                         
   6  10   2         17.51         21.02        24.78 o                         
   7  10   2         16.86        -30.73        30.73 o                         
   8  10   2         52.54         52.87        31.27 o                         
   9  10   2          0.64         28.15        27.65 o                         
  10  10   2         16.99          7.19        31.90 o                         
  11  10   2          3.31        -34.47        39.42 o                         
   1  11   2        313.89        353.91        19.18 o                         
   2  11   2        928.47       1038.69        44.52 o                         
   3  11   2          1.99         37.20        22.76 o                         
   4  11   2         96.09        100.43        17.20 o                         
   5  11   2          3.50         -7.94        24.65 o                         
   6  11   2         99.94        118.56        17.68 o                         
   7  11   2          3.24          1.87        28.68 o                         
   8  11   2        226.53        207.58        24.04 o                         
   9  11   2         27.21         13.59        31.87 o                         
  10  11   2         21.65         34.94        33.67 o                         
  11  11   2          0.52        -39.06        39.06 o                         
   0  12   2         61.56         75.75        15.07 o                         
   1  12   2         14.27         22.37        15.37 o                         
   2  12   2          2.07         20.08        22.31 o                         
   3  12   2          0.31          4.51        24.83 o                         
   4  12   2          0.44        -11.19        26.22 o                         
   5  12   2         62.40         66.52        28.18 o                         
   6  12   2         14.42          7.35        28.00 o                         
   7  12   2         30.43         79.30        26.89 o                         
   8  12   2          1.36        -29.26        29.26 o                         
   9  12   2          0.61          2.37        30.29 o                         
  10  12   2          0.13        -35.68        35.68 o                         
  11  12   2          0.00         54.21        36.43 o                         
   1  13   2        809.62        818.88        32.06 o                         
   2  13   2          4.91         15.68        24.49 o                         
   3  13   2         59.93         60.47        28.35 o                         
   4  13   2        150.53        173.52        20.73 o                         
   5  13   2          7.16        -29.08        29.08 o                         
   6  13   2          2.18        -27.45        29.09 o                         
   7  13   2         55.72         94.61        33.18 o                         
   8  13   2          8.03         57.18        30.77 o                         
   9  13   2          0.74        -27.39        35.65 o                         
  10  13   2         13.14          0.00        32.61 o                         
   0  14   2         94.34         89.71        19.02 o                         
   1  14   2          3.70         15.06        18.85 o                         
   2  14   2         46.29         37.59        27.66 o                         
   3  14   2        109.44        121.28        19.23 o                         
   4  14   2         66.21         63.42        26.90 o                         
   5  14   2        153.83        165.90        20.49 o                         
   6  14   2        187.11        181.61        23.66 o                         
   7  14   2         96.96        130.27        21.12 o                         
   8  14   2          2.48         28.97        31.85 o                         
   9  14   2         16.61         39.22        35.37 o                         
  10  14   2          0.12          8.52        34.45 o                         
   1  15   2         62.11         46.06        21.68 o                         
   2  15   2         10.86         14.85        24.20 o                         
   3  15   2         31.75         51.82        28.79 o                         
   4  15   2          0.01        -27.04        27.04 o                         
   5  15   2          0.28         10.54        29.58 o                         
   6  15   2         25.14        -35.29        35.29 o                         
   7  15   2         25.44         33.14        30.87 o                         
   8  15   2          2.22         15.30        28.62 o                         
   9  15   2          3.27        -10.99        35.83 o                         
   0  16   2         32.62         59.01        24.57 o                         
   1  16   2          0.05         10.89        22.67 o                         
   2  16   2        414.80        379.45        33.52 o                         
   3  16   2          3.15         39.39        28.35 o                         
   4  16   2          3.78          2.16        29.57 o                         
   5  16   2          0.02        -29.35        31.20 o                         
   6  16   2         44.45         71.39        33.99 o                         
   7  16   2          0.50         35.17        31.58 o                         
   8  16   2          6.64         26.93        34.06 o                         
   1  17   2          3.78         23.79        22.51 o                         
   2  17   2          0.47         -4.35        29.96 o                         
   3  17   2          0.58        -11.17        29.56 o                         
   4  17   2          0.87         27.88        27.88 o                         
   5  17   2          2.03         -7.25        33.21 o                         
   6  17   2          5.40         43.11        30.95 o                         
   7  17   2          2.36        -23.99        36.64 o                         
   8  17   2          1.03         -8.53        35.87 o                         
   0  18   2          7.83         39.14        28.10 o                         
   1  18   2          0.00         19.26        20.78 o                         
   2  18   2          3.60          2.34        28.23 o                         
   3  18   2          7.34        -34.67        34.67 o                         
   4  18   2         10.77         24.92        32.10 o                         
   5  18   2          0.31         36.15        30.55 o                         
   6  18   2          0.74         16.20        32.40 o                         
   7  18   2          0.06        -31.09        39.87 o                         
   1  19   2          0.20         -3.57        24.88 o                         
   2  19   2          1.23         -7.57        33.56 o                         
   3  19   2          0.63          2.58        34.15 o                         
   4  19   2          0.02         45.36        31.91 o                         
   5  19   2          0.85          2.76        33.87 o                         
   6  19   2         13.42        -38.09        38.09 o                         
   0  20   2          1.57        -34.60        34.60 o                         
   1  20   2          0.03         17.98        23.86 o                         
   2  20   2          3.77         40.63        33.50 o                         
   3  20   2          0.09         63.64        30.18 o                         
   4  20   2          0.87         25.68        30.86 o                         
   1  21   2          0.12        -24.83        24.83 o                         
   2  21   2          1.43          0.00        34.09 o                         
   1   1   3       2252.44       1968.79        15.28 o                         
   2   1   3         12.00         10.33        12.42 o                         
   3   1   3       2809.69       2699.77        71.77 o                         
   4   1   3        232.00        242.93        12.22 o                         
   5   1   3        330.17        355.96        17.75 o                         
   6   1   3          1.07          1.60        13.66 o                         
   7   1   3        279.07        253.35        13.69 o                         
   8   1   3         75.58         63.98        19.36 o                         
   9   1   3        488.78        483.63        24.60 o                         
  10   1   3         78.68         73.03        20.74 o                         
  11   1   3         94.22         43.28        25.26 o                         
  12   1   3         20.38         -0.79        23.99 o                         
  13   1   3          0.64        -24.12        29.36 o                         
   0   2   3       8923.69       8824.07        60.85 o                         
   1   2   3      42500.96      45674.99       387.26 o                         
   2   2   3       1972.91       2101.69        36.30 o                         
   3   2   3       1136.80        951.49        28.81 o                         
   4   2   3        562.33        591.56        27.34 o                         
   5   2   3        848.27        821.59        34.29 o                         
   6   2   3        102.78        117.42        12.94 o                         
   7   2   3       2234.01       2269.64        59.09 o                         
   8   2   3          4.01          7.55        25.59 o                         
   9   2   3        358.45        341.74        25.24 o                         
  10   2   3         33.31         29.56        26.22 o                         
  11   2   3          0.08         49.08        30.75 o                         
  12   2   3          1.48        -22.60        31.66 o                         
  13   2   3          8.83         36.53        35.88 o                         
   1   3   3       3031.34       3029.47        43.37 o                         
   2   3   3        402.97        372.75        19.34 o                         
   3   3   3        141.30        151.68        11.05 o                         
   4   3   3          0.19         15.82        16.59 o                         
   5   3   3          1.02         13.80        18.29 o                         
   6   3   3        299.86        343.04        27.36 o                         
   7   3   3         15.07          6.66        24.37 o                         
   8   3   3          0.15        -23.45        23.45 o                         
   9   3   3        212.65        184.63        21.19 o                         
  10   3   3          0.07         -1.99        29.66 o                         
  11   3   3         12.33         18.04        31.88 o                         
  12   3   3          7.08         30.41        32.25 o                         
  13   3   3          1.77          8.50        36.39 o                         
   0   4   3         22.02         16.72        13.55 o                         
   1   4   3        204.87        202.00        10.35 o                         
   2   4   3         47.69         52.52         9.16 o                         
   3   4   3        130.01        122.75        10.91 o                         
   4   4   3        114.98        121.85        11.53 o                         
   5   4   3        302.00        297.54        20.35 o                         
   6   4   3         76.00         63.38        22.66 o                         
   7   4   3        137.91        148.43        18.01 o                         
   8   4   3          3.42         56.60        21.79 o                         
   9   4   3        105.62        158.19        19.67 o                         
  10   4   3          1.95        -18.26        26.99 o                         
  11   4   3         20.41         34.31        30.43 o                         
  12   4   3          2.45        -12.83        35.65 o                         
   1   5   3       4310.77       4214.22        55.22 o                         
   2   5   3        553.48        598.84        26.38 o                         
   3   5   3         30.15         31.02        16.65 o                         
   4   5   3         23.52         19.85        16.77 o                         
   5   5   3          3.33          8.69        18.31 o                         
   6   5   3        282.59        280.00        21.16 o                         
   7   5   3          9.38          7.09        21.91 o                         
   8   5   3         90.64         93.19        18.96 o                         
   9   5   3         61.19         36.67        30.57 o                         
  10   5   3         17.50          2.07        31.35 o                         
  11   5   3         12.04        -11.65        31.34 o                         
  12   5   3         24.77         44.34        35.47 o                         
   0   6   3       1600.51       1567.81        38.25 o                         
   1   6   3        169.17        172.34         9.68 o                         
   2   6   3       2507.90       2590.61        49.18 o                         
   3   6   3       2147.94       2193.63        48.43 o                         
   4   6   3        658.62        630.94        31.95 o                         
   5   6   3         33.42         17.29        21.79 o                         
   6   6   3        113.46        129.30        16.13 o                         
   7   6   3          3.46        -25.54        25.54 o                         
   8   6   3          4.90        -27.80        27.80 o                         
   9   6   3          6.28          7.55        29.84 o                         
  10   6   3          0.00          2.12        27.61 o                         
  11   6   3         34.80         40.48        30.77 o                         
  12   6   3          2.87         71.79        31.57 o                         
   1   7   3       2506.98       2532.44        35.54 o                         
   2   7   3        163.00        164.66        13.14 o                         
   3   7   3        314.74        269.60        19.84 o                         
   4   7   3          2.21        -22.27        22.27 o                         
   5   7   3          3.71         -4.92        20.71 o                         
   6   7   3         30.49         49.67        25.07 o                         
   7   7   3        255.01        234.36        21.01 o                         
   8   7   3         14.82        -24.33        29.39 o                         
   9   7   3         64.45         89.70        30.46 o                         
  10   7   3          0.26          6.56        29.08 o                         
  11   7   3          4.24         24.42        35.22 o                         
  12   7   3          1.10        -16.31        33.30 o                         
   0   8   3       5870.24       6060.59        78.66 o                         
   1   8   3       1880.67       1773.65        32.70 o                         
   2   8   3         18.55         16.97        19.07 o                         
   3   8   3        638.40        703.02        33.93 o                         
   4   8   3        445.73        480.79        33.79 o                         
   5   8   3        736.99        762.01        38.30 o                         
   6   8   3          3.71         23.36        24.95 o                         
   7   8   3         16.94         27.51        25.63 o                         
   8   8   3          5.09        -18.12        29.21 o                         
   9   8   3         60.36         84.12        18.94 o                         
  10   8   3          0.01          0.00        30.78 o                         
  11   8   3          0.72         22.61        30.46 o                         
  12   8   3          0.17         13.94        33.33 o                         
   1   9   3       2490.87       2554.72        40.18 o                         
   2   9   3       1506.82       1562.71        46.73 o                         
   3   9   3       1297.25       1229.24        44.72 o                         
   4   9   3         13.79         21.91        22.50 o                         
   5   9   3          6.15          1.41        23.42 o                         
   6   9   3        384.18        437.90        28.92 o                         
   7   9   3        102.03        114.46        19.17 o                         
   8   9   3        139.34         92.85        33.84 o                         
   9   9   3         13.37         10.52        29.07 o                         
  10   9   3         16.35         -4.67        34.18 o                         
  11   9   3          8.92         25.91        33.98 o                         
   0  10   3        220.42        162.76        14.95 o                         
   1  10   3         52.97         54.95         8.84 o                         
   2  10   3        582.08        622.14        36.11 o                         
   3  10   3         36.31          5.17        23.42 o                         
   4  10   3         36.07         25.11        23.67 o                         
   5  10   3        107.96        133.97        16.85 o                         
   6  10   3          2.92         -8.23        26.19 o                         
   7  10   3         34.57         70.09        25.48 o                         
   8  10   3         12.21        -13.91        27.02 o                         
   9  10   3          8.45         26.32        30.87 o                         
  10  10   3          7.05         -2.43        32.45 o                         
  11  10   3          0.03        -18.75        32.70 o                         
   1  11   3        501.58        511.80        24.52 o                         
   2  11   3          7.54        -24.74        24.74 o                         
   3  11   3        150.18        156.82        18.09 o                         
   4  11   3         50.04         58.84        28.26 o                         
   5  11   3          8.54         -8.09        27.51 o                         
   6  11   3         69.11         66.61        31.65 o                         
   7  11   3         11.21         20.90        25.42 o                         
   8  11   3          7.98         22.96        29.30 o                         
   9  11   3          1.24          6.88        30.50 o                         
  10  11   3          0.44        -35.15        35.15 o                         
  11  11   3          6.92         27.75        36.39 o                         
   0  12   3        192.03        171.50        18.16 o                         
   1  12   3          2.46        -11.27        17.30 o                         
   2  12   3        172.65         76.25        29.98 o                         
   3  12   3        261.06        231.97        20.77 o                         
   4  12   3        205.07        185.14        19.90 o                         
   5  12   3         55.07         73.60        16.98 o                         
   6  12   3         10.60         22.41        25.87 o                         
   7  12   3         63.93         66.36        28.08 o                         
   8  12   3          3.18        -10.99        31.91 o                         
   9  12   3         10.43         38.41        30.93 o                         
  10  12   3          1.70          0.00        35.28 o                         
   1  13   3       1279.34       1162.75        36.28 o                         
   2  13   3          0.00        -27.23        27.23 o                         
   3  13   3        296.48        249.10        21.29 o                         
   4  13   3         26.05         63.30        25.48 o                         
   5  13   3        228.76        215.90        21.29 o                         
   6  13   3         36.82         83.57        30.05 o                         
   7  13   3         14.03         25.57        30.43 o                         
   8  13   3         10.02        -33.71        33.71 o                         
   9  13   3          1.88        -17.62        33.68 o                         
  10  13   3          0.08        -13.72        36.31 o                         
   0  14   3       1670.98       1522.82        59.34 o                         
   1  14   3        325.67        336.84        35.87 o                         
   2  14   3         28.86         29.56        29.15 o                         
   3  14   3          6.58         16.23        27.41 o                         
   4  14   3         27.08         13.26        27.53 o                         
   5  14   3        159.58        142.82        20.30 o                         
   6  14   3         76.20         63.63        29.84 o                         
   7  14   3          0.80         33.88        29.01 o                         
   8  14   3          0.14        -29.30        31.08 o                         
   9  14   3          3.83        -21.14        34.65 o                         
   1  15   3         59.23         24.98        21.53 o                         
   2  15   3         14.68         13.20        28.54 o                         
   3  15   3         49.70         40.93        33.59 o                         
   4  15   3         32.55         32.63        29.83 o                         
   5  15   3         11.38        -10.68        30.59 o                         
   6  15   3          0.05         61.02        27.40 o                         
   7  15   3          0.02          7.19        29.04 o                         
   8  15   3         18.02         28.35        35.61 o                         
   9  15   3         16.42         58.28        32.25 o                         
   0  16   3         35.22        -29.95        34.06 o                         
   1  16   3          9.76          0.02        20.53 o                         
   2  16   3          0.15         -2.04        29.92 o                         
   3  16   3          6.52         16.82        27.89 o                         
   4  16   3         12.79        -21.91        30.05 o                         
   5  16   3         16.92        -13.72        31.68 o                         
   6  16   3          5.12        -32.66        32.66 o                         
   7  16   3          8.25         27.94        29.07 o                         
   8  16   3          0.01        -10.88        34.84 o                         
   1  17   3         92.18         85.79        17.73 o                         
   2  17   3         36.93         41.85        29.63 o                         
   3  17   3          5.27         45.27        29.51 o                         
   4  17   3         29.54        -25.87        33.17 o                         
   5  17   3         11.08         31.77        28.18 o                         
   6  17   3          0.47         48.71        32.12 o                         
   7  17   3          2.70         -2.69        36.63 o                         
   0  18   3         29.73         30.30        30.84 o                         
   1  18   3         76.91         50.53        24.63 o                         
   2  18   3          8.29          9.49        30.01 o                         
   3  18   3          6.83         26.76        30.29 o                         
   4  18   3          8.03         55.44        31.88 o                         
   5  18   3         26.86         78.30        32.60 o                         
   6  18   3          7.94         24.55        32.38 o                         
   7  18   3          0.38        -11.41        39.12 o                         
   1  19   3          0.11        -18.88        22.32 o                         
   2  19   3         13.93         40.81        35.71 o                         
   3  19   3          4.19        -26.10        34.03 o                         
   4  19   3          6.14        -21.57        34.74 o                         
   5  19   3         22.70         77.95        33.87 o                         
   0  20   3         20.30         44.24        21.61 o                         
   1  20   3          0.01         23.39        23.30 o                         
   2  20   3          0.07        -37.62        37.62 o                         
   3  20   3          3.25        -36.34        36.34 o                         
   4  20   3          0.35         25.93        33.47 o                         
   1  21   3          0.23        -25.30        25.30 o                         
   2  21   3          3.23        -38.98        38.98 o                         
   0   0   4       8294.98       7952.14        62.30 o                         
   1   0   4       9737.87       9514.21        49.56 o                         
   2   0   4       7694.09       7583.86        68.22 o                         
   3   0   4       2290.83       2072.64        41.66 o                         
   4   0   4        158.81        170.41        13.73 o                         
   5   0   4          0.35         23.55        16.65 o                         
   6   0   4       1301.32       1166.91        43.03 o                         
   7   0   4        634.19        634.75        37.02 o                         
   8   0   4         28.84         10.73        25.23 o                         
   9   0   4          7.76         -8.76        25.08 o                         
  10   0   4          7.08         13.94        26.34 o                         
  11   0   4         81.56         58.53        33.24 o                         
  12   0   4          3.26         12.65        32.11 o                         
  13   0   4          1.34        -33.95        36.01 o                         
   1   1   4       1038.83       1168.65        14.01 o                         
   2   1   4        167.55        159.62         9.06 o                         
   3   1   4       3339.65       3196.95        35.80 o                         
   4   1   4       1316.35       1402.42        30.04 o                         
   5   1   4       3116.95       3095.96        42.08 o                         
   6   1   4        487.93        523.98        32.97 o                         
   7   1   4        978.67        902.42        30.47 o                         
   8   1   4        254.49        226.69        14.11 o                         
   9   1   4          2.92          3.51        17.22 o                         
  10   1   4          2.13        -10.34        19.74 o                         
  11   1   4          0.56         23.38        20.91 o                         
  12   1   4         23.32         32.26        41.83 o                         
  13   1   4          2.63        -27.30        27.30 o                         
   0   2   4      16808.27      15752.20        91.40 o                         
   1   2   4        373.18        395.11        14.41 o                         
   2   2   4        269.12        234.96        16.05 o                         
   3   2   4       1049.63       1079.69        32.52 o                         
   4   2   4         68.27         71.37        10.43 o                         
   5   2   4         70.71         81.24        11.37 o                         
   6   2   4        379.80        401.59        30.30 o                         
   7   2   4        459.32        497.77        33.71 o                         
   8   2   4          5.53          3.11        24.46 o                         
   9   2   4         53.84         70.85        25.54 o                         
  10   2   4          1.99        -28.01        28.01 o                         
  11   2   4         18.82        -15.89        34.20 o                         
  12   2   4         12.64         33.14        31.94 o                         
  13   2   4          1.96         -5.70        39.25 o                         
   1   3   4       1433.55       1496.65        27.95 o                         
   2   3   4         10.13         27.28        15.26 o                         
   3   3   4        531.63        531.55        25.83 o                         
   4   3   4          0.66          1.78        16.97 o                         
   5   3   4        507.25        570.29        31.22 o                         
   6   3   4         53.54         26.47        21.39 o                         
   7   3   4        260.56        241.09        19.30 o                         
   8   3   4          6.29         41.05        24.56 o                         
   9   3   4          0.41         59.26        27.29 o                         
  10   3   4          3.64        -29.70        29.70 o                         
  11   3   4          0.71        -33.86        33.86 o                         
  12   3   4         16.58         51.45        32.94 o                         
   0   4   4        400.26        383.76        22.20 o                         
   1   4   4       3846.48       3742.09        36.99 o                         
   2   4   4       2031.52       2072.70        41.96 o                         
   3   4   4        498.78        576.62        26.84 o                         
   4   4   4         14.76        -11.28        17.54 o                         
   5   4   4         59.93         60.97        11.11 o                         
   6   4   4         47.91         64.23        12.95 o                         
   7   4   4        267.93        318.45        25.32 o                         
   8   4   4        166.48        159.49        19.25 o                         
   9   4   4         18.20         27.45        28.88 o                         
  10   4   4          7.67        -31.02        31.02 o                         
  11   4   4          5.25         74.44        28.68 o                         
  12   4   4          3.41        -36.37        36.37 o                         
   1   5   4       7652.64       7627.14        96.53 o                         
   2   5   4       5206.45       5381.90        68.06 o                         
   3   5   4         16.39         24.55        17.00 o                         
   4   5   4          0.09        -17.00        17.35 o                         
   5   5   4          2.89         -2.27        20.40 o                         
   6   5   4        678.69        622.22        35.45 o                         
   7   5   4        210.02        198.64        19.07 o                         
   8   5   4        305.52        303.70        26.58 o                         
   9   5   4         29.15        -14.99        29.27 o                         
  10   5   4         61.91        123.29        19.77 o                         
  11   5   4          4.62         14.21        28.42 o                         
  12   5   4          0.26         31.76        28.99 o                         
   0   6   4          7.91         -9.47        16.40 o                         
   1   6   4        156.69        157.39        11.22 o                         
   2   6   4         17.53         22.45        18.60 o                         
   3   6   4        756.08        722.99        31.95 o                         
   4   6   4         20.49          3.21        20.56 o                         
   5   6   4         25.31          8.41        20.00 o                         
   6   6   4          9.36         -2.71        22.90 o                         
   7   6   4         13.11         13.66        25.62 o                         
   8   6   4         64.32         60.01        28.43 o                         
   9   6   4          2.74        -25.05        27.86 o                         
  10   6   4         10.56        -27.87        27.87 o                         
  11   6   4          0.18        -12.10        31.46 o                         
  12   6   4         10.66        -33.69        33.69 o                         
   1   7   4        491.65        602.22        21.07 o                         
   2   7   4       2082.11       1997.15        48.44 o                         
   3   7   4        100.60         75.40        12.37 o                         
   4   7   4        597.06        653.25        36.04 o                         
   5   7   4         78.25         98.26        13.36 o                         
   6   7   4          7.25          4.27        23.53 o                         
   7   7   4         82.42         90.29        31.16 o                         
   8   7   4         33.70         76.13        15.67 o                         
   9   7   4          0.01         25.87        26.32 o                         
  10   7   4          0.08         28.92        30.43 o                         
  11   7   4          5.77          0.00        32.72 o                         
  12   7   4          0.01         -8.27        32.74 o                         
   0   8   4        988.71        944.57        37.13 o                         
   1   8   4        113.95        109.27         8.88 o                         
   2   8   4        142.11        137.40        13.25 o                         
   3   8   4       2054.00       2116.87        52.92 o                         
   4   8   4        756.18        777.85        37.61 o                         
   5   8   4        154.74        203.94        17.85 o                         
   6   8   4         16.99         13.53        26.18 o                         
   7   8   4         45.74         31.54        27.92 o                         
   8   8   4         23.86        -12.97        28.28 o                         
   9   8   4          6.61          0.00        30.30 o                         
  10   8   4          0.21        -13.77        32.79 o                         
  11   8   4          1.53         28.06        32.36 o                         
  12   8   4          0.20          5.65        35.51 o                         
   1   9   4        136.64        146.63         9.19 o                         
   2   9   4        249.39        270.58        17.53 o                         
   3   9   4        138.42        119.89        14.56 o                         
   4   9   4        157.91        162.39        17.29 o                         
   5   9   4         17.94         15.97        23.81 o                         
   6   9   4        155.78        151.56        19.21 o                         
   7   9   4         10.23         -6.98        29.09 o                         
   8   9   4        138.09        133.13        21.17 o                         
   9   9   4         11.54          4.29        31.20 o                         
  10   9   4         13.11         95.02        31.69 o                         
  11   9   4          0.65          0.00        32.20 o                         
   0  10   4         18.12         23.03        20.39 o                         
   1  10   4         63.29         34.36        15.88 o                         
   2  10   4       1296.03       1385.81        48.43 o                         
   3  10   4         36.23         48.24        23.21 o                         
   4  10   4        387.70        356.18        26.69 o                         
   5  10   4         20.13         26.39        25.17 o                         
   6  10   4        234.39        197.94        21.18 o                         
   7  10   4          1.63        -30.59        30.59 o                         
   8  10   4          0.01         -4.05        27.49 o                         
   9  10   4          5.18         35.72        30.78 o                         
  10  10   4         43.45         56.68        33.52 o                         
  11  10   4          1.79         59.77        33.05 o                         
   1  11   4        113.26        135.27        35.01 o                         
   2  11   4         79.09         70.96        16.43 o                         
   3  11   4         61.20         42.21        25.42 o                         
   4  11   4         10.08        -10.87        26.30 o                         
   5  11   4          1.77         11.63        25.46 o                         
   6  11   4          1.06         23.33        27.51 o                         
   7  11   4          9.52        -13.58        28.45 o                         
   8  11   4          8.65         21.27        28.38 o                         
   9  11   4          0.05         11.66        31.71 o                         
  10  11   4          0.08        -23.06        32.91 o                         
  11  11   4          0.09          8.44        36.78 o                         
   0  12   4       1203.21       1269.10        51.32 o                         
   1  12   4          1.85        -11.74        18.38 o                         
   2  12   4       1076.35       1037.99        47.61 o                         
   3  12   4        338.37        324.26        24.71 o                         
   4  12   4         24.54         60.22        26.87 o                         
   5  12   4          3.11         37.33        26.31 o                         
   6  12   4         15.66          0.00        26.44 o                         
   7  12   4          5.95         51.27        27.59 o                         
   8  12   4          8.69         33.54        32.17 o                         
   9  12   4          1.77         -9.76        30.66 o                         
  10  12   4          0.06        -24.01        34.89 o                         
   1  13   4        206.46        222.19        25.62 o                         
   2  13   4          2.62         36.14        26.28 o                         
   3  13   4          6.15         11.95        27.80 o                         
   4  13   4          0.54        -18.01        28.01 o                         
   5  13   4         13.39          9.51        27.90 o                         
   6  13   4         73.99         60.91        31.45 o                         
   7  13   4         42.31         45.57        30.30 o                         
   8  13   4         11.24         -2.35        32.02 o                         
   9  13   4          0.46        -15.33        33.71 o                         
  10  13   4          4.24         22.26        38.16 o                         
   0  14   4        363.02        410.58        31.18 o                         
   1  14   4         51.26         41.27        26.01 o                         
   2  14   4        209.30        227.31        21.17 o                         
   3  14   4        120.46        107.76        18.90 o                         
   4  14   4         19.21          1.94        30.43 o                         
   5  14   4         98.87        107.46        19.84 o                         
   6  14   4         69.23         73.47        32.91 o                         
   7  14   4         17.29        -13.79        32.33 o                         
   8  14   4          0.14         -4.96        30.78 o                         
   9  14   4          0.07        -29.48        35.46 o                         
   1  15   4         24.19         19.42        26.41 o                         
   2  15   4          4.63         32.77        28.66 o                         
   3  15   4         71.73         41.79        31.40 o                         
   4  15   4         12.99         52.00        27.98 o                         
   5  15   4          0.75        -30.24        30.24 o                         
   6  15   4          3.53         -6.90        31.11 o                         
   7  15   4         26.21         34.08        30.59 o                         
   8  15   4          1.12         13.08        27.80 o                         
   9  15   4          0.03         16.88        33.76 o                         
   0  16   4         23.50         50.94        26.96 o                         
   1  16   4         11.14         13.61        20.00 o                         
   2  16   4         11.77         49.95        26.98 o                         
   3  16   4         37.04         15.00        27.86 o                         
   4  16   4          3.47        -20.09        30.19 o                         
   5  16   4          0.19         34.89        30.94 o                         
   6  16   4          7.92         39.15        30.95 o                         
   7  16   4          2.37         15.47        31.58 o                         
   8  16   4          0.00          0.00        39.97 o                         
   1  17   4         17.71         34.21        21.31 o                         
   2  17   4          0.22          0.00        30.10 o                         
   3  17   4         13.38         52.98        34.25 o                         
   4  17   4          1.75         -2.39        29.19 o                         
   5  17   4          2.66        -12.42        35.56 o                         
   6  17   4          0.10        -15.61        33.73 o                         
   7  17   4          0.00        -37.94        37.94 o                         
   0  18   4         13.80         23.71        30.00 o                         
   1  18   4          0.12          2.43        23.53 o                         
   2  18   4          6.94        -16.89        31.18 o                         
   3  18   4          1.12         -7.42        29.36 o                         
   4  18   4          6.73        -33.28        38.05 o                         
   5  18   4          0.95         42.39        34.74 o                         
   6  18   4          0.80         49.79        31.78 o                         
   1  19   4          0.00         24.15        23.40 o                         
   2  19   4          0.87        -18.13        33.48 o                         
   3  19   4          3.89         -7.95        34.03 o                         
   4  19   4          0.06          0.00        34.17 o                         
   5  19   4          0.95        -33.87        37.23 o                         
   0  20   4          0.97        -35.58        37.23 o                         
   1  20   4          2.58         41.26        22.74 o                         
   2  20   4          2.23         33.31        30.41 o                         
   3  20   4         12.00        -11.34        33.53 o                         
   4  20   4          5.63        -29.20        35.28 o                         
   1  21   4          0.73         20.06        54.23 o                         
   1   1   5         30.71         36.90        11.79 o                         
   2   1   5       5883.38       6036.74        62.91 o                         
   3   1   5        500.90        496.57        17.64 o                         
   4   1   5        598.62        537.07        20.48 o                         
   5   1   5        778.04        744.61        23.91 o                         
   6   1   5       2256.24       2039.28        39.92 o                         
   7   1   5        286.51        300.10        17.82 o                         
   8   1   5          0.12         12.03        31.05 o                         
   9   1   5         43.08         32.35        17.00 o                         
  10   1   5        195.71        213.27        15.97 o                         
  11   1   5          6.69         10.17        26.52 o                         
  12   1   5          0.37         17.92        21.31 o                         
   0   2   5       2004.48       2090.51        38.65 o                         
   1   2   5       1969.95       1860.91        26.82 o                         
   2   2   5        860.34        860.32        29.89 o                         
   3   2   5       2737.26       2747.88        50.89 o                         
   4   2   5       1944.57       2033.55        47.29 o                         
   5   2   5          1.18         -1.07        18.38 o                         
   6   2   5          2.66          4.94        21.54 o                         
   7   2   5        188.17        163.73        18.68 o                         
   8   2   5          5.99         16.07        24.16 o                         
   9   2   5         36.69          3.65        28.77 o                         
  10   2   5          9.53          6.19        28.79 o                         
  11   2   5          0.11         13.92        31.12 o                         
  12   2   5          0.63         20.79        32.66 o                         
   1   3   5         80.94         81.06         6.88 o                         
   2   3   5         16.23          0.74        16.32 o                         
   3   3   5        162.98        168.45        11.66 o                         
   4   3   5          5.01         22.19        17.34 o                         
   5   3   5        847.05        820.72        36.28 o                         
   6   3   5         38.93         42.97        22.68 o                         
   7   3   5        118.91        118.15        17.08 o                         
   8   3   5         17.52        -14.69        27.56 o                         
   9   3   5         11.38         46.29        26.51 o                         
  10   3   5          1.30         20.86        29.20 o                         
  11   3   5         40.34         14.06        35.39 o                         
  12   3   5          0.11         62.92        33.37 o                         
   0   4   5       7065.15       7392.17        75.79 o                         
   1   4   5       2585.87       2375.24        32.05 o                         
   2   4   5       6082.85       6338.97        74.62 o                         
   3   4   5        625.60        611.14        29.49 o                         
   4   4   5          3.76         17.18        17.12 o                         
   5   4   5         46.30         47.02        11.56 o                         
   6   4   5         11.14         32.57        21.92 o                         
   7   4   5        142.07        158.59        18.43 o                         
   8   4   5         19.18         61.71        23.53 o                         
   9   4   5         31.09          9.43        27.26 o                         
  10   4   5         21.07         29.66        29.51 o                         
  11   4   5          0.48         -2.38        32.32 o                         
  12   4   5          0.67         21.23        30.72 o                         
   1   5   5       1019.46       1189.48        27.32 o                         
   2   5   5       2188.63       2239.37        47.32 o                         
   3   5   5        720.44        721.22        31.62 o                         
   4   5   5        226.45        214.69        16.60 o                         
   5   5   5          2.88        -17.99        20.88 o                         
   6   5   5         96.53         60.85        24.90 o                         
   7   5   5          3.47        -26.27        26.27 o                         
   8   5   5        319.87        316.87        26.00 o                         
   9   5   5         75.54         73.31        31.47 o                         
  10   5   5         73.59        102.90        20.95 o                         
  11   5   5          5.23        -12.09        34.12 o                         
  12   5   5          0.01         -5.39        32.12 o                         
   0   6   5         20.06         37.35        16.50 o                         
   1   6   5         79.25         74.85         7.52 o                         
   2   6   5          2.86        -18.71        18.71 o                         
   3   6   5         35.79         42.61        10.94 o                         
   4   6   5         64.66         85.96        12.19 o                         
   5   6   5          0.60        -22.52        22.52 o                         
   6   6   5         61.43         87.53        16.06 o                         
   7   6   5          0.41         -4.77        25.67 o                         
   8   6   5         14.56         31.81        26.68 o                         
   9   6   5         76.68         51.54        33.41 o                         
  10   6   5          5.56         19.92        31.85 o                         
  11   6   5          1.02         39.52        26.83 o                         
  12   6   5          0.00         41.19        33.29 o                         
   1   7   5       1220.16       1269.46        28.24 o                         
   2   7   5        328.11        373.70        27.45 o                         
   3   7   5          6.49         16.56        18.64 o                         
   4   7   5        225.04        243.87        19.83 o                         
   5   7   5        171.93        222.25        17.03 o                         
   6   7   5        545.97        546.44        37.78 o                         
   7   7   5         36.25         66.22        28.00 o                         
   8   7   5        162.47        199.23        21.33 o                         
   9   7   5         64.89         82.62        20.12 o                         
  10   7   5         50.90         47.78        33.67 o                         
  11   7   5          1.00        -34.60        34.60 o                         
  12   7   5          2.71         78.55        28.88 o                         
   0   8   5       3375.35       3526.65        65.82 o                         
   1   8   5          3.09         -0.85        13.18 o                         
   2   8   5        346.49        377.09        23.54 o                         
   3   8   5       2126.72       1983.06        55.57 o                         
   4   8   5         99.58        104.84        14.60 o                         
   5   8   5         11.14         -9.92        24.27 o                         
   6   8   5        101.37         93.56        17.88 o                         
   7   8   5         11.26         13.85        25.56 o                         
   8   8   5         11.36         20.95        28.69 o                         
   9   8   5         96.01         69.85        32.99 o                         
  10   8   5         29.75          2.35        33.59 o                         
  11   8   5          0.41          7.80        35.74 o                         
   1   9   5        171.48        189.85        10.16 o                         
   2   9   5        101.23        110.57        13.66 o                         
   3   9   5        448.67        510.71        34.23 o                         
   4   9   5        104.59         72.52        28.31 o                         
   5   9   5        232.75        306.69        26.74 o                         
   6   9   5          0.76        -28.42        28.42 o                         
   7   9   5        122.18        124.96        19.63 o                         
   8   9   5         93.91         43.70        31.78 o                         
   9   9   5        144.94        172.28        22.24 o                         
  10   9   5          2.68          7.28        31.71 o                         
  11   9   5          1.46         -5.36        31.23 o                         
   0  10   5        296.33        287.12        23.57 o                         
   1  10   5        418.76        417.64        22.77 o                         
   2  10   5        124.73        132.30        16.18 o                         
   3  10   5        105.66         81.70        16.69 o                         
   4  10   5        236.29        271.80        23.09 o                         
   5  10   5        720.65        707.36        43.20 o                         
   6  10   5        325.43        342.42        25.66 o                         
   7  10   5        120.51        118.43        20.83 o                         
   8  10   5         12.02        -16.62        31.65 o                         
   9  10   5         23.84         41.17        31.69 o                         
  10  10   5          3.97        -35.28        35.28 o                         
  11  10   5          0.02        -41.76        41.76 o                         
   1  11   5         48.62         47.62        17.23 o                         
   2  11   5         89.41         73.66        27.29 o                         
   3  11   5         16.47          9.08        25.13 o                         
   4  11   5        245.45        247.71        20.80 o                         
   5  11   5         67.12         41.16        30.00 o                         
   6  11   5         41.34         44.33        25.60 o                         
   7  11   5          4.80         10.06        29.10 o                         
   8  11   5        253.48        248.26        26.35 o                         
   9  11   5         21.36         21.48        34.33 o                         
  10  11   5          0.10         26.11        33.03 o                         
   0  12   5        168.13        140.26        19.53 o                         
   1  12   5        111.84         77.94        20.40 o                         
   2  12   5          2.90        -10.97        27.64 o                         
   3  12   5        368.03        360.49        28.38 o                         
   4  12   5         84.57        117.47        18.72 o                         
   5  12   5        159.88        125.97        20.51 o                         
   6  12   5          2.39         11.76        25.86 o                         
   7  12   5          6.61         -4.25        29.74 o                         
   8  12   5         25.99        -36.44        36.44 o                         
   9  12   5          0.01         42.39        28.54 o                         
  10  12   5         10.30         24.45        32.94 o                         
   1  13   5          4.29          0.76        18.74 o                         
   2  13   5        367.84        370.10        26.68 o                         
   3  13   5        130.33        179.05        19.79 o                         
   4  13   5        170.78        130.55        20.18 o                         
   5  13   5         26.61         39.10        28.87 o                         
   6  13   5          1.43        -22.90        31.92 o                         
   7  13   5         38.67         69.58        34.41 o                         
   8  13   5          5.31         14.42        33.83 o                         
   9  13   5          1.15        -33.42        33.42 o                         
  10  13   5          2.45        -31.15        38.72 o                         
   0  14   5         18.78          1.79        28.12 o                         
   1  14   5         30.52         27.62        19.20 o                         
   2  14   5         19.27        -25.70        29.02 o                         
   3  14   5        166.85        189.11        19.91 o                         
   4  14   5         11.41        -21.88        28.06 o                         
   5  14   5          5.09         43.84        27.77 o                         
   6  14   5          0.07        -22.12        29.84 o                         
   7  14   5         14.54        -14.24        34.88 o                         
   8  14   5          3.48         43.01        33.28 o                         
   9  14   5          0.80          5.47        35.02 o                         
   1  15   5         52.05         64.53        20.53 o                         
   2  15   5          4.56         37.63        24.34 o                         
   3  15   5         28.02         38.81        27.48 o                         
   4  15   5          0.73          4.26        30.16 o                         
   5  15   5         56.96         13.37        33.20 o                         
   6  15   5         23.83        -16.45        31.45 o                         
   7  15   5          3.00         32.63        31.45 o                         
   8  15   5          2.66          2.66        32.09 o                         
   0  16   5         26.93         25.09        30.30 o                         
   1  16   5         29.69        -11.03        33.51 o                         
   2  16   5          7.79        -29.87        34.93 o                         
   3  16   5          0.35        -28.53        30.33 o                         
   4  16   5          5.38         34.25        28.25 o                         
   5  16   5          1.22        -14.26        30.81 o                         
   6  16   5          0.01        -33.41        33.41 o                         
   7  16   5         19.62         50.46        34.53 o                         
   8  16   5          5.59        -37.35        37.35 o                         
   1  17   5          1.05         -3.69        24.86 o                         
   2  17   5          0.70         -4.59        31.63 o                         
   3  17   5          0.67         -2.36        30.44 o                         
   4  17   5          0.73         17.10        29.42 o                         
   5  17   5          9.87         30.41        36.72 o                         
   6  17   5          2.00          5.30        33.34 o                         
   7  17   5          0.36        -14.05        35.87 o                         
   0  18   5          6.95         58.15        28.47 o                         
   1  18   5         27.25         17.00        21.08 o                         
   2  18   5          0.07        -34.93        34.93 o                         
   3  18   5          1.06          2.52        32.22 o                         
   4  18   5          9.86         23.50        31.00 o                         
   5  18   5          3.22        -21.59        34.14 o                         
   6  18   5          0.94        -16.89        37.14 o                         
   1  19   5          9.44         58.61        21.28 o                         
   2  19   5          0.53        -21.13        34.03 o                         
   3  19   5          8.16         29.70        36.12 o                         
   4  19   5          2.37        -33.32        33.32 o                         
   5  19   5          8.79         -5.74        37.01 o                         
   0  20   5          8.02        -19.51        38.53 o                         
   1  20   5          3.58          9.36        24.88 o                         
   2  20   5          7.48         48.05        35.86 o                         
   3  20   5          1.51        -40.07        40.07 o                         
   0   0   6      24639.96      23806.18       131.83 o                         
   1   0   6       6132.08       6261.68        52.57 o                         
   2   0   6       6245.93       6831.77        76.52 o                         
   3   0   6       1137.76       1242.66        37.87 o                         
   4   0   6       1866.05       1955.15        48.73 o                         
   5   0   6        509.04        454.94        31.18 o                         
   6   0   6         26.98         33.44        23.22 o                         
   7   0   6        154.05        200.39        17.97 o                         
   8   0   6         12.11        -24.79        27.90 o                         
   9   0   6        156.00        158.66        20.85 o                         
  10   0   6          0.03         33.68        26.62 o                         
  11   0   6          0.74         18.90        27.95 o                         
  12   0   6         10.71         26.40        29.40 o                         
   1   1   6        229.79        210.76         8.42 o                         
   2   1   6       2400.74       2358.10        32.87 o                         
   3   1   6          1.94          6.34        17.05 o                         
   4   1   6        355.08        306.92        16.40 o                         
   5   1   6          0.62         26.26        13.34 o                         
   6   1   6         17.03         34.56        15.15 o                         
   7   1   6          0.02         11.82        17.85 o                         
   8   1   6        278.99        273.61        15.25 o                         
   9   1   6         18.08         15.72        20.13 o                         
  10   1   6         24.95         24.01        21.00 o                         
  11   1   6          0.09         -2.18        27.22 o                         
  12   1   6          3.72        -21.31        21.81 o                         
   0   2   6       3541.18       3534.63        54.52 o                         
   1   2   6        418.96        354.67        16.41 o                         
   2   2   6         77.67         88.77        10.15 o                         
   3   2   6         49.07         41.19        19.21 o                         
   4   2   6       1978.57       2032.85        50.95 o                         
   5   2   6        100.67         99.91        12.95 o                         
   6   2   6          2.87        -13.08        21.58 o                         
   7   2   6          0.00          1.49        24.26 o                         
   8   2   6         14.87         13.38        25.70 o                         
   9   2   6          8.84         35.92        24.14 o                         
  10   2   6          0.88         -2.12        27.45 o                         
  11   2   6          2.76         14.29        29.74 o                         
  12   2   6          1.25         37.22        32.78 o                         
   1   3   6        360.11        365.01        25.83 o                         
   2   3   6        899.60        864.49        32.22 o                         
   3   3   6          7.95         30.69        17.27 o                         
   4   3   6       1365.21       1447.18        43.84 o                         
   5   3   6          6.29          1.18        21.12 o                         
   6   3   6        634.42        672.02        38.97 o                         
   7   3   6          1.30         21.23        24.45 o                         
   8   3   6        327.03        328.55        24.65 o                         
   9   3   6         31.53         11.49        27.75 o                         
  10   3   6        146.00        141.74        22.22 o                         
  11   3   6          0.82         12.02        31.62 o                         
  12   3   6          2.28         37.54        34.34 o                         
   0   4   6        211.43        195.06        16.76 o                         
   1   4   6       4449.68       4446.87        45.73 o                         
   2   4   6         51.02         70.28         9.89 o                         
   3   4   6        101.25        102.92        11.36 o                         
   4   4   6       1601.49       1738.22        48.35 o                         
   5   4   6       1394.73       1292.59        47.94 o                         
   6   4   6         44.83        -16.49        26.51 o                         
   7   4   6         10.88         -6.21        26.99 o                         
   8   4   6         40.43         51.98        16.33 o                         
   9   4   6          3.47        -23.38        27.83 o                         
  10   4   6         83.68         82.87        30.84 o                         
  11   4   6          7.43        -32.79        32.79 o                         
  12   4   6          0.18        -10.86        34.11 o                         
   1   5   6        401.95        439.32        20.68 o                         
   2   5   6        116.93         96.75        12.23 o                         
   3   5   6        837.89        865.75        35.63 o                         
   4   5   6        235.82        264.84        21.27 o                         
   5   5   6        775.11        727.61        41.43 o                         
   6   5   6          7.35         24.19        21.99 o                         
   7   5   6        125.62         86.37        30.60 o                         
   8   5   6          3.07         23.10        25.82 o                         
   9   5   6          1.79         -5.98        24.64 o                         
  10   5   6          4.02         17.79        31.44 o                         
  11   5   6          2.39        -24.79        33.99 o                         
  12   5   6          2.47          5.51        33.29 o                         
   0   6   6       3788.89       3785.50        65.45 o                         
   1   6   6         40.21         38.67        13.33 o                         
   2   6   6        295.99        366.57        26.50 o                         
   3   6   6         86.22         69.58        23.51 o                         
   4   6   6         51.07         57.84        12.45 o                         
   5   6   6        104.08         83.35        17.06 o                         
   6   6   6          5.08         57.76        22.51 o                         
   7   6   6         18.53         31.46        25.05 o                         
   8   6   6         25.52         27.47        27.47 o                         
   9   6   6         11.12         63.40        29.71 o                         
  10   6   6          2.49          4.55        30.18 o                         
  11   6   6          6.49          7.59        31.30 o                         
  12   6   6          2.99         19.64        35.82 o                         
   1   7   6        384.31        369.24        24.08 o                         
   2   7   6        228.85        215.07        17.86 o                         
   3   7   6        251.11        226.72        15.51 o                         
   4   7   6        530.57        542.42        33.72 o                         
   5   7   6         15.84         21.10        23.25 o                         
   6   7   6        191.66        185.87        20.02 o                         
   7   7   6        265.03        253.40        22.08 o                         
   8   7   6        414.25        448.41        32.77 o                         
   9   7   6          9.50          6.32        30.75 o                         
  10   7   6          0.41        -11.68        32.96 o                         
  11   7   6          4.11          0.00        32.97 o                         
   0   8   6       1019.36       1050.61        40.10 o                         
   1   8   6        588.34        580.46        36.77 o                         
   2   8   6        438.94        517.96        31.85 o                         
   3   8   6         17.34         34.30        20.05 o                         
   4   8   6         30.46         12.35        24.82 o                         
   5   8   6        145.88        170.75        19.05 o                         
   6   8   6         65.67         85.22        17.15 o                         
   7   8   6          0.01         21.56        25.66 o                         
   8   8   6        159.57        178.64        21.19 o                         
   9   8   6          0.12         54.47        31.19 o                         
  10   8   6         24.38         31.29        32.38 o                         
  11   8   6          1.16          0.00        33.86 o                         
   1   9   6         60.91         53.29        16.77 o                         
   2   9   6         52.83         38.84        23.73 o                         
   3   9   6         67.08         71.03        25.41 o                         
   4   9   6         63.58         52.76        26.13 o                         
   5   9   6         82.18         18.92        25.91 o                         
   6   9   6         88.52        134.95        17.34 o                         
   7   9   6        192.27        196.35        22.00 o                         
   8   9   6          3.99         12.29        27.03 o                         
   9   9   6         12.76         15.81        31.87 o                         
  10   9   6          7.20         12.43        30.95 o                         
  11   9   6          2.22        -36.74        36.74 o                         
   0  10   6         70.49         24.27        25.15 o                         
   1  10   6        184.35        176.89        12.37 o                         
   2  10   6        285.13        324.04        25.35 o                         
   3  10   6         28.28         20.58        26.54 o                         
   4  10   6        114.65         76.77        28.50 o                         
   5  10   6        192.34        197.60        20.04 o                         
   6  10   6        146.74        168.47        19.79 o                         
   7  10   6         33.31         59.22        30.96 o                         
   8  10   6          3.62        -23.54        32.38 o                         
   9  10   6          9.19         44.62        33.13 o                         
  10  10   6          0.59         33.46        30.35 o                         
  11  10   6          0.91        -11.30        36.83 o                         
   1  11   6         43.12         42.54        17.75 o                         
   2  11   6         65.98         51.49        26.67 o                         
   3  11   6        177.99        189.15        19.59 o                         
   4  11   6          0.44          3.35        26.72 o                         
   5  11   6         35.17        -30.12        30.12 o                         
   6  11   6         63.75         15.29        27.43 o                         
   7  11   6         80.23         76.81        31.42 o                         
   8  11   6         16.16         31.35        32.61 o                         
   9  11   6         41.95         53.84        32.65 o                         
  10  11   6          0.07        -16.03        31.38 o                         
   0  12   6          0.82        -15.87        25.00 o                         
   1  12   6        261.24        221.81        29.98 o                         
   2  12   6          5.50         -4.91        26.42 o                         
   3  12   6         24.80         11.91        27.06 o                         
   4  12   6         12.37         23.32        26.43 o                         
   5  12   6        191.17        165.31        20.88 o                         
   6  12   6         23.00         24.29        29.74 o                         
   7  12   6          0.03         67.80        29.42 o                         
   8  12   6         38.74         -4.70        37.12 o                         
   9  12   6          3.11        -15.33        34.27 o                         
  10  12   6          0.10        -30.55        36.73 o                         
   1  13   6          4.53         16.77        18.75 o                         
   2  13   6         33.57         52.94        24.45 o                         
   3  13   6         41.59         12.80        29.76 o                         
   4  13   6          9.51        -23.04        26.60 o                         
   5  13   6         11.53        -29.33        29.33 o                         
   6  13   6         40.70        -21.45        32.95 o                         
   7  13   6         90.01         36.91        36.91 o                         
   8  13   6         10.91        -34.51        35.03 o                         
   9  13   6          1.35         -2.67        34.51 o                         
   0  14   6          4.14         -7.42        30.27 o                         
   1  14   6          0.15          1.63        23.29 o                         
   2  14   6        132.08         96.95        32.43 o                         
   3  14   6         30.93         53.02        28.66 o                         
   4  14   6         21.39         -2.05        29.69 o                         
   5  14   6          6.42         -4.30        32.33 o                         
   6  14   6          4.76         36.39        30.34 o                         
   7  14   6         10.72        -12.17        34.86 o                         
   8  14   6         22.33         33.68        29.88 o                         
   9  14   6          6.44        -16.77        36.86 o                         
   1  15   6         12.13        -18.58        37.09 o                         
   2  15   6          0.03        -10.23        27.97 o                         
   3  15   6          0.01        -25.28        30.53 o                         
   4  15   6         27.31         24.16        33.95 o                         
   5  15   6          1.24          4.58        27.68 o                         
   6  15   6         10.14          0.00        30.13 o                         
   7  15   6          0.39         15.43        35.07 o                         
   8  15   6         40.42         40.87        38.63 o                         
   0  16   6        173.02        171.53        23.72 o                         
   1  16   6         95.68         97.86        21.76 o                         
   2  16   6         32.02        -19.78        32.52 o                         
   3  16   6         13.67        -27.10        28.21 o                         
   4  16   6         32.30        -16.43        33.43 o                         
   5  16   6          7.54          2.44        33.35 o                         
   6  16   6         23.04         20.47        33.36 o                         
   7  16   6         10.45        -38.90        38.90 o                         
   1  17   6          2.70          5.46        48.75 o                         
   2  17   6         19.43         51.88        32.50 o                         
   3  17   6          4.86         -4.84        32.80 o                         
   4  17   6          6.94        -15.03        33.62 o                         
   5  17   6          0.00         28.55        31.04 o                         
   6  17   6          3.75        -24.42        36.10 o                         
   7  17   6          3.27         -5.74        36.98 o                         
   0  18   6          8.98         29.83        29.83 o                         
   1  18   6          7.46        -24.21        24.21 o                         
   2  18   6         22.70         15.16        30.95 o                         
   3  18   6          0.05          0.00        32.91 o                         
   4  18   6          0.87        -13.36        35.36 o                         
   5  18   6         13.69        -39.04        39.04 o                         
   6  18   6          0.03          8.63        34.86 o                         
   1  19   6          0.90        -19.02        40.08 o                         
   2  19   6          2.55         10.81        32.89 o                         
   3  19   6          0.76        -35.04        35.04 o                         
   4  19   6          0.42         39.87        36.47 o                         
   0  20   6          2.96         45.59        35.36 o                         
   1  20   6          3.45         28.06        42.71 o                         
   2  20   6          0.53         75.08        31.10 o                         
   1   1   7        341.68        378.73        12.53 o                         
   2   1   7       3056.95       3013.07        67.38 o                         
   3   1   7       1357.91       1379.33        29.27 o                         
   4   1   7        102.88         99.12         9.08 o                         
   5   1   7         40.65         21.57        15.56 o                         
   6   1   7        206.61        167.41        12.96 o                         
   7   1   7         84.75         59.72        18.10 o                         
   8   1   7        148.22        138.40        14.10 o                         
   9   1   7        131.02         80.07        16.60 o                         
  10   1   7         17.10        -32.62        38.19 o                         
  11   1   7          2.40         15.80        26.83 o                         
  12   1   7          0.00        -25.35        25.35 o                         
   0   2   7       4904.09       4262.70        63.79 o                         
   1   2   7       2659.69       2470.21        36.90 o                         
   2   2   7         89.61        114.47        11.08 o                         
   3   2   7         32.58         52.63        10.96 o                         
   4   2   7        276.24        285.22        19.60 o                         
   5   2   7        905.72        851.07        38.52 o                         
   6   2   7        141.33        150.38        17.26 o                         
   7   2   7          6.43        -28.74        28.74 o                         
   8   2   7         50.87         78.73        27.61 o                         
   9   2   7          6.64         21.62        30.76 o                         
  10   2   7         43.93         37.35        33.10 o                         
  11   2   7          0.35         63.77        30.83 o                         
  12   2   7          7.32        -27.29        36.82 o                         
   1   3   7       1016.18       1172.71        29.59 o                         
   2   3   7       2351.64       2215.15        50.08 o                         
   3   3   7       1871.15       1985.90        50.02 o                         
   4   3   7        248.46        227.18        18.81 o                         
   5   3   7        313.60        268.40        19.65 o                         
   6   3   7         71.94         93.11        16.76 o                         
   7   3   7        187.69        190.27        19.70 o                         
   8   3   7        108.21         46.13        30.52 o                         
   9   3   7          0.56        -11.94        31.58 o                         
  10   3   7          2.89          2.22        31.32 o                         
  11   3   7         13.13        -12.38        33.86 o                         
  12   3   7          1.07         16.51        29.39 o                         
   0   4   7        344.63        321.06        25.17 o                         
   1   4   7         21.10         49.36         9.11 o                         
   2   4   7       1175.45       1239.61        40.73 o                         
   3   4   7        258.88        243.16        20.75 o                         
   4   4   7        312.96        290.24        21.59 o                         
   5   4   7        377.23        386.04        26.52 o                         
   6   4   7         40.31         27.68        26.50 o                         
   7   4   7        240.16        248.08        19.41 o                         
   8   4   7          1.23         28.94        27.19 o                         
   9   4   7         48.58         42.48        29.52 o                         
  10   4   7         15.83         22.53        32.50 o                         
  11   4   7          0.09         -7.53        32.23 o                         
  12   4   7          0.07        -36.20        38.48 o                         
   1   5   7         17.58         -5.74        12.92 o                         
   2   5   7        502.26        514.45        29.66 o                         
   3   5   7        400.56        384.65        23.59 o                         
   4   5   7        153.75        139.18        14.94 o                         
   5   5   7         41.33          0.00        25.15 o                         
   6   5   7          1.22        -23.88        23.88 o                         
   7   5   7         87.78        111.42        18.86 o                         
   8   5   7         97.90        114.87        20.60 o                         
   9   5   7          4.89        -20.66        30.08 o                         
  10   5   7         11.36        -29.85        33.19 o                         
  11   5   7          0.00          7.65        31.55 o                         
  12   5   7          0.01         33.91        34.61 o                         
   0   6   7        262.11        284.74        19.97 o                         
   1   6   7        226.37        221.17        13.26 o                         
   2   6   7        104.36        104.20        13.11 o                         
   3   6   7       1906.98       1798.02        51.40 o                         
   4   6   7         34.34         54.69        23.65 o                         
   5   6   7         25.43         14.20        25.00 o                         
   6   6   7         77.14         67.14        26.27 o                         
   7   6   7        187.49        193.45        20.13 o                         
   8   6   7         43.98         66.72        26.35 o                         
   9   6   7          7.70        -31.78        31.78 o                         
  10   6   7         11.95        -31.32        31.32 o                         
  11   6   7          0.12        -26.02        32.07 o                         
   1   7   7         16.98          4.28        14.08 o                         
   2   7   7        385.38        411.08        29.53 o                         
   3   7   7       1573.28       1549.92        49.68 o                         
   4   7   7         24.61         46.74        24.21 o                         
   5   7   7         29.23         31.28        24.34 o                         
   6   7   7         90.84         92.48        18.03 o                         
   7   7   7        878.22        926.23        48.43 o                         
   8   7   7        114.17         76.80        29.54 o                         
   9   7   7         14.36         47.97        29.09 o                         
  10   7   7          0.15         19.27        32.49 o                         
  11   7   7          8.28        -36.69        36.69 o                         
   0   8   7        687.78        686.42        35.40 o                         
   1   8   7          2.46          7.37        14.88 o                         
   2   8   7        352.06        354.79        25.71 o                         
   3   8   7          1.14          9.50        22.59 o                         
   4   8   7         83.12         71.68        17.39 o                         
   5   8   7        130.22        111.03        18.79 o                         
   6   8   7          0.06         20.45        28.32 o                         
   7   8   7         22.21         13.11        28.71 o                         
   8   8   7         15.97          0.00        30.00 o                         
   9   8   7         23.19         13.51        31.20 o                         
  10   8   7          0.95        -17.35        33.71 o                         
  11   8   7         10.60        -19.11        31.25 o                         
   1   9   7         72.67         62.89        18.00 o                         
   2   9   7        135.28        135.33        16.39 o                         
   3   9   7         22.85         47.86        23.16 o                         
   4   9   7         15.64        -10.83        26.76 o                         
   5   9   7         40.54         21.53        25.06 o                         
   6   9   7         13.47          8.95        23.94 o                         
   7   9   7         15.01          7.83        32.03 o                         
   8   9   7         25.63        -29.72        31.48 o                         
   9   9   7          2.07          7.00        28.27 o                         
  10   9   7          0.64         63.94        27.43 o                         
  11   9   7          0.21         25.28        32.63 o                         
   0  10   7         24.56         58.78        23.77 o                         
   1  10   7         27.93         26.57        16.74 o                         
   2  10   7          2.66        -19.30        24.88 o                         
   3  10   7         66.63         72.63        16.69 o                         
   4  10   7        258.98        242.47        21.55 o                         
   5  10   7         83.83         75.37        30.41 o                         
   6  10   7         70.58         60.28        28.57 o                         
   7  10   7          0.07         32.78        28.24 o                         
   8  10   7          6.40        -34.21        34.21 o                         
   9  10   7          1.45         29.05        29.05 o                         
  10  10   7          0.29         29.10        30.96 o                         
   1  11   7        315.31        342.68        19.08 o                         
   2  11   7         53.15         59.05        26.27 o                         
   3  11   7          0.27          9.97        26.69 o                         
   4  11   7          4.68         43.88        24.76 o                         
   5  11   7         38.62         76.18        27.24 o                         
   6  11   7          0.13         31.79        28.24 o                         
   7  11   7        151.14        175.47        22.89 o                         
   8  11   7         29.35         39.31        32.45 o                         
   9  11   7         30.84         25.19        35.26 o                         
  10  11   7          8.19        -16.45        34.25 o                         
   0  12   7         62.22         63.38        17.05 o                         
   1  12   7        416.36        366.53        21.13 o                         
   2  12   7          0.19          8.58        23.71 o                         
   3  12   7          0.38        -16.02        27.40 o                         
   4  12   7        132.69        106.31        19.12 o                         
   5  12   7        109.25         74.93        32.88 o                         
   6  12   7         59.10         57.92        19.34 o                         
   7  12   7          0.63          9.04        31.16 o                         
   8  12   7         18.57          2.42        32.01 o                         
   9  12   7          5.30         86.65        35.52 o                         
  10  12   7          0.40         14.24        34.75 o                         
   1  13   7         46.76         22.58        21.44 o                         
   2  13   7          0.28         31.33        27.02 o                         
   3  13   7         17.73         66.70        27.94 o                         
   4  13   7          1.25        -11.98        29.74 o                         
   5  13   7          3.85        -29.32        29.32 o                         
   6  13   7         48.19         55.47        34.01 o                         
   7  13   7         10.34        -16.66        31.30 o                         
   8  13   7          0.16        -25.37        32.49 o                         
   9  13   7          4.90        -16.45        36.78 o                         
   0  14   7         44.07         27.07        28.54 o                         
   1  14   7          3.94         14.32        18.16 o                         
   2  14   7        207.53        213.61        23.01 o                         
   3  14   7         20.49        -20.40        30.12 o                         
   4  14   7          3.78         34.07        30.71 o                         
   5  14   7          4.77          4.45        29.01 o                         
   6  14   7         50.05         75.13        33.70 o                         
   7  14   7          0.09         22.57        33.92 o                         
   8  14   7          0.53          5.32        35.91 o                         
   1  15   7          0.93          3.07        19.76 o                         
   2  15   7          1.29         16.97        29.54 o                         
   3  15   7         10.92         24.01        28.20 o                         
   4  15   7          8.12         -6.81        31.71 o                         
   5  15   7         74.85         42.56        35.70 o                         
   6  15   7         15.76         17.40        32.87 o                         
   7  15   7          5.42        -15.86        31.06 o                         
   8  15   7          0.23        -11.18        35.14 o                         
   0  16   7          2.98         20.07        29.67 o                         
   1  16   7          9.15         12.30        24.63 o                         
   2  16   7          1.42         20.45        25.81 o                         
   3  16   7         14.84         46.66        29.33 o                         
   4  16   7          3.79        -35.99        35.99 o                         
   5  16   7         14.55        -27.63        32.66 o                         
   6  16   7          0.48         31.57        32.86 o                         
   7  16   7          7.86         13.94        36.04 o                         
   1  17   7          3.22         12.76        21.02 o                         
   2  17   7          6.93         19.46        31.72 o                         
   3  17   7          0.56         -4.98        33.25 o                         
   4  17   7          1.72        -35.46        35.46 o                         
   5  17   7          0.12        -36.29        36.29 o                         
   6  17   7          2.29         38.99        32.24 o                         
   0  18   7         74.31         56.33        39.99 o                         
   1  18   7          1.78        -15.19        23.64 o                         
   2  18   7          0.25        -33.80        34.79 o                         
   3  18   7          3.86        -35.38        35.38 o                         
   4  18   7         22.87         27.46        36.63 o                         
   5  18   7          7.20         -2.83        33.15 o                         
   1  19   7          0.32          7.74        24.24 o                         
   2  19   7          6.80         55.53        29.12 o                         
   3  19   7          0.34        -17.01        34.01 o                         
   4  19   7          0.78        -17.52        35.76 o                         
   0  20   7          4.82         35.07        35.07 o                         
   1  20   7          2.68         30.23        24.42 o                         
   0   0   8        651.54        612.00        29.98 o                         
   1   0   8       2322.64       2210.38        35.57 o                         
   2   0   8        231.17        225.64        15.31 o                         
   3   0   8       2685.24       2648.55        59.18 o                         
   4   0   8        284.33        278.49        22.07 o                         
   5   0   8        444.09        439.10        26.76 o                         
   6   0   8         12.42          4.40        25.52 o                         
   7   0   8          8.82        -26.87        26.87 o                         
   8   0   8         56.36         88.68        18.36 o                         
   9   0   8         32.12         62.97        31.92 o                         
  10   0   8          0.27          4.52        26.18 o                         
  11   0   8          0.36        -32.82        32.82 o                         
  12   0   8          5.81         13.96        34.77 o                         
   1   1   8         53.95         59.64         6.16 o                         
   2   1   8         28.16         27.01        14.17 o                         
   3   1   8        234.16        258.97        12.86 o                         
   4   1   8        121.22        131.90        10.15 o                         
   5   1   8        161.55        161.66        11.90 o                         
   6   1   8        222.98        234.84        13.84 o                         
   7   1   8         61.95         49.00        20.00 o                         
   8   1   8         64.80         72.88        19.99 o                         
   9   1   8          1.66         35.22        33.59 o                         
  10   1   8          0.87         11.31        21.97 o                         
  11   1   8         22.09         15.04        22.28 o                         
  12   1   8          1.57         67.01        21.92 o                         
   0   2   8        961.78        939.07        34.56 o                         
   1   2   8        113.83        132.43        13.92 o                         
   2   2   8        418.49        396.08        26.98 o                         
   3   2   8        113.39         99.67        12.67 o                         
   4   2   8          6.76         24.20        19.74 o                         
   5   2   8        220.12        198.10        18.29 o                         
   6   2   8        116.76        110.64        17.05 o                         
   7   2   8         21.96         -4.98        29.21 o                         
   8   2   8          0.91        -18.37        28.93 o                         
   9   2   8         65.77         12.30        32.16 o                         
  10   2   8          0.70          0.00        26.79 o                         
  11   2   8          0.51         70.99        34.39 o                         
  12   2   8          0.40          2.81        33.14 o                         
   1   3   8        222.45        255.57        14.03 o                         
   2   3   8          5.72         -9.57        20.59 o                         
   3   3   8        750.52        785.67        35.57 o                         
   4   3   8        200.27        201.69        16.72 o                         
   5   3   8        389.51        417.27        27.13 o                         
   6   3   8         46.24         40.86        25.00 o                         
   7   3   8        121.28        105.26        18.40 o                         
   8   3   8        133.68        192.08        21.42 o                         
   9   3   8        254.60        298.72        25.14 o                         
  10   3   8          8.29         29.95        27.75 o                         
  11   3   8          6.36         20.47        29.62 o                         
  12   3   8          5.12         -2.83        34.59 o                         
   0   4   8        860.81        910.80        38.86 o                         
   1   4   8        207.01        219.18        12.60 o                         
   2   4   8         76.72         68.25        12.12 o                         
   3   4   8        829.35        736.34        37.10 o                         
   4   4   8        128.78        131.28        14.29 o                         
   5   4   8         10.50         14.08        24.06 o                         
   6   4   8        434.47        393.63        27.55 o                         
   7   4   8        112.32        115.04        18.62 o                         
   8   4   8         11.87        -17.06        29.91 o                         
   9   4   8         37.11         18.97        34.83 o                         
  10   4   8         11.54          4.67        34.03 o                         
  11   4   8          0.41         28.50        29.66 o                         
   1   5   8          7.12         -1.48        13.37 o                         
   2   5   8        288.28        288.03        21.29 o                         
   3   5   8        309.41        302.54        23.91 o                         
   4   5   8         31.57         11.96        24.03 o                         
   5   5   8        354.07        319.38        27.61 o                         
   6   5   8         69.24         25.54        28.10 o                         
   7   5   8         74.06         92.61        18.06 o                         
   8   5   8          7.63        -13.57        26.80 o                         
   9   5   8        205.31        181.53        24.14 o                         
  10   5   8          1.11          2.38        31.47 o                         
  11   5   8          0.37         23.70        30.59 o                         
   0   6   8        818.56        675.93        35.24 o                         
   1   6   8        209.72        198.45        10.65 o                         
   2   6   8        363.47        357.30        25.08 o                         
   3   6   8       1539.21       1510.15        50.60 o                         
   4   6   8        302.98        294.55        21.50 o                         
   5   6   8         46.62         77.55        15.30 o                         
   6   6   8         55.40         16.53        28.81 o                         
   7   6   8         12.77        -28.40        28.40 o                         
   8   6   8         19.94         11.95        28.87 o                         
   9   6   8         43.67         35.25        33.12 o                         
  10   6   8          0.10        -33.59        33.59 o                         
  11   6   8          0.17        -34.89        37.09 o                         
   1   7   8        237.36        246.77        13.55 o                         
   2   7   8        249.31        223.81        20.92 o                         
   3   7   8        171.20        195.43        18.16 o                         
   4   7   8         51.34         43.78        25.28 o                         
   5   7   8        111.03        133.57        18.49 o                         
   6   7   8          2.21         17.18        26.51 o                         
   7   7   8         29.12         50.93        27.53 o                         
   8   7   8         16.51         26.71        29.84 o                         
   9   7   8         85.19         47.56        35.73 o                         
  10   7   8          0.84         -7.47        31.41 o                         
  11   7   8          3.68         24.69        33.93 o                         
   0   8   8        213.31        227.01        18.23 o                         
   1   8   8        222.93        204.93        13.19 o                         
   2   8   8         13.91         20.78        23.63 o                         
   3   8   8        152.80        135.56        17.96 o                         
   4   8   8        112.51         92.94        17.72 o                         
   5   8   8        156.42        135.45        19.45 o                         
   6   8   8          0.05        -19.73        27.49 o                         
   7   8   8          3.73        -27.44        29.07 o                         
   8   8   8          0.26        -12.76        32.53 o                         
   9   8   8          3.22         32.69        29.35 o                         
  10   8   8          8.47          7.68        31.05 o                         
  11   8   8          0.21         50.62        36.45 o                         
   1   9   8        947.71        982.71        31.95 o                         
   2   9   8        324.32        312.11        21.33 o                         
   3   9   8          8.69         18.55        23.94 o                         
   4   9   8        572.18        477.32        33.65 o                         
   5   9   8        339.15        430.80        29.87 o                         
   6   9   8         39.02         20.65        29.75 o                         
   7   9   8         31.83         22.47        32.75 o                         
   8   9   8         20.78         83.87        29.28 o                         
   9   9   8        109.69        136.21        22.63 o                         
  10   9   8          0.81        -35.12        35.12 o                         
   0  10   8        357.99        333.48        28.86 o                         
   1  10   8        423.21        428.79        21.69 o                         
   2  10   8         12.82         37.89        23.53 o                         
   3  10   8        109.48        105.28        19.45 o                         
   4  10   8          0.11        -17.39        28.36 o                         
   5  10   8        157.30        162.08        20.63 o                         
   6  10   8         24.58         11.83        29.37 o                         
   7  10   8          5.23        -10.67        30.57 o                         
   8  10   8          9.07         27.56        32.32 o                         
   9  10   8          0.45         35.05        32.06 o                         
  10  10   8          2.46         27.27        31.80 o                         
   1  11   8        107.53         96.06        12.94 o                         
   2  11   8         37.99         30.39        26.48 o                         
   3  11   8         26.17         71.88        24.98 o                         
   4  11   8          5.02        -16.61        27.68 o                         
   5  11   8         10.32        -21.41        29.06 o                         
   6  11   8         29.68        -32.05        32.05 o                         
   7  11   8          8.41         42.48        28.54 o                         
   8  11   8          0.14          4.79        32.32 o                         
   9  11   8          9.99        -26.01        33.92 o                         
  10  11   8          0.38         33.88        34.58 o                         
   0  12   8          0.35         31.68        26.22 o                         
   1  12   8          0.75        -18.51        18.51 o                         
   2  12   8         10.54        -19.87        28.73 o                         
   3  12   8         13.23        -30.83        30.83 o                         
   4  12   8         24.52        -21.56        30.43 o                         
   5  12   8         33.19          4.12        32.81 o                         
   6  12   8          0.08         15.29        29.87 o                         
   7  12   8         40.71          9.38        34.79 o                         
   8  12   8          0.61        -17.52        32.35 o                         
   9  12   8          6.51        -10.83        34.04 o                         
   1  13   8        153.06        160.30        15.10 o                         
   2  13   8         81.64         81.13        29.17 o                         
   3  13   8         57.57         77.77        29.91 o                         
   4  13   8         57.97         39.60        31.12 o                         
   5  13   8         64.15        105.53        20.51 o                         
   6  13   8         56.55         73.71        34.48 o                         
   7  13   8          6.53        -29.57        33.06 o                         
   8  13   8          0.16         47.15        33.95 o                         
   9  13   8          8.26         42.34        34.22 o                         
   0  14   8         22.02         68.75        27.43 o                         
   1  14   8          7.13         19.47        19.74 o                         
   2  14   8        153.68        146.26        21.28 o                         
   3  14   8         14.70         27.66        30.01 o                         
   4  14   8          0.99        -29.57        29.57 o                         
   5  14   8         26.28         25.42        28.77 o                         
   6  14   8         28.03          4.86        32.81 o                         
   7  14   8         40.97         80.33        33.08 o                         
   8  14   8          0.92          5.49        35.14 o                         
   1  15   8         15.55         -8.84        21.86 o                         
   2  15   8         10.15         46.37        26.77 o                         
   3  15   8          3.83         24.96        32.80 o                         
   4  15   8         12.50         30.64        31.18 o                         
   5  15   8         19.14        -34.29        34.81 o                         
   6  15   8          0.06        -33.69        33.69 o                         
   7  15   8          3.04          0.00        35.34 o                         
   0  16   8          3.53        -16.22        31.52 o                         
   1  16   8          0.10          4.04        20.96 o                         
   2  16   8          0.32         28.31        29.46 o                         
   3  16   8          0.13         41.12        30.11 o                         
   4  16   8          2.80         -7.52        31.60 o                         
   5  16   8          7.78         46.73        35.41 o                         
   6  16   8          2.54         -5.43        34.97 o                         
   7  16   8          2.46         22.96        36.08 o                         
   1  17   8         29.51          9.63        31.05 o                         
   2  17   8          4.76          2.52        34.98 o                         
   3  17   8          6.87         51.54        32.39 o                         
   4  17   8          1.07        -29.30        39.24 o                         
   5  17   8          0.14        -38.52        38.52 o                         
   6  17   8          1.84         22.94        35.35 o                         
   0  18   8         12.01         10.58        32.83 o                         
   1  18   8         11.08         14.36        24.96 o                         
   2  18   8         17.31         10.74        35.82 o                         
   3  18   8          0.03         21.95        31.76 o                         
   4  18   8          4.60        -41.49        41.49 o                         
   1  19   8         10.00         -1.88        23.67 o                         
   2  19   8          0.18        -11.44        35.95 o                         
   3  19   8          1.02        -36.21        36.21 o                         
   1   1   9         57.20         44.56         9.88 o                         
   2   1   9        695.11        748.75        24.86 o                         
   3   1   9       1423.13       1511.43        35.15 o                         
   4   1   9         18.55         34.68        16.85 o                         
   5   1   9         11.43         15.84        16.24 o                         
   6   1   9        276.28        300.44        17.48 o                         
   7   1   9        323.47        354.42        19.38 o                         
   8   1   9          1.84         26.62        36.48 o                         
   9   1   9         99.49         79.07        24.40 o                         
  10   1   9         36.41         34.04        24.15 o                         
  11   1   9          0.20          8.58        24.80 o                         
   0   2   9       2133.78       2286.02        55.41 o                         
   1   2   9          1.46         11.84        14.46 o                         
   2   2   9          2.58         26.59        18.54 o                         
   3   2   9        119.23         72.66        25.39 o                         
   4   2   9         56.15          7.95        23.39 o                         
   5   2   9        205.81        175.91        18.95 o                         
   6   2   9        526.78        517.32        38.04 o                         
   7   2   9        322.90        410.17        30.08 o                         
   8   2   9         66.21         73.52        19.13 o                         
   9   2   9        122.55        126.22        20.77 o                         
  10   2   9          1.04         23.75        28.30 o                         
  11   2   9         14.59         57.83        30.66 o                         
   1   3   9         10.12         -9.20        23.41 o                         
   2   3   9        514.26        495.76        31.51 o                         
   3   3   9         79.92         71.43        13.78 o                         
   4   3   9          7.26        -23.65        23.65 o                         
   5   3   9          2.37         23.65        23.09 o                         
   6   3   9          0.40          1.62        23.83 o                         
   7   3   9          4.76        -27.76        27.76 o                         
   8   3   9        104.41         66.60        32.43 o                         
   9   3   9         14.00        -32.12        32.12 o                         
  10   3   9          1.30        -11.99        32.80 o                         
  11   3   9          9.50         31.82        36.17 o                         
   0   4   9        174.27        186.07        17.26 o                         
   1   4   9        785.71        772.21        37.24 o                         
   2   4   9          0.16         35.59        20.57 o                         
   3   4   9         82.85         57.22        24.33 o                         
   4   4   9          2.51         -9.73        22.80 o                         
   5   4   9        275.72        303.04        23.38 o                         
   6   4   9          0.79         16.53        26.14 o                         
   7   4   9          1.18        -28.53        28.53 o                         
   8   4   9         23.10         -3.99        30.74 o                         
   9   4   9          0.71        -34.00        34.00 o                         
  10   4   9         10.69        -21.88        31.79 o                         
  11   4   9          2.59         42.95        35.20 o                         
   1   5   9        890.73        894.15        28.35 o                         
   2   5   9          2.99         15.35        20.78 o                         
   3   5   9        341.92        362.06        26.93 o                         
   4   5   9         82.99         81.72        17.01 o                         
   5   5   9          1.35        -10.94        25.34 o                         
   6   5   9         12.58        -22.08        28.78 o                         
   7   5   9        542.53        526.59        35.89 o                         
   8   5   9          2.02        -29.99        29.99 o                         
   9   5   9         10.36         26.95        31.12 o                         
  10   5   9          7.58         22.26        32.90 o                         
  11   5   9         20.59         38.16        34.26 o                         
   0   6   9        174.81        182.83        15.87 o                         
   1   6   9         81.40        100.32        10.22 o                         
   2   6   9         11.55        -14.76        24.18 o                         
   3   6   9        583.22        636.65        39.15 o                         
   4   6   9        160.14        154.53        18.15 o                         
   5   6   9         68.86         84.22        16.84 o                         
   6   6   9        185.52        216.10        20.21 o                         
   7   6   9         20.06          9.61        28.95 o                         
   8   6   9         23.20        -10.44        31.61 o                         
   9   6   9          8.24          9.19        29.61 o                         
  10   6   9          1.16         10.10        33.68 o                         
  11   6   9          8.64         44.42        34.45 o                         
   1   7   9        125.82        149.57        11.77 o                         
   2   7   9        339.78        354.29        27.86 o                         
   3   7   9        112.42         81.52        30.41 o                         
   4   7   9        100.96        101.46        17.22 o                         
   5   7   9          0.27        -13.49        25.35 o                         
   6   7   9        122.65        140.42        19.29 o                         
   7   7   9         21.81         35.73        23.32 o                         
   8   7   9         10.55         -6.45        30.03 o                         
   9   7   9          1.37         37.75        29.28 o                         
  10   7   9          0.83         20.68        32.49 o                         
  11   7   9          0.89         -8.51        35.75 o                         
   0   8   9          4.36          1.44        23.77 o                         
   1   8   9         30.83         13.42        31.94 o                         
   2   8   9        257.85        291.96        26.50 o                         
   3   8   9         51.40         68.10        17.12 o                         
   4   8   9        181.22        214.29        18.10 o                         
   5   8   9         33.02         21.15        27.30 o                         
   6   8   9         56.69         62.47        29.14 o                         
   7   8   9          8.61         43.22        28.29 o                         
   8   8   9          0.20         42.21        30.87 o                         
   9   8   9         23.28         -9.72        31.11 o                         
  10   8   9          9.95         21.23        33.99 o                         
   1   9   9        808.30        790.56        31.58 o                         
   2   9   9         41.19         36.45        28.48 o                         
   3   9   9        129.60        140.00        18.89 o                         
   4   9   9         21.42         48.44        26.69 o                         
   5   9   9         13.68         36.95        26.52 o                         
   6   9   9        102.82        121.75        18.64 o                         
   7   9   9          3.62          2.14        26.30 o                         
   8   9   9          0.48        -27.63        31.90 o                         
   9   9   9          3.38          7.53        29.79 o                         
  10   9   9          3.42         10.93        30.42 o                         
   0  10   9        293.27        278.97        24.03 o                         
   1  10   9         24.45         36.07        19.03 o                         
   2  10   9         10.34         45.46        25.92 o                         
   3  10   9          1.24        -27.09        27.09 o                         
   4  10   9          5.61          3.65        28.40 o                         
   5  10   9          3.76         58.25        24.25 o                         
   6  10   9         23.60         49.65        29.11 o                         
   7  10   9          2.92         22.32        31.72 o                         
   8  10   9          3.54         21.52        33.39 o                         
   9  10   9          6.06         18.18        36.08 o                         
  10  10   9          0.21          2.82        33.24 o                         
   1  11   9        354.66        303.76        20.72 o                         
   2  11   9        236.89        225.72        23.12 o                         
   3  11   9        240.30        278.26        22.37 o                         
   4  11   9        181.14        206.12        21.60 o                         
   5  11   9          2.58         28.63        28.92 o                         
   6  11   9         19.35          4.34        30.23 o                         
   7  11   9         25.02         60.63        33.47 o                         
   8  11   9          0.77         39.83        35.91 o                         
   9  11   9          0.65        -29.64        34.40 o                         
   0  12   9         16.49        -22.35        32.26 o                         
   1  12   9          6.58          9.27        19.51 o                         
   2  12   9         48.85         76.30        28.29 o                         
   3  12   9          5.54         43.34        24.45 o                         
   4  12   9         14.75         46.99        25.44 o                         
   5  12   9          2.09         34.51        27.28 o                         
   6  12   9          1.75          9.12        29.38 o                         
   7  12   9          1.00        -35.12        35.12 o                         
   8  12   9          0.08         15.58        31.16 o                         
   9  12   9          1.63         14.00        35.53 o                         
   1  13   9         48.36         61.87        20.03 o                         
   2  13   9         20.72         59.33        17.60 o                         
   3  13   9          8.30          2.09        29.08 o                         
   4  13   9         13.04         25.98        30.92 o                         
   5  13   9          6.22         38.72        28.36 o                         
   6  13   9         32.57         67.18        33.07 o                         
   7  13   9          5.13         -2.56        33.66 o                         
   8  13   9         37.84        -37.78        37.78 o                         
   0  14   9        144.10        134.95        21.15 o                         
   1  14   9         12.00         24.67        19.42 o                         
   2  14   9          0.03        -28.96        28.96 o                         
   3  14   9        101.64        164.71        22.44 o                         
   4  14   9         38.56         -2.30        35.03 o                         
   5  14   9          0.09          4.81        33.00 o                         
   6  14   9          2.04        -12.63        31.05 o                         
   7  14   9          1.41         -8.06        31.89 o                         
   8  14   9          0.03         59.56        38.37 o                         
   1  15   9          0.00        -21.80        21.80 o                         
   2  15   9          2.46         41.51        28.80 o                         
   3  15   9          3.97        -11.83        31.30 o                         
   4  15   9          4.50         75.44        28.07 o                         
   5  15   9          1.33        -27.99        34.80 o                         
   6  15   9          0.89         10.65        32.40 o                         
   7  15   9          0.06         22.56        36.77 o                         
   0  16   9          6.95         19.32        33.11 o                         
   1  16   9         16.30         -5.70        22.73 o                         
   2  16   9         41.83         39.30        33.32 o                         
   3  16   9          0.07         27.67        34.21 o                         
   4  16   9         11.02         25.81        35.58 o                         
   5  16   9         11.86          0.00        34.25 o                         
   6  16   9         19.54        -25.27        42.11 o                         
   1  17   9          6.73        -23.65        23.65 o                         
   2  17   9          0.16          5.23        36.41 o                         
   3  17   9          2.62         13.37        30.59 o                         
   4  17   9          0.00         19.15        36.81 o                         
   5  17   9          0.01        -17.08        39.43 o                         
   0  18   9          6.66          2.74        35.64 o                         
   1  18   9          1.93         40.13        23.47 o                         
   2  18   9          2.36         -2.78        31.09 o                         
   3  18   9         25.82         59.61        34.42 o                         
   4  18   9         10.30        -42.62        42.62 o                         
   1  19   9          0.72        -17.68        26.29 o                         
   0   0  10          1.19         31.44        20.38 o                         
   1   0  10        934.15        827.20        39.54 o                         
   2   0  10         81.97         91.49        13.63 o                         
   3   0  10         30.39         -1.34        24.25 o                         
   4   0  10         74.02        100.91        15.95 o                         
   5   0  10          2.18         15.49        24.79 o                         
   6   0  10          0.21         13.49        27.81 o                         
   7   0  10         31.86         29.68        27.88 o                         
   8   0  10         48.02        -14.17        30.49 o                         
   9   0  10          0.22        -29.05        31.83 o                         
  10   0  10          2.31         -9.85        29.74 o                         
  11   0  10         65.90         89.56        38.48 o                         
   1   1  10         23.06         25.35        10.47 o                         
   2   1  10          4.16         33.66        14.50 o                         
   3   1  10        317.13        290.92        14.61 o                         
   4   1  10        117.52        128.38        11.92 o                         
   5   1  10         27.06         25.65        17.08 o                         
   6   1  10          0.08         10.29        17.32 o                         
   7   1  10         65.61         73.96        13.03 o                         
   8   1  10         87.72        100.99        25.76 o                         
   9   1  10         31.77         28.01        22.12 o                         
  10   1  10          1.18         -1.39        24.66 o                         
  11   1  10          0.51          1.43        22.25 o                         
   0   2  10        280.13        304.85        23.89 o                         
   1   2  10         74.33         56.57        15.84 o                         
   2   2  10          1.26          7.73        22.96 o                         
   3   2  10         13.24        -23.46        23.46 o                         
   4   2  10        280.26        230.34        19.81 o                         
   5   2  10          2.63        -20.41        23.97 o                         
   6   2  10          0.92          0.00        24.37 o                         
   7   2  10          7.71         24.37        25.64 o                         
   8   2  10          0.15        -26.56        30.78 o                         
   9   2  10          1.37        -11.27        31.79 o                         
  10   2  10         14.07        -35.42        35.42 o                         
  11   2  10          6.37         -2.73        32.67 o                         
   1   3  10        210.89        211.83        11.15 o                         
   2   3  10        761.75        729.11        38.05 o                         
   3   3  10         61.22        -23.58        27.43 o                         
   4   3  10         91.80        124.37        16.72 o                         
   5   3  10         66.19         79.81        27.46 o                         
   6   3  10         21.93        -28.40        28.40 o                         
   7   3  10          2.88        -27.26        27.26 o                         
   8   3  10         47.20         59.94        29.01 o                         
   9   3  10        149.80        142.08        23.08 o                         
  10   3  10          1.48         -2.50        30.56 o                         
  11   3  10          1.61         13.78        34.96 o                         
   0   4  10          3.57        -24.56        24.56 o                         
   1   4  10        555.11        497.11        45.75 o                         
   2   4  10         35.88         43.37        25.14 o                         
   3   4  10        123.36        123.72        18.00 o                         
   4   4  10        108.72         89.42        17.74 o                         
   5   4  10          0.57        -25.34        25.34 o                         
   6   4  10          3.79        -28.27        28.27 o                         
   7   4  10        123.41        101.32        18.74 o                         
   8   4  10         73.88         50.41        30.44 o                         
   9   4  10          2.40         36.96        29.76 o                         
  10   4  10          0.88        -33.83        33.83 o                         
  11   4  10          4.46         25.09        38.32 o                         
   1   5  10       1069.58        986.88        31.87 o                         
   2   5  10         26.12        -19.67        25.21 o                         
   3   5  10          5.64         -2.95        22.16 o                         
   4   5  10         25.27         66.99        24.48 o                         
   5   5  10         12.54          6.71        27.17 o                         
   6   5  10        269.31        244.18        21.53 o                         
   7   5  10         19.17         -3.96        29.73 o                         
   8   5  10         38.97         27.87        34.09 o                         
   9   5  10          9.99         42.34        28.81 o                         
  10   5  10         13.92         48.98        31.67 o                         
  11   5  10          0.05         31.11        31.62 o                         
   0   6  10         53.01         -5.66        25.29 o                         
   1   6  10          0.31         -6.09        17.36 o                         
   2   6  10        108.90        104.31        17.27 o                         
   3   6  10         69.57         84.61        18.08 o                         
   4   6  10         19.63         22.61        27.50 o                         
   5   6  10         53.64         87.42        16.91 o                         
   6   6  10         12.91         24.26        24.68 o                         
   7   6  10         12.23          6.09        28.37 o                         
   8   6  10          1.20          8.78        28.29 o                         
   9   6  10         11.82         12.02        35.25 o                         
  10   6  10          0.94        -37.08        37.08 o                         
   1   7  10          5.71        -16.06        32.07 o                         
   2   7  10         81.72         81.65        17.42 o                         
   3   7  10         73.35         65.66        27.41 o                         
   4   7  10         38.65         25.23        27.79 o                         
   5   7  10         24.49         41.40        25.26 o                         
   6   7  10         67.69         84.92        28.88 o                         
   7   7  10         83.73         81.68        33.05 o                         
   8   7  10          0.05        -11.29        29.86 o                         
   9   7  10          0.28         29.58        28.95 o                         
  10   7  10          0.27         13.44        32.15 o                         
   0   8  10        113.73         96.41        18.44 o                         
   1   8  10        147.79        127.70        12.86 o                         
   2   8  10         93.43         98.12        17.77 o                         
   3   8  10          0.32         -8.40        25.74 o                         
   4   8  10          0.30         22.85        25.53 o                         
   5   8  10         15.44         33.75        25.98 o                         
   6   8  10          2.63         32.05        26.27 o                         
   7   8  10         20.20         45.50        29.79 o                         
   8   8  10          2.96         46.56        26.95 o                         
   9   8  10          0.44        -37.16        37.16 o                         
  10   8  10          0.98         13.79        34.33 o                         
   1   9  10        170.96        160.01        17.14 o                         
   2   9  10        102.76         92.59        19.13 o                         
   3   9  10        212.31        185.83        20.90 o                         
   4   9  10          0.67         29.49        26.96 o                         
   5   9  10         10.63         27.43        29.32 o                         
   6   9  10          0.64         -2.09        31.01 o                         
   7   9  10          0.10        -20.23        32.35 o                         
   8   9  10         28.48         50.56        29.19 o                         
   9   9  10         12.44         41.82        30.48 o                         
  10   9  10          0.24         11.34        35.18 o                         
   0  10  10        168.65        166.86        20.44 o                         
   1  10  10         16.92         21.76        19.28 o                         
   2  10  10        267.82        254.02        23.37 o                         
   3  10  10         35.27         68.92        26.67 o                         
   4  10  10         33.03         13.56        26.92 o                         
   5  10  10         15.96         45.15        28.73 o                         
   6  10  10          0.64        -26.13        31.10 o                         
   7  10  10          1.35         -7.02        32.66 o                         
   8  10  10          0.37        -17.48        33.96 o                         
   9  10  10          7.84        -35.84        35.84 o                         
   1  11  10         66.53         59.56        21.38 o                         
   2  11  10         48.34         60.96        29.63 o                         
   3  11  10          2.00         -1.97        28.85 o                         
   4  11  10          4.79          6.12        28.50 o                         
   5  11  10         17.57         40.93        32.17 o                         
   6  11  10          5.64          6.83        29.26 o                         
   7  11  10         42.65         58.53        31.61 o                         
   8  11  10          1.90        -38.39        38.39 o                         
   9  11  10          1.78         -8.39        34.61 o                         
   0  12  10         15.77         13.83        27.01 o                         
   1  12  10         93.47         92.47        17.12 o                         
   2  12  10        366.40        331.21        27.51 o                         
   3  12  10          5.44         29.14        28.54 o                         
   4  12  10          1.86        -12.92        29.36 o                         
   5  12  10         42.27         -2.27        35.46 o                         
   6  12  10         23.43         33.42        32.21 o                         
   7  12  10          0.76        -33.40        33.40 o                         
   8  12  10         12.69        -35.52        35.52 o                         
   1  13  10         57.45         17.80        22.30 o                         
   2  13  10          1.73        -21.43        31.64 o                         
   3  13  10         27.77        -15.43        31.86 o                         
   4  13  10          0.12        -30.24        30.24 o                         
   5  13  10          0.26         -2.39        30.83 o                         
   6  13  10          5.63         -7.52        33.34 o                         
   7  13  10          1.79        -29.31        35.85 o                         
   8  13  10          4.11         -8.45        36.16 o                         
   0  14  10          0.07        -20.09        31.17 o                         
   1  14  10          0.04         -9.59        38.09 o                         
   2  14  10          9.12         29.57        26.82 o                         
   3  14  10          8.55         -2.34        31.76 o                         
   4  14  10          8.93         -2.40        34.74 o                         
   5  14  10          0.15         -5.03        29.32 o                         
   6  14  10          8.09         42.12        33.30 o                         
   7  14  10          0.79         36.27        32.90 o                         
   1  15  10         19.76          4.57        34.52 o                         
   2  15  10          0.97         19.32        29.77 o                         
   3  15  10          5.15          7.42        33.48 o                         
   4  15  10          1.40         35.57        32.54 o                         
   5  15  10          3.00         29.16        33.01 o                         
   6  15  10          0.27        -33.22        38.95 o                         
   0  16  10          0.17         -5.05        33.10 o                         
   1  16  10        113.64        180.09        67.35 o                         
   2  16  10          2.48         41.02        28.55 o                         
   3  16  10          6.09         23.61        34.30 o                         
   4  16  10          0.49        -33.45        33.45 o                         
   5  16  10         78.27         44.75        42.60 o                         
   1  17  10         15.55         45.68        24.32 o                         
   2  17  10          7.73         27.21        34.42 o                         
   3  17  10         20.45         55.59        36.24 o                         
   4  17  10          8.78        -31.26        38.86 o                         
   0  18  10          8.56        -25.64        38.53 o                         
   1  18  10          3.86        -23.94        23.94 o                         
   2  18  10          1.78        -23.09        38.51 o                         
   1   1  11          1.13         -5.66        11.48 o                         
   2   1  11          3.35         15.52        27.49 o                         
   3   1  11          0.80          5.87        16.53 o                         
   4   1  11         39.67         24.12        18.76 o                         
   5   1  11         16.70          5.93        18.90 o                         
   6   1  11         19.12         51.13        17.08 o                         
   7   1  11          1.48         -3.41        33.69 o                         
   8   1  11         16.81         10.56        19.17 o                         
   9   1  11          1.48         29.56        21.97 o                         
  10   1  11         45.01         47.29        24.19 o                         
  11   1  11          4.10        -26.12        26.12 o                         
   0   2  11        176.04        189.12        18.38 o                         
   1   2  11        136.35        151.36        12.27 o                         
   2   2  11          0.66         -9.98        24.16 o                         
   3   2  11         44.35         10.46        28.40 o                         
   4   2  11          0.21        -23.77        23.77 o                         
   5   2  11         23.50         57.74        23.04 o                         
   6   2  11          3.04         21.97        24.56 o                         
   7   2  11          2.63        -30.28        30.28 o                         
   8   2  11         10.91        -28.10        29.88 o                         
   9   2  11          0.93          0.00        31.80 o                         
  10   2  11          9.47         49.32        30.60 o                         
  11   2  11          0.22         11.38        38.61 o                         
   1   3  11          5.88        -14.22        17.56 o                         
   2   3  11        180.98        175.59        18.97 o                         
   3   3  11          1.51          0.00        22.67 o                         
   4   3  11         14.27         11.23        26.11 o                         
   5   3  11         16.75         17.24        28.53 o                         
   6   3  11         38.46         22.27        29.10 o                         
   7   3  11          8.95         -4.04        28.72 o                         
   8   3  11         40.67         50.27        32.49 o                         
   9   3  11          0.75        -34.44        34.44 o                         
  10   3  11          2.25        -15.71        33.33 o                         
   0   4  11       3131.70       3000.60        72.67 o                         
   1   4  11         35.15         33.86        13.84 o                         
   2   4  11        421.99        415.56        28.78 o                         
   3   4  11        295.24        273.08        21.54 o                         
   4   4  11         93.30         85.28        29.15 o                         
   5   4  11        171.07        191.39        18.67 o                         
   6   4  11         34.23         49.14        28.29 o                         
   7   4  11         43.50         71.92        30.13 o                         
   8   4  11         11.87          6.66        28.50 o                         
   9   4  11         14.13        -29.12        36.16 o                         
  10   4  11          1.95         66.27        32.58 o                         
   1   5  11        522.38        539.81        27.95 o                         
   2   5  11         16.34        -12.31        26.84 o                         
   3   5  11        182.06        177.29        19.14 o                         
   4   5  11        162.59        176.70        19.59 o                         
   5   5  11        254.79        250.44        21.28 o                         
   6   5  11          3.74         50.29        26.94 o                         
   7   5  11          0.07         16.79        28.77 o                         
   8   5  11          1.68         -4.52        29.14 o                         
   9   5  11          7.54        -33.85        33.85 o                         
  10   5  11         27.59         56.54        37.02 o                         
   0   6  11        162.98        176.05        18.81 o                         
   1   6  11        539.62        479.41        24.09 o                         
   2   6  11        161.66        166.12        19.76 o                         
   3   6  11         43.09         23.28        26.19 o                         
   4   6  11         89.65         71.77        18.08 o                         
   5   6  11        144.69         66.93        32.84 o                         
   6   6  11          1.26          9.94        26.15 o                         
   7   6  11          4.32         -2.15        30.20 o                         
   8   6  11          4.32        -25.44        32.14 o                         
   9   6  11         16.09         37.80        31.17 o                         
  10   6  11          2.00         27.43        29.80 o                         
   1   7  11         10.50         33.49        18.23 o                         
   2   7  11        278.24        286.41        20.49 o                         
   3   7  11          2.10         70.93        24.28 o                         
   4   7  11          0.74        -26.93        26.93 o                         
   5   7  11         62.89         70.03        18.39 o                         
   6   7  11         38.85         75.90        26.19 o                         
   7   7  11          0.19        -11.07        28.78 o                         
   8   7  11         60.70         69.33        21.22 o                         
   9   7  11          5.53         -7.74        36.03 o                         
  10   7  11          4.22        -16.82        34.32 o                         
   0   8  11        911.61        901.46        49.04 o                         
   1   8  11          0.36         22.18        37.09 o                         
   2   8  11         25.91         54.01        28.36 o                         
   3   8  11         97.95         76.59        19.44 o                         
   4   8  11         16.53        -26.62        26.62 o                         
   5   8  11         12.71         29.97        26.58 o                         
   6   8  11         95.01        131.68        20.79 o                         
   7   8  11          1.36        -11.43        30.75 o                         
   8   8  11          0.53         31.78        30.63 o                         
   9   8  11         16.94         45.05        32.35 o                         
   1   9  11          2.36          9.90        20.09 o                         
   2   9  11         29.45         53.04        25.67 o                         
   3   9  11          5.14          1.89        28.63 o                         
   4   9  11         66.78         76.69        31.40 o                         
   5   9  11         29.37        -24.97        29.72 o                         
   6   9  11         24.02         15.44        31.58 o                         
   7   9  11          9.23         68.64        31.13 o                         
   8   9  11         36.77         63.10        32.22 o                         
   9   9  11          0.02         40.93        33.75 o                         
   0  10  11         50.28         33.62        28.20 o                         
   1  10  11          0.03         41.23        30.00 o                         
   2  10  11          0.77         19.24        24.34 o                         
   3  10  11         61.54         33.77        30.71 o                         
   4  10  11          1.87         20.59        26.05 o                         
   5  10  11         43.75         65.20        33.24 o                         
   6  10  11          1.76         36.74        28.50 o                         
   7  10  11          7.12         -4.91        31.65 o                         
   8  10  11          0.57          0.00        32.63 o                         
   9  10  11          1.59          0.00        36.49 o                         
   1  11  11         87.04         67.23        22.67 o                         
   2  11  11          0.37         40.58        26.92 o                         
   3  11  11          0.32        -29.27        30.15 o                         
   4  11  11         10.50          0.00        27.51 o                         
   5  11  11          0.87          9.10        33.74 o                         
   6  11  11          1.73         21.57        27.84 o                         
   7  11  11          8.78         -2.56        35.87 o                         
   8  11  11         15.30         59.60        31.59 o                         
   0  12  11        350.42        362.98        26.22 o                         
   1  12  11        142.16        157.76        15.54 o                         
   2  12  11          0.26         17.14        30.29 o                         
   3  12  11          6.06         22.03        28.89 o                         
   4  12  11          1.56          0.00        30.49 o                         
   5  12  11         57.89         66.78        20.46 o                         
   6  12  11         19.10         40.08        29.85 o                         
   7  12  11          0.11        -15.98        35.14 o                         
   8  12  11          0.95         22.52        32.58 o                         
   1  13  11          5.55         -4.52        32.48 o                         
   2  13  11         12.17          9.06        28.64 o                         
   3  13  11         16.11        -25.57        32.30 o                         
   4  13  11          0.10         35.89        29.59 o                         
   5  13  11          2.72         27.54        30.57 o                         
   6  13  11          1.99         15.74        31.47 o                         
   7  13  11          1.64         41.70        32.30 o                         
   0  14  11          1.29        -23.39        29.41 o                         
   1  14  11          2.98         -6.32        22.37 o                         
   2  14  11          0.72          4.79        31.23 o                         
   3  14  11         34.55         39.28        32.75 o                         
   4  14  11          5.85         42.86        31.39 o                         
   5  14  11          0.01         28.95        27.98 o                         
   6  14  11          3.58         19.24        32.41 o                         
   1  15  11         44.15         43.89        24.36 o                         
   2  15  11          4.84        -15.21        29.12 o                         
   3  15  11         50.91        103.75        35.75 o                         
   4  15  11          0.37          2.66        31.34 o                         
   5  15  11          0.47        -16.61        37.14 o                         
   6  15  11          2.09         51.90        33.13 o                         
   0  16  11          1.46         57.79        33.23 o                         
   1  16  11          3.07          9.98        44.06 o                         
   2  16  11         11.15         -8.05        35.69 o                         
   3  16  11          2.79        -34.13        34.13 o                         
   4  16  11          0.43         22.43        30.20 o                         
   5  16  11          0.18        -29.13        37.30 o                         
   1  17  11         16.73        -15.41        27.05 o                         
   2  17  11         15.36          8.52        37.77 o                         
   3  17  11          6.51         -2.90        36.75 o                         
   0   0  12       1195.19       1258.13        50.32 o                         
   1   0  12        329.85        343.64        18.37 o                         
   2   0  12          7.84         23.27        24.18 o                         
   3   0  12        156.01        134.09        18.88 o                         
   4   0  12         18.46        -27.32        27.32 o                         
   5   0  12          0.23         19.97        25.87 o                         
   6   0  12         21.92         15.56        27.09 o                         
   7   0  12        118.59        113.90        20.51 o                         
   8   0  12          0.82        -15.90        29.88 o                         
   9   0  12         31.83         74.37        33.81 o                         
  10   0  12          0.19        -38.60        38.60 o                         
   1   1  12          0.08          4.22        12.66 o                         
   2   1  12         22.40         13.24        18.37 o                         
   3   1  12        163.32        175.25        14.13 o                         
   4   1  12         25.66         23.17        31.50 o                         
   5   1  12          2.74         -0.01        26.40 o                         
   6   1  12         16.48         -3.20        23.40 o                         
   7   1  12         17.22          8.55        22.45 o                         
   8   1  12          6.27         36.80        22.76 o                         
   9   1  12         18.91         24.25        43.46 o                         
  10   1  12          1.24         16.26        23.68 o                         
   0   2  12        581.07        652.43        40.25 o                         
   1   2  12          7.45         15.29        17.86 o                         
   2   2  12        160.88        144.65        19.69 o                         
   3   2  12         51.91         47.57        28.93 o                         
   4   2  12         51.90         61.84        17.89 o                         
   5   2  12          0.00         -9.18        25.50 o                         
   6   2  12          0.17        -26.58        26.58 o                         
   7   2  12         25.65         34.06        29.34 o                         
   8   2  12          0.05         45.81        26.52 o                         
   9   2  12          2.63         14.99        32.37 o                         
  10   2  12          0.69        -37.21        37.21 o                         
   1   3  12        296.72        282.73        15.87 o                         
   2   3  12        538.10        615.45        39.77 o                         
   3   3  12        309.20        329.93        22.06 o                         
   4   3  12        113.33         62.75        28.00 o                         
   5   3  12          7.89         14.88        26.70 o                         
   6   3  12         46.86         58.88        17.90 o                         
   7   3  12         16.13        -33.00        33.00 o                         
   8   3  12         20.55          9.26        32.40 o                         
   9   3  12          1.36        -34.84        34.84 o                         
  10   3  12          0.53         16.46        35.57 o                         
   0   4  12         23.45         23.66        25.77 o                         
   1   4  12         76.98         98.84        22.72 o                         
   2   4  12         21.21         11.45        26.01 o                         
   3   4  12         61.31         73.20        27.71 o                         
   4   4  12          0.04          1.78        27.26 o                         
   5   4  12         32.81         32.22        28.55 o                         
   6   4  12          0.65          4.05        26.38 o                         
   7   4  12          0.80          4.37        29.00 o                         
   8   4  12          2.41         70.42        29.32 o                         
   9   4  12          0.76         -7.66        30.96 o                         
  10   4  12          0.14         49.97        34.00 o                         
   1   5  12         39.02         64.92        19.18 o                         
   2   5  12          0.01          5.05        25.56 o                         
   3   5  12        241.98        239.55        23.91 o                         
   4   5  12          3.03          3.65        28.37 o                         
   5   5  12         10.31        -15.52        30.67 o                         
   6   5  12         57.09         53.74        31.35 o                         
   7   5  12         75.21        143.58        20.93 o                         
   8   5  12          0.09         23.90        29.65 o                         
   9   5  12         11.27        -23.36        32.10 o                         
  10   5  12          0.68         22.54        35.41 o                         
   0   6  12          4.99          3.36        29.21 o                         
   1   6  12         13.17        -20.43        20.43 o                         
   2   6  12        386.49        352.33        29.59 o                         
   3   6  12         91.99        119.11        18.67 o                         
   4   6  12          9.05        -29.82        29.82 o                         
   5   6  12          0.87         23.93        24.90 o                         
   6   6  12         12.08         23.32        29.76 o                         
   7   6  12          6.71          2.28        27.48 o                         
   8   6  12         40.86         48.82        35.04 o                         
   9   6  12          1.31        -35.50        35.50 o                         
   1   7  12          0.00         -3.12        23.09 o                         
   2   7  12          9.35         46.92        25.52 o                         
   3   7  12          3.91          5.61        26.91 o                         
   4   7  12          1.74        -28.55        28.55 o                         
   5   7  12          6.18         32.92        25.53 o                         
   6   7  12         56.62         80.76        31.70 o                         
   7   7  12          0.72         49.23        27.24 o                         
   8   7  12         77.71         92.57        36.85 o                         
   9   7  12          5.34          2.71        31.21 o                         
   0   8  12          0.48        -21.89        24.87 o                         
   1   8  12        121.21        146.13        13.79 o                         
   2   8  12         33.19         28.21        31.41 o                         
   3   8  12         19.87         11.67        28.19 o                         
   4   8  12         37.61         60.50        26.60 o                         
   5   8  12         14.51         19.18        26.35 o                         
   6   8  12          1.98          0.00        33.59 o                         
   7   8  12         18.19        -34.24        34.24 o                         
   8   8  12          7.02         15.43        34.50 o                         
   9   8  12          9.37         55.51        34.22 o                         
   1   9  12         17.52         25.35        18.31 o                         
   2   9  12          0.37         37.34        25.55 o                         
   3   9  12          9.61        -30.11        30.11 o                         
   4   9  12          4.42         14.70        30.93 o                         
   5   9  12          0.41         15.49        31.22 o                         
   6   9  12          6.43         32.70        29.36 o                         
   7   9  12         16.25         32.44        33.58 o                         
   8   9  12          8.59         10.60        33.52 o                         
   9   9  12          1.02         22.83        38.49 o                         
   0  10  12         11.44         18.03        29.24 o                         
   1  10  12         68.69         78.28        16.08 o                         
   2  10  12        149.95        125.23        20.41 o                         
   3  10  12         32.77          2.12        28.57 o                         
   4  10  12         10.55         59.18        31.07 o                         
   5  10  12          3.89         29.96        30.49 o                         
   6  10  12          7.14        -12.13        32.09 o                         
   7  10  12          1.26         41.36        31.45 o                         
   8  10  12          4.95        -13.69        35.59 o                         
   1  11  12          5.71          5.16        20.39 o                         
   2  11  12         32.63         80.03        31.42 o                         
   3  11  12          5.52         69.02        28.42 o                         
   4  11  12         30.04        -11.46        32.35 o                         
   5  11  12         25.20        -33.84        33.84 o                         
   6  11  12          4.17         -2.53        30.20 o                         
   7  11  12         10.72         13.42        40.43 o                         
   8  11  12          1.57        -28.34        36.30 o                         
   0  12  12          0.80         35.51        29.11 o                         
   1  12  12         69.53         52.96        23.89 o                         
   2  12  12         14.67         54.60        28.42 o                         
   3  12  12          1.15        -33.15        33.15 o                         
   4  12  12          2.72         19.23        30.78 o                         
   5  12  12         28.12          5.03        33.92 o                         
   6  12  12          0.31        -32.46        32.46 o                         
   7  12  12          1.20         64.19        30.44 o                         
   1  13  12          1.95         10.62        26.24 o                         
   2  13  12          0.29        -30.69        30.69 o                         
   3  13  12          1.46        -32.99        32.99 o                         
   4  13  12          0.85         32.79        30.37 o                         
   5  13  12          7.26        -26.33        34.93 o                         
   6  13  12          1.07         13.75        31.47 o                         
   0  14  12          5.86         24.70        30.66 o                         
   1  14  12         42.50         76.59        23.21 o                         
   2  14  12          4.22         25.26        32.55 o                         
   3  14  12          2.74         25.88        32.12 o                         
   4  14  12          1.60         45.05        30.33 o                         
   5  14  12         18.12         16.56        35.77 o                         
   6  14  12          0.40         69.00        35.21 o                         
   1  15  12          2.25          3.61        39.72 o                         
   2  15  12          2.72        -15.99        34.54 o                         
   3  15  12          5.41         -2.73        35.23 o                         
   4  15  12          3.06         -5.57        35.90 o                         
   5  15  12          4.28          8.69        37.19 o                         
   0  16  12         15.15        -19.29        35.62 o                         
   1  16  12          2.82        -24.91        24.91 o                         
   2  16  12         43.20         78.73        35.57 o                         
   3  16  12          0.45         25.83        34.79 o                         
   1  17  12         12.40        -28.09        28.09 o                         
   1   1  13        239.14        238.59        10.79 o                         
   2   1  13         80.30         85.81        12.88 o                         
   3   1  13         31.96        -20.26        20.26 o                         
   4   1  13          0.05        -18.97        18.97 o                         
   5   1  13          9.13         18.58        19.15 o                         
   6   1  13          2.77         -8.59        20.91 o                         
   7   1  13          0.78          1.56        22.23 o                         
   8   1  13         13.72          9.54        21.58 o                         
   9   1  13          0.51          1.27        25.66 o                         
  10   1  13          3.71         26.87        24.92 o                         
   0   2  13       1607.74       1572.06        58.81 o                         
   1   2  13        410.46        419.75        23.10 o                         
   2   2  13         24.67         24.17        29.40 o                         
   3   2  13          6.54         12.55        27.48 o                         
   4   2  13         45.66         11.20        27.43 o                         
   5   2  13         77.76         39.64        30.06 o                         
   6   2  13         21.22         35.84        28.68 o                         
   7   2  13         32.98         70.39        31.54 o                         
   8   2  13          1.03        -33.23        33.23 o                         
   9   2  13          0.07        -21.08        34.56 o                         
  10   2  13          6.88        -11.43        33.07 o                         
   1   3  13        443.95        411.70        23.06 o                         
   2   3  13        256.88        242.45        21.14 o                         
   3   3  13         48.21         54.54        27.81 o                         
   4   3  13         90.34         41.61        33.62 o                         
   5   3  13          6.83         28.09        27.95 o                         
   6   3  13         13.47         78.91        29.16 o                         
   7   3  13         12.74         -6.88        32.53 o                         
   8   3  13          8.79          2.45        33.00 o                         
   9   3  13          2.08        -10.63        34.04 o                         
   0   4  13        211.70        196.57        21.06 o                         
   1   4  13        121.36        136.05        14.38 o                         
   2   4  13        253.78        275.27        22.03 o                         
   3   4  13        422.13        442.29        30.66 o                         
   4   4  13         22.73         13.48        30.27 o                         
   5   4  13          8.65         34.70        24.91 o                         
   6   4  13          0.65        -30.48        30.48 o                         
   7   4  13         69.35         79.15        33.09 o                         
   8   4  13          0.77        -22.37        30.75 o                         
   9   4  13          0.97        -32.29        35.49 o                         
   1   5  13         91.80        106.97        15.90 o                         
   2   5  13         14.72        -12.83        28.69 o                         
   3   5  13         14.42         26.58        27.25 o                         
   4   5  13         12.26         33.50        28.07 o                         
   5   5  13         16.20         37.53        28.89 o                         
   6   5  13          4.97        -13.26        30.62 o                         
   7   5  13          0.18          4.74        31.45 o                         
   8   5  13          0.59         30.33        31.57 o                         
   9   5  13          1.07         10.93        31.15 o                         
   0   6  13        507.34        454.32        31.80 o                         
   1   6  13         14.57         30.71        20.16 o                         
   2   6  13         17.87        -31.49        31.49 o                         
   3   6  13          6.87         -1.95        26.14 o                         
   4   6  13          0.11        -29.62        29.62 o                         
   5   6  13          6.57         25.66        26.71 o                         
   6   6  13         33.67         20.36        31.59 o                         
   7   6  13          2.69         55.73        31.31 o                         
   8   6  13          3.28         28.37        33.92 o                         
   9   6  13          0.19         11.13        36.49 o                         
   1   7  13         79.63        102.66        25.14 o                         
   2   7  13         23.35        -23.44        29.88 o                         
   3   7  13          6.10        -26.62        26.62 o                         
   4   7  13          0.76         16.70        29.97 o                         
   5   7  13          7.01        -15.41        30.90 o                         
   6   7  13          2.33         -6.97        33.44 o                         
   7   7  13          0.03          4.97        31.82 o                         
   8   7  13         37.66          0.00        38.24 o                         
   9   7  13          5.20         -2.84        36.73 o                         
   0   8  13         28.38         17.75        29.58 o                         
   1   8  13         29.97          7.93        20.30 o                         
   2   8  13         45.10        -10.14        30.29 o                         
   3   8  13          2.74        -25.11        28.99 o                         
   4   8  13          0.03        -29.86        29.86 o                         
   5   8  13          9.03         40.93        31.51 o                         
   6   8  13          6.62         -4.79        30.30 o                         
   7   8  13          9.41         -5.11        35.77 o                         
   8   8  13          0.79        -13.54        35.83 o                         
   1   9  13          1.38        -21.05        21.05 o                         
   2   9  13         13.34        -27.46        31.82 o                         
   3   9  13          8.36         50.04        29.59 o                         
   4   9  13          4.54         20.19        29.33 o                         
   5   9  13          0.00        -34.86        34.86 o                         
   6   9  13         30.98         34.67        31.71 o                         
   7   9  13         10.31        -10.54        35.55 o                         
   8   9  13         14.50         33.44        32.73 o                         
   0  10  13          0.50          4.30        29.93 o                         
   1  10  13         62.81         80.79        17.22 o                         
   2  10  13          0.01          8.82        28.41 o                         
   3  10  13         36.98         65.78        27.69 o                         
   4  10  13         10.49          4.67        31.49 o                         
   5  10  13         47.83         68.49        36.77 o                         
   6  10  13          7.89          0.00        30.79 o                         
   7  10  13          4.40          8.17        35.62 o                         
   1  11  13         62.17         64.04        24.07 o                         
   2  11  13         13.87         53.07        30.35 o                         
   3  11  13         14.91          7.11        29.32 o                         
   4  11  13          0.74         -2.43        33.65 o                         
   5  11  13          0.15         12.73        29.80 o                         
   6  11  13          2.96         15.98        31.30 o                         
   7  11  13          0.63        -19.75        35.80 o                         
   0  12  13          9.71        -28.35        34.24 o                         
   1  12  13          1.99        -48.60        48.60 o                         
   2  12  13          0.04         41.11        28.31 o                         
   3  12  13          0.03          9.92        29.57 o                         
   4  12  13          1.99        -33.37        33.37 o                         
   5  12  13          0.87          7.96        34.71 o                         
   6  12  13          0.07          8.31        34.94 o                         
   1  13  13          0.96        -10.62        27.60 o                         
   2  13  13         11.36         73.62        26.26 o                         
   3  13  13          4.94        -34.01        34.01 o                         
   4  13  13          0.03         29.28        30.47 o                         
   5  13  13          1.01        -36.67        36.67 o                         
   6  13  13          4.36         25.98        35.71 o                         
   0  14  13          8.57         18.28        34.55 o                         
   1  14  13         14.69         16.56        24.79 o                         
   2  14  13         23.98          0.00        38.10 o                         
   3  14  13          0.86         19.11        32.87 o                         
   4  14  13          5.11          2.79        31.43 o                         
   5  14  13          3.52         28.98        37.34 o                         
   1  15  13          2.39         37.97        22.96 o                         
   2  15  13          0.51        -34.92        34.92 o                         
   3  15  13          3.03         37.26        34.52 o                         
   0  16  13         16.54         26.06        39.17 o                         
   1  16  13          0.56         17.94        25.70 o                         
   0   0  14        148.76        171.74        21.04 o                         
   1   0  14         72.18         42.30        40.95 o                         
   2   0  14        151.47        133.03        20.52 o                         
   3   0  14        113.05        119.87        21.33 o                         
   4   0  14        180.60        141.93        21.38 o                         
   5   0  14         27.88         38.14        25.43 o                         
   6   0  14          9.90         22.43        30.42 o                         
   7   0  14          5.99         50.48        30.88 o                         
   8   0  14          6.71         40.96        31.15 o                         
   9   0  14          6.32        -22.11        34.96 o                         
   1   1  14         12.97         13.33        13.74 o                         
   2   1  14         21.58         26.69        19.66 o                         
   3   1  14          1.68         12.86        18.66 o                         
   4   1  14         72.22         51.46        26.12 o                         
   5   1  14         25.17         23.29        20.91 o                         
   6   1  14         19.25         -1.73        23.60 o                         
   7   1  14          9.62         -6.86        33.72 o                         
   8   1  14         19.64         17.86        47.45 o                         
   9   1  14          1.38         35.80        22.30 o                         
   0   2  14        188.65        176.59        21.32 o                         
   1   2  14        140.81        172.44        14.25 o                         
   2   2  14         16.20          1.89        29.32 o                         
   3   2  14          0.39        -26.06        26.06 o                         
   4   2  14          0.18         40.49        27.31 o                         
   5   2  14         18.50          2.14        31.50 o                         
   6   2  14          3.13        -32.47        32.47 o                         
   7   2  14          9.27         -7.27        31.68 o                         
   8   2  14          0.21         -2.58        31.48 o                         
   9   2  14          7.90         27.83        30.99 o                         
   1   3  14        255.15        262.71        16.77 o                         
   2   3  14         51.01         75.01        17.92 o                         
   3   3  14         38.16         29.67        29.27 o                         
   4   3  14         16.38         59.41        25.51 o                         
   5   3  14         26.22         -2.16        29.89 o                         
   6   3  14          0.62         53.03        18.56 o                         
   7   3  14         25.02         61.16        29.46 o                         
   8   3  14          0.00         20.82        34.52 o                         
   9   3  14          0.49         42.08        34.70 o                         
   0   4  14         53.49         41.63        30.27 o                         
   1   4  14         37.44         16.06        21.23 o                         
   2   4  14        302.72        237.71        24.81 o                         
   3   4  14          0.16         -6.04        27.67 o                         
   4   4  14          9.51         10.42        26.43 o                         
   5   4  14         12.89        -17.57        29.79 o                         
   6   4  14         22.60         39.43        32.55 o                         
   7   4  14          0.73         12.40        30.27 o                         
   8   4  14          0.27         23.71        31.94 o                         
   9   4  14          0.66        -31.21        35.55 o                         
   1   5  14          5.40          8.99        31.60 o                         
   2   5  14          0.11        -29.56        29.56 o                         
   3   5  14         88.98         76.13        35.70 o                         
   4   5  14          1.83         74.44        27.48 o                         
   5   5  14          4.53         29.12        28.07 o                         
   6   5  14         25.30         23.62        28.74 o                         
   7   5  14          5.10        -36.02        36.02 o                         
   8   5  14          0.11         21.41        33.64 o                         
   0   6  14          2.60        -23.90        28.86 o                         
   1   6  14        307.25        327.46        20.33 o                         
   2   6  14         31.91         63.48        30.58 o                         
   3   6  14         27.72         40.12        30.24 o                         
   4   6  14          5.98        -32.56        32.56 o                         
   5   6  14         39.23         59.61        28.27 o                         
   6   6  14         31.24         19.31        30.35 o                         
   7   6  14         17.82        -20.59        31.94 o                         
   8   6  14          0.79        -10.91        33.62 o                         
   1   7  14         32.58         39.57        22.33 o                         
   2   7  14          0.72          4.22        31.61 o                         
   3   7  14          0.15        -34.47        34.47 o                         
   4   7  14         15.82         35.89        24.36 o                         
   5   7  14          0.04        -33.97        33.97 o                         
   6   7  14          0.36         24.76        27.57 o                         
   7   7  14          0.14        -35.05        35.05 o                         
   8   7  14          4.19        -30.65        34.91 o                         
   0   8  14         43.73         36.20        30.79 o                         
   1   8  14          6.30         17.12        21.00 o                         
   2   8  14         19.02          0.00        28.33 o                         
   3   8  14          9.26         -6.75        31.88 o                         
   4   8  14         12.53         13.89        28.91 o                         
   5   8  14          0.07         10.68        19.73 o                         
   6   8  14          1.84         38.20        29.59 o                         
   7   8  14          8.15         54.10        32.68 o                         
   8   8  14          6.43        -38.41        38.41 o                         
   1   9  14         23.25        -10.13        23.41 o                         
   2   9  14          1.58        -20.41        30.69 o                         
   3   9  14          1.28         27.98        30.75 o                         
   4   9  14          4.02         14.38        33.72 o                         
   5   9  14          2.68         30.09        30.71 o                         
   6   9  14          8.19          0.00        34.65 o                         
   7   9  14          0.90         16.70        32.70 o                         
   0  10  14          0.59        -23.05        29.51 o                         
   1  10  14        122.97        115.66        38.66 o                         
   2  10  14          3.01        -16.52        32.62 o                         
   3  10  14          2.49         29.08        29.68 o                         
   4  10  14          9.28         32.33        29.32 o                         
   5  10  14         18.08          0.00        33.67 o                         
   6  10  14          3.75         29.87        32.47 o                         
   7  10  14          4.53         60.31        35.53 o                         
   1  11  14          2.91         -1.87        79.27 o                         
   2  11  14          0.49        -22.16        32.19 o                         
   3  11  14          5.89         -5.05        34.79 o                         
   4  11  14          1.15         -5.17        33.33 o                         
   5  11  14          1.69        -37.76        37.76 o                         
   6  11  14          2.23         30.94        32.19 o                         
   0  12  14          7.68         20.13        29.13 o                         
   1  12  14          2.86         -1.37        23.09 o                         
   2  12  14          1.63        -32.02        32.02 o                         
   3  12  14          2.16        -21.07        32.69 o                         
   4  12  14          0.57         45.82        30.85 o                         
   5  12  14          1.68          0.00        30.72 o                         
   1  13  14          6.53        -13.68        26.61 o                         
   2  13  14          3.41         -2.69        34.15 o                         
   3  13  14          1.22         46.80        30.03 o                         
   4  13  14          0.03         28.12        34.21 o                         
   0  14  14          1.46          8.29        35.50 o                         
   1  14  14          4.28        -26.44        26.44 o                         
   2  14  14          2.93        -36.87        36.87 o                         
   3  14  14          0.69         83.53        31.42 o                         
   1  15  14         10.57         25.16        25.40 o                         
   1   1  15          6.31         17.69        14.41 o                         
   2   1  15          7.71        -17.62        20.45 o                         
   3   1  15          0.42          0.98        19.01 o                         
   4   1  15          5.94         14.11        21.19 o                         
   5   1  15          6.79         43.54        21.05 o                         
   6   1  15          0.55         16.54        21.75 o                         
   7   1  15          2.32          1.18        23.37 o                         
   8   1  15          0.01        -25.04        55.83 o                         
   0   2  15         98.45        124.20        20.00 o                         
   1   2  15          6.79        -17.32        22.19 o                         
   2   2  15        134.43        137.56        22.54 o                         
   3   2  15        153.51        166.46        21.38 o                         
   4   2  15          0.05         37.25        27.28 o                         
   5   2  15         44.90         61.75        19.44 o                         
   6   2  15         35.75         60.64        30.39 o                         
   7   2  15         16.91          2.58        34.77 o                         
   8   2  15          3.56        -19.16        35.37 o                         
   1   3  15        159.17        161.56        15.15 o                         
   2   3  15          3.97         39.60        31.95 o                         
   3   3  15         12.01         40.81        31.64 o                         
   4   3  15         10.43        -19.94        30.94 o                         
   5   3  15          0.38         -6.98        30.44 o                         
   6   3  15         13.23         34.29        32.49 o                         
   7   3  15         25.29         59.99        34.90 o                         
   8   3  15          1.94          5.52        33.35 o                         
   0   4  15          1.88         14.44        30.38 o                         
   1   4  15         23.70         49.31        22.19 o                         
   2   4  15         55.70         40.25        30.77 o                         
   3   4  15         52.47         32.73        33.17 o                         
   4   4  15         16.47         31.49        28.81 o                         
   5   4  15          1.95         -2.36        31.60 o                         
   6   4  15          0.78        -34.12        34.12 o                         
   7   4  15          7.85         -2.64        29.53 o                         
   8   4  15          2.71        -30.72        36.30 o                         
   1   5  15         67.06         67.93        22.45 o                         
   2   5  15          5.62        -12.98        31.78 o                         
   3   5  15          2.08         24.49        31.25 o                         
   4   5  15          1.21        -33.62        33.62 o                         
   5   5  15         14.20         16.83        29.55 o                         
   6   5  15          2.43        -12.62        33.40 o                         
   7   5  15          8.61         16.10        34.78 o                         
   8   5  15          2.05        -11.34        34.94 o                         
   0   6  15        139.34        127.90        22.67 o                         
   1   6  15          0.33          6.94        20.44 o                         
   2   6  15         64.72         86.88        20.75 o                         
   3   6  15          1.67         18.24        31.26 o                         
   4   6  15         31.17         54.41        19.72 o                         
   5   6  15          2.15          9.83        28.66 o                         
   6   6  15          4.23        -33.49        33.89 o                         
   7   6  15         25.05         38.28        36.28 o                         
   1   7  15         31.15         -8.67        24.94 o                         
   2   7  15         25.42         13.68        29.02 o                         
   3   7  15          1.86         25.77        34.35 o                         
   4   7  15          0.35         16.85        32.92 o                         
   5   7  15          0.40        -27.71        33.32 o                         
   6   7  15         29.69         63.30        35.97 o                         
   7   7  15          6.74         16.77        31.37 o                         
   0   8  15          7.41         43.64        29.86 o                         
   1   8  15         86.01         23.46        23.90 o                         
   2   8  15          1.89         51.75        26.20 o                         
   3   8  15          1.04         55.55        29.48 o                         
   4   8  15          0.01        -29.75        31.55 o                         
   5   8  15         20.66         33.67        32.45 o                         
   6   8  15          2.66        -36.73        36.73 o                         
   7   8  15          0.47         68.74        32.91 o                         
   1   9  15         55.02         95.04        24.77 o                         
   2   9  15          9.20         21.91        28.29 o                         
   3   9  15          7.32         -2.50        31.68 o                         
   4   9  15          5.29        -15.36        33.77 o                         
   5   9  15          0.24         32.04        29.97 o                         
   6   9  15          6.26         39.01        35.03 o                         
   0  10  15          1.26         64.23        26.61 o                         
   1  10  15          0.00         34.96        34.22 o                         
   2  10  15         24.75         42.94        32.05 o                         
   3  10  15          0.00        -35.96        35.96 o                         
   4  10  15          0.16         87.44        32.13 o                         
   5  10  15          3.31          0.00        34.47 o                         
   6  10  15          8.66        -20.12        32.90 o                         
   1  11  15          3.06        -24.16        24.16 o                         
   2  11  15          0.42        -23.64        33.74 o                         
   3  11  15          2.84         -5.38        29.93 o                         
   4  11  15          1.30        -27.48        37.68 o                         
   5  11  15          3.15        -22.86        39.39 o                         
   0  12  15         12.41        -26.80        33.69 o                         
   1  12  15          2.70         12.99        27.31 o                         
   2  12  15          5.46          5.47        35.03 o                         
   3  12  15          0.87         -5.59        36.69 o                         
   4  12  15          0.00         25.70        30.89 o                         
   1  13  15          0.60        -11.58        25.23 o                         
   2  13  15          0.26        -31.39        35.07 o                         
   3  13  15          7.44         32.06        35.58 o                         
   0  14  15          8.10         23.40        36.06 o                         
   0   0  16        142.53        139.37        22.82 o                         
   1   0  16         58.89         55.10        21.70 o                         
   2   0  16        114.96        131.42        20.94 o                         
   3   0  16          1.36         20.55        30.37 o                         
   4   0  16         38.20         32.88        31.16 o                         
   5   0  16          4.48         -2.46        32.92 o                         
   6   0  16          5.21        -34.22        34.22 o                         
   7   0  16          1.23         -8.21        33.19 o                         
   1   1  16         22.32         10.90        15.90 o                         
   2   1  16         11.66         36.98        28.92 o                         
   3   1  16         14.61         19.51        38.90 o                         
   4   1  16          0.27        -14.12        21.56 o                         
   5   1  16          8.11         21.95        20.89 o                         
   6   1  16          6.52         42.46        21.72 o                         
   7   1  16          8.37        -10.04        64.44 o                         
   0   2  16        147.47        105.69        22.56 o                         
   1   2  16          2.07         29.07        20.75 o                         
   2   2  16          1.15        -31.35        31.83 o                         
   3   2  16         17.84         36.84        31.74 o                         
   4   2  16         23.50         47.36        35.91 o                         
   5   2  16          6.05        -32.04        32.04 o                         
   6   2  16          0.09          2.60        31.29 o                         
   7   2  16          0.89        -30.32        35.83 o                         
   1   3  16          1.06          2.21        43.73 o                         
   2   3  16          0.21         15.85        29.95 o                         
   3   3  16          1.54         25.59        27.82 o                         
   4   3  16         18.29         40.66        33.57 o                         
   5   3  16         13.43          5.01        28.32 o                         
   6   3  16          1.92         49.82        32.22 o                         
   7   3  16          4.52          2.78        33.47 o                         
   0   4  16        190.80        244.82        23.91 o                         
   1   4  16         49.76         70.62        23.38 o                         
   2   4  16          1.92        -22.98        30.48 o                         
   3   4  16         11.15         30.69        29.01 o                         
   4   4  16         19.77         -7.28        31.72 o                         
   5   4  16          0.27         -7.61        33.17 o                         
   6   4  16          0.08         29.20        31.07 o                         
   7   4  16         12.43         30.93        38.86 o                         
   1   5  16        118.97        117.46        20.88 o                         
   2   5  16          7.27         32.78        29.43 o                         
   3   5  16          8.09         16.83        31.80 o                         
   4   5  16         79.03         64.17        35.94 o                         
   5   5  16          2.21        -12.90        32.93 o                         
   6   5  16         30.23         37.76        36.38 o                         
   7   5  16          8.26         39.95        35.18 o                         
   0   6  16         30.94          7.02        29.49 o                         
   1   6  16          0.14         13.41        21.51 o                         
   2   6  16          1.59        -31.59        31.59 o                         
   3   6  16          8.16        -19.66        35.95 o                         
   4   6  16         21.11         -5.04        34.74 o                         
   5   6  16         10.91         34.20        37.67 o                         
   6   6  16          0.23        -34.10        34.10 o                         
   1   7  16          0.23        -23.95        25.87 o                         
   2   7  16          0.06         24.57        29.89 o                         
   3   7  16          0.36         22.68        30.55 o                         
   4   7  16          0.12        -28.40        34.16 o                         
   5   7  16          0.00         32.31        31.63 o                         
   6   7  16          0.56          8.43        31.90 o                         
   0   8  16          8.54        -27.21        31.58 o                         
   1   8  16          6.43         22.76        22.61 o                         
   2   8  16          0.47         20.23        31.79 o                         
   3   8  16         16.86         69.97        32.68 o                         
   4   8  16          0.70         10.61        31.61 o                         
   5   8  16          3.55          0.00        36.44 o                         
   6   8  16          0.69        -17.27        37.30 o                         
   1   9  16         33.28         59.66        24.74 o                         
   2   9  16          4.36        -18.27        31.87 o                         
   3   9  16          0.38          2.67        30.82 o                         
   4   9  16          1.29         -2.73        34.68 o                         
   5   9  16          0.69          0.00        35.50 o                         
   0  10  16          2.53          5.29        29.93 o                         
   1  10  16          1.41         33.11        24.49 o                         
   2  10  16          0.68          5.40        33.95 o                         
   3  10  16          5.18         33.15        31.74 o                         
   4  10  16          1.94         -5.64        35.69 o                         
   1  11  16          1.21        -20.89        44.34 o                         
   2  11  16          1.47        -36.84        36.84 o                         
   3  11  16          0.40        -39.96        39.96 o                         
   0  12  16         13.42          8.56        34.60 o                         
   1  12  16          0.03          8.87        24.55 o                         
   2  12  16          0.56         11.64        33.17 o                         
   1   1  17         15.83         10.00        16.43 o                         
   2   1  17          0.59         21.77        15.65 o                         
   3   1  17          2.71          1.38        22.52 o                         
   4   1  17          2.46         39.54        19.39 o                         
   5   1  17          1.72         13.36        21.37 o                         
   6   1  17          6.49        -14.50        27.29 o                         
   0   2  17         29.35         -4.75        31.66 o                         
   1   2  17          9.68         54.60        20.94 o                         
   2   2  17          6.54        -15.25        33.23 o                         
   3   2  17         18.67        -22.42        33.70 o                         
   4   2  17          0.04        -34.55        34.55 o                         
   5   2  17          8.97         39.97        34.23 o                         
   6   2  17         13.16          5.56        34.96 o                         
   1   3  17         11.30         14.77        22.62 o                         
   2   3  17          0.32         21.82        21.83 o                         
   3   3  17          0.90        -33.84        33.84 o                         
   4   3  17          4.88         15.47        32.20 o                         
   5   3  17          0.33        -35.96        35.96 o                         
   6   3  17          0.49        -37.20        37.20 o                         
   0   4  17        138.38        174.05        24.15 o                         
   1   4  17         31.48         45.51        35.01 o                         
   2   4  17          0.00        -22.50        28.64 o                         
   3   4  17         29.02         53.53        30.90 o                         
   4   4  17         16.75         52.22        31.55 o                         
   5   4  17         20.52         53.33        22.01 o                         
   6   4  17          4.44          8.51        35.77 o                         
   1   5  17          0.04        -22.56        37.93 o                         
   2   5  17          2.67         44.51        21.14 o                         
   3   5  17         10.86        -15.55        31.74 o                         
   4   5  17          0.18        -21.23        33.56 o                         
   5   5  17         17.94         16.58        33.16 o                         
   6   5  17          1.57        -37.31        37.31 o                         
   0   6  17         11.81         -2.53        33.23 o                         
   1   6  17          0.54        -17.35        23.66 o                         
   2   6  17          4.62        -24.00        24.00 o                         
   3   6  17          0.63         39.67        30.03 o                         
   4   6  17          7.53         48.69        35.06 o                         
   5   6  17          0.05          8.44        36.15 o                         
   1   7  17          3.63         24.73        23.02 o                         
   2   7  17          0.01         21.13        23.25 o                         
   3   7  17         22.97        -24.36        37.20 o                         
   4   7  17          5.46         11.06        30.05 o                         
   5   7  17          7.96         28.75        34.98 o                         
   0   8  17          8.73         -2.66        36.76 o                         
   1   8  17         29.18         64.52        26.01 o                         
   2   8  17         21.91         54.83        26.94 o                         
   3   8  17          9.22         25.00        36.32 o                         
   4   8  17          1.94        -38.16        38.16 o                         
   1   9  17          1.64        -22.69        25.90 o                         
   2   9  17          1.56         30.12        24.21 o                         
   3   9  17          1.51         17.15        31.30 o                         
   0  10  17         46.41         -5.66        43.11 o                         
   1  10  17          0.86        -13.57        35.73 o                         
   2  10  17         33.40         61.24        32.58 o                         
   0   0  18          5.96         28.08        34.16 o                         
   1   0  18         27.73         70.89        24.35 o                         
   2   0  18          7.11         34.45        24.06 o                         
   3   0  18          0.15         -2.67        35.73 o                         
   4   0  18         15.48         68.27        33.55 o                         
   5   0  18          0.24        -38.94        38.94 o                         
   1   1  18          0.05         19.34        16.84 o                         
   2   1  18          0.41          7.25        16.11 o                         
   3   1  18          1.23        -17.40        24.26 o                         
   4   1  18          8.00         16.37        23.21 o                         
   5   1  18          0.05         -6.11        24.59 o                         
   0   2  18          2.13        -25.72        31.08 o                         
   1   2  18          0.49          0.09        28.72 o                         
   2   2  18          7.06         31.17        23.34 o                         
   3   2  18          3.26         26.89        29.21 o                         
   4   2  18          0.05        -32.99        35.64 o                         
   5   2  18          0.04         74.32        28.30 o                         
   1   3  18          0.12         -2.24        21.64 o                         
   2   3  18          4.65         11.14        24.55 o                         
   3   3  18         15.34         37.98        30.70 o                         
   4   3  18         12.51         30.50        33.85 o                         
   5   3  18         25.00         34.58        34.58 o                         
   0   4  18          1.28        -13.15        34.18 o                         
   1   4  18          7.70         21.52        23.49 o                         
   2   4  18          1.60         -9.57        58.33 o                         
   3   4  18          0.22         -2.75        32.14 o                         
   4   4  18          1.18        -31.99        31.99 o                         
   1   5  18          1.16         41.16        23.43 o                         
   2   5  18         17.22          5.85        30.22 o                         
   3   5  18          2.69         22.31        33.70 o                         
   4   5  18          5.58        -19.93        35.45 o                         
   0   6  18          6.66         38.14        32.23 o                         
   1   6  18          0.61        -17.88        23.89 o                         
   2   6  18          7.06         31.30        49.37 o                         
   3   6  18          4.52        -37.26        37.26 o                         
   4   6  18          2.41         14.49        37.46 o                         
   1   7  18         42.89         18.30        29.80 o                         
   2   7  18          6.61          5.39        25.60 o                         
   3   7  18         16.80         46.43        36.01 o                         
   0   8  18         49.68        -41.48        41.48 o                         
   1   8  18          2.72        -11.89        26.86 o                         
   2   8  18         12.91          8.91        73.44 o                         
   1   1  19          3.94          6.04        17.64 o                         
   2   1  19          0.04          9.85        17.45 o                         
   3   1  19          0.04        -22.73        25.28 o                         
   0   2  19          5.74         52.82        32.06 o                         
   1   2  19         15.81          4.94        26.23 o                         
   2   2  19          0.11        -11.23        23.86 o                         
   3   2  19          0.02         11.59        36.64 o                         
   1   3  19         12.04         24.24        32.47 o                         
   2   3  19          3.02        -16.12        66.17 o                         
   3   3  19          0.01         23.36        36.70 o                         
   0   4  19          0.20         -2.84        36.65 o                         
   1   4  19          1.33        -27.71        27.71 o                         
   2   4  19          0.21         51.12        23.89 o                         
   1   5  19          4.45        -49.11        49.11 o                         
   2   5  19          3.05        -20.68        28.93 o                         
   0   6  19          0.87         26.37        36.24 o                         
                                                                                
